# Supplementary material for: EGFR controls transcriptional and metabolic rewiring in KRASG12D colorectal cancer
Source: EMBO Mol Med. 2025 May 6;17(6):1355–92. doi: 10.1038/s44321-025-00240-4 (PMC12162862; doi:10.1038/s44321-025-00240-4)
Supplement: Supplementary file 1 — Table EV1 [file 44321_2025_240_MOESM1_ESM.xlsx]

## Sheet: Sheet1
Collected Publications
Publication	Geneset/Signature
Álvarez-Varela et al. (2022)	Lgr5hi/Mex3alo, Lgr5hi/Mex3ahi crypt proliferation, Enteroendocrine, Label Retaining, Lgr5 Sig
Avraham-Davidi et al. (2022)	Wnt Signaling, Stem
Barriga et al. (2017)	Mex3a
Heino et al. (2021)	Wnt proliferation, Stem, Lef1 regulated
Kleeman and Leedham (2020)	Global Wnt Targets, ISC Wnt Targets, Wnt negative regulators
Muñoz et al. (2012)	Lgr signature
Mustata et al. (2013)	Fetal spheroid
Shiokawa et al. (2017)	StemA, StemB, StemC, StemD, Stem Marker
Vasquez et al. (2022)	RSC (Regenerative stem cells), CBC (columnar stem cells)
