# Supplementary material for: EGFR controls transcriptional and metabolic rewiring in KRASG12D colorectal cancer
Source: EMBO Mol Med. 2025 May 6;17(6):1355–92. doi: 10.1038/s44321-025-00240-4 (PMC12162862; doi:10.1038/s44321-025-00240-4)
Supplement: Supplementary file 3 — Dataset EV1 [file 44321_2025_240_MOESM3_ESM.csv]

List of ranked metabolites according to percentage 13C-glutamine labeling
	SAMPLES	LABELING_PCTS	COMPOUND	level	Rank
1	LAB_REP1_wt_8h	0	2-hydroxy isocapric acid	AKP	52
2	LAB_REP1_wt_8h	0.544473561	2-Hydroxyglutarate	AKP	13
3	LAB_REP1_wt_8h	0	3-hydroxybutyric acid	AKP	48
4	LAB_REP1_wt_8h	0.758859646	5-Oxoproline (pyroglutamic Acid)	AKP	3
5	LAB_REP1_wt_8h	0.027749171	Acetyl CoA	AKP	42
6	LAB_REP1_wt_8h	0.203606239	Acetyl-aspartate	AKP	27
7	LAB_REP1_wt_8h	0.06041454	Acetyl-carnitine	AKP	43
8	LAB_REP1_wt_8h	0	Acetyl-cysteine	AKP	88
9	LAB_REP1_wt_8h	0	Adenine	AKP	82
10	LAB_REP1_wt_8h	0.005648975	Adenosine	AKP	63
11	LAB_REP1_wt_8h	0.073830616	ADP	AKP	50
12	LAB_REP1_wt_8h	0.573030681	aKG	AKP	6
13	LAB_REP1_wt_8h	0.021633804	Alanine	AKP	57
14	LAB_REP1_wt_8h	0.007534117	AMP	AKP	67
15	LAB_REP1_wt_8h	0.000949578	Arginine	AKP	79
16	LAB_REP1_wt_8h	0.275546385	Argininosuccinate	AKP	20
17	LAB_REP1_wt_8h	0.928616131	Asparagine	AKP	1
18	LAB_REP1_wt_8h	0.400163608	Aspartate	AKP	14
19	LAB_REP1_wt_8h	0.0315	ATP	AKP	51
20	LAB_REP1_wt_8h	3.64E-06	Betaine	AKP	94
21	LAB_REP1_wt_8h	0	Butyric acid	AKP	61
22	LAB_REP1_wt_8h	0.248936123	Butyryl-carnitine	AKP	28
23	LAB_REP1_wt_8h	0.000502254	Carnitine	AKP	84
24	LAB_REP1_wt_8h	0.323600484	CDP	AKP	7
25	LAB_REP1_wt_8h	0.261340575	Cis-aconitate	AKP	19
26	LAB_REP1_wt_8h	0.406173108	Citrate	AKP	15
27	LAB_REP1_wt_8h	0.103452695	CMP	AKP	49
28	LAB_REP1_wt_8h	0.114133651	Creatine	AKP	33
29	LAB_REP1_wt_8h	0	Creatinine	AKP	96
30	LAB_REP1_wt_8h	0.115491114	CTP	AKP	36
31	LAB_REP1_wt_8h	0.000890853	Cystathionine	AKP	77
32	LAB_REP1_wt_8h	0	Cysteine	AKP	30
33	LAB_REP1_wt_8h	0	Cystine	AKP	41
34	LAB_REP1_wt_8h	0.228441161	Cytidine	AKP	38
35	LAB_REP1_wt_8h	0.208007386	Cytosine	AKP	32
36	LAB_REP1_wt_8h	0.117026293	D-GlcN-Ac	AKP	39
37	LAB_REP1_wt_8h	0	Decanoic acid	AKP	97
38	LAB_REP1_wt_8h	0	dihydroxyacetone phosphate (DHAP)	AKP	98
39	LAB_REP1_wt_8h	0	FAD	AKP	99
40	LAB_REP1_wt_8h	0	Folate	AKP	100
41	LAB_REP1_wt_8h	0.003195128	Fructose	AKP	69
42	LAB_REP1_wt_8h	0.02628295	fructose 1,6-diphosphate	AKP	54
43	LAB_REP1_wt_8h	0.002271036	Fructose-6-phosphate	AKP	76
44	LAB_REP1_wt_8h	0.483164255	Fumarate	AKP	10
45	LAB_REP1_wt_8h	0	G6P	AKP	101
46	LAB_REP1_wt_8h	0.78481614	gama-Glutamylcysteine	AKP	4
47	LAB_REP1_wt_8h	0	GDP	AKP	102
48	LAB_REP1_wt_8h	0.002399281	Glucose	AKP	74
49	LAB_REP1_wt_8h	0.606595562	Glutamate	AKP	5
50	LAB_REP1_wt_8h	0.909827605	Glutamine	AKP	2
51	LAB_REP1_wt_8h	0.000431819	Glycerol 3-phosphate	AKP	85
52	LAB_REP1_wt_8h	0	Glycine	AKP	91
53	LAB_REP1_wt_8h	0.005047863	GMP	AKP	70
54	LAB_REP1_wt_8h	0.418889118	GSH	AKP	21
55	LAB_REP1_wt_8h	0.610188887	GSSG	AKP	11
56	LAB_REP1_wt_8h	0.029040317	GTP	AKP	53
57	LAB_REP1_wt_8h	0	Guanine	AKP	83
58	LAB_REP1_wt_8h	0.010468006	Guanosine	AKP	65
59	LAB_REP1_wt_8h	0.012533967	Guanosine Diphosphate (GDP)	AKP	66
60	LAB_REP1_wt_8h	0	Hypotaurine	AKP	92
61	LAB_REP1_wt_8h	0.000269743	Hypoxanthine	AKP	87
62	LAB_REP1_wt_8h	0.007276484	IMP	AKP	68
63	LAB_REP1_wt_8h	0.0131	Inosine	AKP	62
64	LAB_REP1_wt_8h	4.45E-06	IsoLeucine	AKP	93
65	LAB_REP1_wt_8h	0.0167	Lactate	AKP	59
66	LAB_REP1_wt_8h	3.80E-05	Leucine	AKP	90
67	LAB_REP1_wt_8h	0	Linoleic acid	AKP	64
68	LAB_REP1_wt_8h	0.000213152	Lysine	AKP	86
69	LAB_REP1_wt_8h	0.486912255	Malate	AKP	9
70	LAB_REP1_wt_8h	0.000152727	Methionine	AKP	89
71	LAB_REP1_wt_8h	0	methyl-lysine (N)	AKP	103
72	LAB_REP1_wt_8h	0	Myristic acid	AKP	104
73	LAB_REP1_wt_8h	0	Myristoyl-carnitine	AKP	105
74	LAB_REP1_wt_8h	0	NAD+	AKP	106
75	LAB_REP1_wt_8h	0	NADH	AKP	107
76	LAB_REP1_wt_8h	0	NADP+	AKP	108
77	LAB_REP1_wt_8h	0	NADPH	AKP	109
78	LAB_REP1_wt_8h	0	nicotinamide	AKP	110
79	LAB_REP1_wt_8h	0	Octanoic acid	AKP	111
80	LAB_REP1_wt_8h	0	Oleic acid	AKP	112
81	LAB_REP1_wt_8h	0.319911472	Ornithine	AKP	23
82	LAB_REP1_wt_8h	0.171025613	Palmitic acid	AKP	34
83	LAB_REP1_wt_8h	0.0076556	Palmitoleic acid	AKP	44
84	LAB_REP1_wt_8h	0	Palmitoyl-carnitine	AKP	113
85	LAB_REP1_wt_8h	0	Pantothenate	AKP	114
86	LAB_REP1_wt_8h	0.13726262	PEP	AKP	35
87	LAB_REP1_wt_8h	0.000507855	Phenylalanine	AKP	78
88	LAB_REP1_wt_8h	0.001356555	Phosphocreatine	AKP	80
89	LAB_REP1_wt_8h	0.318565869	Proline	AKP	26
90	LAB_REP1_wt_8h	0	Propionyl-carnitine	AKP	115
91	LAB_REP1_wt_8h	0	Pyroglutamate	AKP	116
92	LAB_REP1_wt_8h	0.011318362	Pyruvate	AKP	58
93	LAB_REP1_wt_8h	0	Riboflavin	AKP	117
94	LAB_REP1_wt_8h	0	Ribose	AKP	75
95	LAB_REP1_wt_8h	0.013902722	Ribose phosphate	AKP	56
96	LAB_REP1_wt_8h	0.006835122	S-Adenosyl-L-Homocysteine	AKP	55
97	LAB_REP1_wt_8h	0.00431295	S-Adenosyl-L-Methionine	AKP	73
98	LAB_REP1_wt_8h	0	Serine	AKP	118
99	LAB_REP1_wt_8h	0.060250257	Stearic acid	AKP	40
100	LAB_REP1_wt_8h	0.505936138	Succinic Acid	AKP	8
101	LAB_REP1_wt_8h	0	Succinyladenosine	AKP	119
102	LAB_REP1_wt_8h	0	SuccinylCys	AKP	120
103	LAB_REP1_wt_8h	0.401761209	SuccinylGSH	AKP	18
104	LAB_REP1_wt_8h	0	SuccniylCys	AKP	71
105	LAB_REP1_wt_8h	0	Taurine	AKP	121
106	LAB_REP1_wt_8h	0	Thiamine	AKP	122
107	LAB_REP1_wt_8h	0	Threonine	AKP	123
108	LAB_REP1_wt_8h	0.237053874	Thymidine	AKP	12
109	LAB_REP1_wt_8h	0	Thymidine 5-triphosphate (TTP)	AKP	46
110	LAB_REP1_wt_8h	0.164175996	Thymine	AKP	31
111	LAB_REP1_wt_8h	0.038487494	Tryptophan	AKP	45
112	LAB_REP1_wt_8h	0.031921569	Tyrosine	AKP	47
113	LAB_REP1_wt_8h	0.360699445	UDP	AKP	25
114	LAB_REP1_wt_8h	0.409549238	UDP-GlcNAc	AKP	16
115	LAB_REP1_wt_8h	0.368629312	UMP	AKP	29
116	LAB_REP1_wt_8h	0.381931342	Uracil	AKP	17
117	LAB_REP1_wt_8h	0.000492901	Urate	AKP	81
118	LAB_REP1_wt_8h	0.311472599	Uridine	AKP	37
119	LAB_REP1_wt_8h	0.379559594	uridine diphosphate galactose/glucose	AKP	22
120	LAB_REP1_wt_8h	0.325789793	UTP	AKP	24
121	LAB_REP1_wt_8h	0	Valine	AKP	95
122	LAB_REP1_wt_8h	0.002638234	Xanthine	AKP	72
123	LAB_REP1_wt_8h	0.007497124	Xylulose 5-phosphate	AKP	60
124	LAB_REP2_wt_8h	0	2-hydroxy isocapric acid	AKP	52
125	LAB_REP2_wt_8h	0.190487608	2-Hydroxyglutarate	AKP	13
126	LAB_REP2_wt_8h	0	3-hydroxybutyric acid	AKP	48
127	LAB_REP2_wt_8h	0.560655648	5-Oxoproline (pyroglutamic Acid)	AKP	3
128	LAB_REP2_wt_8h	0.044259044	Acetyl CoA	AKP	42
129	LAB_REP2_wt_8h	0.186163724	Acetyl-aspartate	AKP	27
130	LAB_REP2_wt_8h	0.039846643	Acetyl-carnitine	AKP	43
131	LAB_REP2_wt_8h	0	Acetyl-cysteine	AKP	88
132	LAB_REP2_wt_8h	0.002191052	Adenine	AKP	82
133	LAB_REP2_wt_8h	0.027251754	Adenosine	AKP	63
134	LAB_REP2_wt_8h	0.011677564	ADP	AKP	50
135	LAB_REP2_wt_8h	0.555525738	aKG	AKP	6
136	LAB_REP2_wt_8h	0.018079748	Alanine	AKP	57
137	LAB_REP2_wt_8h	0.0047469	AMP	AKP	67
138	LAB_REP2_wt_8h	0.001220456	Arginine	AKP	79
139	LAB_REP2_wt_8h	0.299919796	Argininosuccinate	AKP	20
140	LAB_REP2_wt_8h	0.93778426	Asparagine	AKP	1
141	LAB_REP2_wt_8h	0.401092717	Aspartate	AKP	14
142	LAB_REP2_wt_8h	0.030688008	ATP	AKP	51
143	LAB_REP2_wt_8h	0	Betaine	AKP	94
144	LAB_REP2_wt_8h	0	Butyric acid	AKP	61
145	LAB_REP2_wt_8h	0.235519299	Butyryl-carnitine	AKP	28
146	LAB_REP2_wt_8h	0.000887309	Carnitine	AKP	84
147	LAB_REP2_wt_8h	0.403245022	CDP	AKP	7
148	LAB_REP2_wt_8h	0.17692407	Cis-aconitate	AKP	19
149	LAB_REP2_wt_8h	0.382868052	Citrate	AKP	15
150	LAB_REP2_wt_8h	0	CMP	AKP	49
151	LAB_REP2_wt_8h	0.155321202	Creatine	AKP	33
152	LAB_REP2_wt_8h	0	Creatinine	AKP	96
153	LAB_REP2_wt_8h	0.010891759	CTP	AKP	36
154	LAB_REP2_wt_8h	0	Cystathionine	AKP	77
155	LAB_REP2_wt_8h	0	Cysteine	AKP	30
156	LAB_REP2_wt_8h	0	Cystine	AKP	41
157	LAB_REP2_wt_8h	0.041891497	Cytidine	AKP	38
158	LAB_REP2_wt_8h	0	Cytosine	AKP	32
159	LAB_REP2_wt_8h	0.062025315	D-GlcN-Ac	AKP	39
160	LAB_REP2_wt_8h	0	Decanoic acid	AKP	97
161	LAB_REP2_wt_8h	0	dihydroxyacetone phosphate (DHAP)	AKP	98
162	LAB_REP2_wt_8h	0	FAD	AKP	99
163	LAB_REP2_wt_8h	0	Folate	AKP	100
164	LAB_REP2_wt_8h	0.003616402	Fructose	AKP	69
165	LAB_REP2_wt_8h	0.026692999	fructose 1,6-diphosphate	AKP	54
166	LAB_REP2_wt_8h	0.00243827	Fructose-6-phosphate	AKP	76
167	LAB_REP2_wt_8h	0.464023513	Fumarate	AKP	10
168	LAB_REP2_wt_8h	0	G6P	AKP	101
169	LAB_REP2_wt_8h	0.361415594	gama-Glutamylcysteine	AKP	4
170	LAB_REP2_wt_8h	0	GDP	AKP	102
171	LAB_REP2_wt_8h	0.00268088	Glucose	AKP	74
172	LAB_REP2_wt_8h	0.595741882	Glutamate	AKP	5
173	LAB_REP2_wt_8h	0.916469439	Glutamine	AKP	2
174	LAB_REP2_wt_8h	0.00043692	Glycerol 3-phosphate	AKP	85
175	LAB_REP2_wt_8h	0	Glycine	AKP	91
176	LAB_REP2_wt_8h	0.018433142	GMP	AKP	70
177	LAB_REP2_wt_8h	0.035921792	GSH	AKP	21
178	LAB_REP2_wt_8h	0.110184681	GSSG	AKP	11
179	LAB_REP2_wt_8h	0.028838818	GTP	AKP	53
180	LAB_REP2_wt_8h	0	Guanine	AKP	83
181	LAB_REP2_wt_8h	0.003467586	Guanosine	AKP	65
182	LAB_REP2_wt_8h	0.004474578	Guanosine Diphosphate (GDP)	AKP	66
183	LAB_REP2_wt_8h	0	Hypotaurine	AKP	92
184	LAB_REP2_wt_8h	0.0001606	Hypoxanthine	AKP	87
185	LAB_REP2_wt_8h	0.007287562	IMP	AKP	68
186	LAB_REP2_wt_8h	0.011	Inosine	AKP	62
187	LAB_REP2_wt_8h	8.34E-05	IsoLeucine	AKP	93
188	LAB_REP2_wt_8h	0.0123	Lactate	AKP	59
189	LAB_REP2_wt_8h	8.73E-05	Leucine	AKP	90
190	LAB_REP2_wt_8h	0	Linoleic acid	AKP	64
191	LAB_REP2_wt_8h	0.000257611	Lysine	AKP	86
192	LAB_REP2_wt_8h	0.484	Malate	AKP	9
193	LAB_REP2_wt_8h	2.76E-05	Methionine	AKP	89
194	LAB_REP2_wt_8h	0	methyl-lysine (N)	AKP	103
195	LAB_REP2_wt_8h	0	Myristic acid	AKP	104
196	LAB_REP2_wt_8h	0	Myristoyl-carnitine	AKP	105
197	LAB_REP2_wt_8h	0	NAD+	AKP	106
198	LAB_REP2_wt_8h	0	NADH	AKP	107
199	LAB_REP2_wt_8h	0	NADP+	AKP	108
200	LAB_REP2_wt_8h	0	NADPH	AKP	109
201	LAB_REP2_wt_8h	0	nicotinamide	AKP	110
202	LAB_REP2_wt_8h	0	Octanoic acid	AKP	111
203	LAB_REP2_wt_8h	0	Oleic acid	AKP	112
204	LAB_REP2_wt_8h	0.233175612	Ornithine	AKP	23
205	LAB_REP2_wt_8h	0.023283777	Palmitic acid	AKP	34
206	LAB_REP2_wt_8h	0	Palmitoleic acid	AKP	44
207	LAB_REP2_wt_8h	0	Palmitoyl-carnitine	AKP	113
208	LAB_REP2_wt_8h	0	Pantothenate	AKP	114
209	LAB_REP2_wt_8h	0.168100028	PEP	AKP	35
210	LAB_REP2_wt_8h	0.000986464	Phenylalanine	AKP	78
211	LAB_REP2_wt_8h	0	Phosphocreatine	AKP	80
212	LAB_REP2_wt_8h	0.159124037	Proline	AKP	26
213	LAB_REP2_wt_8h	0	Propionyl-carnitine	AKP	115
214	LAB_REP2_wt_8h	0	Pyroglutamate	AKP	116
215	LAB_REP2_wt_8h	0.014488689	Pyruvate	AKP	58
216	LAB_REP2_wt_8h	0	Riboflavin	AKP	117
217	LAB_REP2_wt_8h	0.003113865	Ribose	AKP	75
218	LAB_REP2_wt_8h	0.007814617	Ribose phosphate	AKP	56
219	LAB_REP2_wt_8h	0.007595584	S-Adenosyl-L-Homocysteine	AKP	55
220	LAB_REP2_wt_8h	0.002559241	S-Adenosyl-L-Methionine	AKP	73
221	LAB_REP2_wt_8h	0	Serine	AKP	118
222	LAB_REP2_wt_8h	0.009779987	Stearic acid	AKP	40
223	LAB_REP2_wt_8h	0.370035526	Succinic Acid	AKP	8
224	LAB_REP2_wt_8h	0	Succinyladenosine	AKP	119
225	LAB_REP2_wt_8h	0	SuccinylCys	AKP	120
226	LAB_REP2_wt_8h	0	SuccinylGSH	AKP	18
227	LAB_REP2_wt_8h	0	SuccniylCys	AKP	71
228	LAB_REP2_wt_8h	0	Taurine	AKP	121
229	LAB_REP2_wt_8h	0	Thiamine	AKP	122
230	LAB_REP2_wt_8h	0	Threonine	AKP	123
231	LAB_REP2_wt_8h	0.487188386	Thymidine	AKP	12
232	LAB_REP2_wt_8h	0	Thymidine 5-triphosphate (TTP)	AKP	46
233	LAB_REP2_wt_8h	0.198072751	Thymine	AKP	31
234	LAB_REP2_wt_8h	0.041629995	Tryptophan	AKP	45
235	LAB_REP2_wt_8h	0.047369726	Tyrosine	AKP	47
236	LAB_REP2_wt_8h	0.060595598	UDP	AKP	25
237	LAB_REP2_wt_8h	0.100481104	UDP-GlcNAc	AKP	16
238	LAB_REP2_wt_8h	0	UMP	AKP	29
239	LAB_REP2_wt_8h	0.170273904	Uracil	AKP	17
240	LAB_REP2_wt_8h	0.001582585	Urate	AKP	81
241	LAB_REP2_wt_8h	0	Uridine	AKP	37
242	LAB_REP2_wt_8h	0.071162541	uridine diphosphate galactose/glucose	AKP	22
243	LAB_REP2_wt_8h	0.103680842	UTP	AKP	24
244	LAB_REP2_wt_8h	0	Valine	AKP	95
245	LAB_REP2_wt_8h	0.003954778	Xanthine	AKP	72
246	LAB_REP2_wt_8h	0	Xylulose 5-phosphate	AKP	60
247	LAB_REP3_wt_8h	0	2-hydroxy isocapric acid	AKP	52
248	LAB_REP3_wt_8h	0.147785378	2-Hydroxyglutarate	AKP	13
249	LAB_REP3_wt_8h	0.066702898	3-hydroxybutyric acid	AKP	48
250	LAB_REP3_wt_8h	0.519544329	5-Oxoproline (pyroglutamic Acid)	AKP	3
251	LAB_REP3_wt_8h	0.059738186	Acetyl CoA	AKP	42
252	LAB_REP3_wt_8h	0.178401312	Acetyl-aspartate	AKP	27
253	LAB_REP3_wt_8h	0.046447137	Acetyl-carnitine	AKP	43
254	LAB_REP3_wt_8h	0.000383169	Acetyl-cysteine	AKP	88
255	LAB_REP3_wt_8h	0	Adenine	AKP	82
256	LAB_REP3_wt_8h	0.004885094	Adenosine	AKP	63
257	LAB_REP3_wt_8h	0.047117329	ADP	AKP	50
258	LAB_REP3_wt_8h	0.450515461	aKG	AKP	6
259	LAB_REP3_wt_8h	0.01016248	Alanine	AKP	57
260	LAB_REP3_wt_8h	0.001747504	AMP	AKP	67
261	LAB_REP3_wt_8h	0.001229622	Arginine	AKP	79
262	LAB_REP3_wt_8h	0.22151051	Argininosuccinate	AKP	20
263	LAB_REP3_wt_8h	0.934921055	Asparagine	AKP	1
264	LAB_REP3_wt_8h	0.326289518	Aspartate	AKP	14
265	LAB_REP3_wt_8h	0.0313	ATP	AKP	51
266	LAB_REP3_wt_8h	6.50E-06	Betaine	AKP	94
267	LAB_REP3_wt_8h	0	Butyric acid	AKP	61
268	LAB_REP3_wt_8h	0.22911579	Butyryl-carnitine	AKP	28
269	LAB_REP3_wt_8h	0.000463025	Carnitine	AKP	84
270	LAB_REP3_wt_8h	0.422837813	CDP	AKP	7
271	LAB_REP3_wt_8h	0.143325773	Cis-aconitate	AKP	19
272	LAB_REP3_wt_8h	0.283448973	Citrate	AKP	15
273	LAB_REP3_wt_8h	0	CMP	AKP	49
274	LAB_REP3_wt_8h	0.078977859	Creatine	AKP	33
275	LAB_REP3_wt_8h	0	Creatinine	AKP	96
276	LAB_REP3_wt_8h	0.007560001	CTP	AKP	36
277	LAB_REP3_wt_8h	0.002008208	Cystathionine	AKP	77
278	LAB_REP3_wt_8h	0.816040958	Cysteine	AKP	30
279	LAB_REP3_wt_8h	0	Cystine	AKP	41
280	LAB_REP3_wt_8h	0.020213942	Cytidine	AKP	38
281	LAB_REP3_wt_8h	0	Cytosine	AKP	32
282	LAB_REP3_wt_8h	0.160972838	D-GlcN-Ac	AKP	39
283	LAB_REP3_wt_8h	0	Decanoic acid	AKP	97
284	LAB_REP3_wt_8h	0	dihydroxyacetone phosphate (DHAP)	AKP	98
285	LAB_REP3_wt_8h	0	FAD	AKP	99
286	LAB_REP3_wt_8h	0	Folate	AKP	100
287	LAB_REP3_wt_8h	0.004207067	Fructose	AKP	69
288	LAB_REP3_wt_8h	0.024845878	fructose 1,6-diphosphate	AKP	54
289	LAB_REP3_wt_8h	0.001746705	Fructose-6-phosphate	AKP	76
290	LAB_REP3_wt_8h	0.374886438	Fumarate	AKP	10
291	LAB_REP3_wt_8h	0	G6P	AKP	101
292	LAB_REP3_wt_8h	0.473362623	gama-Glutamylcysteine	AKP	4
293	LAB_REP3_wt_8h	0	GDP	AKP	102
294	LAB_REP3_wt_8h	0.002534838	Glucose	AKP	74
295	LAB_REP3_wt_8h	0.491191253	Glutamate	AKP	5
296	LAB_REP3_wt_8h	0.895035397	Glutamine	AKP	2
297	LAB_REP3_wt_8h	0.000323742	Glycerol 3-phosphate	AKP	85
298	LAB_REP3_wt_8h	0.000319342	Glycine	AKP	91
299	LAB_REP3_wt_8h	0	GMP	AKP	70
300	LAB_REP3_wt_8h	0.028721787	GSH	AKP	21
301	LAB_REP3_wt_8h	0.064738743	GSSG	AKP	11
302	LAB_REP3_wt_8h	0.028873454	GTP	AKP	53
303	LAB_REP3_wt_8h	0	Guanine	AKP	83
304	LAB_REP3_wt_8h	0.006422197	Guanosine	AKP	65
305	LAB_REP3_wt_8h	0.004292036	Guanosine Diphosphate (GDP)	AKP	66
306	LAB_REP3_wt_8h	0.000165342	Hypotaurine	AKP	92
307	LAB_REP3_wt_8h	0.000104921	Hypoxanthine	AKP	87
308	LAB_REP3_wt_8h	0.006333345	IMP	AKP	68
309	LAB_REP3_wt_8h	0.010556678	Inosine	AKP	62
310	LAB_REP3_wt_8h	0	IsoLeucine	AKP	93
311	LAB_REP3_wt_8h	0.0136	Lactate	AKP	59
312	LAB_REP3_wt_8h	7.56E-05	Leucine	AKP	90
313	LAB_REP3_wt_8h	0.02020889	Linoleic acid	AKP	64
314	LAB_REP3_wt_8h	0.000231161	Lysine	AKP	86
315	LAB_REP3_wt_8h	0.368	Malate	AKP	9
316	LAB_REP3_wt_8h	6.42E-05	Methionine	AKP	89
317	LAB_REP3_wt_8h	0	methyl-lysine (N)	AKP	103
318	LAB_REP3_wt_8h	0	Myristic acid	AKP	104
319	LAB_REP3_wt_8h	0	Myristoyl-carnitine	AKP	105
320	LAB_REP3_wt_8h	0	NAD+	AKP	106
321	LAB_REP3_wt_8h	0	NADH	AKP	107
322	LAB_REP3_wt_8h	0	NADP+	AKP	108
323	LAB_REP3_wt_8h	0	NADPH	AKP	109
324	LAB_REP3_wt_8h	0	nicotinamide	AKP	110
325	LAB_REP3_wt_8h	0	Octanoic acid	AKP	111
326	LAB_REP3_wt_8h	0	Oleic acid	AKP	112
327	LAB_REP3_wt_8h	0.186003212	Ornithine	AKP	23
328	LAB_REP3_wt_8h	0.020212509	Palmitic acid	AKP	34
329	LAB_REP3_wt_8h	0	Palmitoleic acid	AKP	44
330	LAB_REP3_wt_8h	0	Palmitoyl-carnitine	AKP	113
331	LAB_REP3_wt_8h	0	Pantothenate	AKP	114
332	LAB_REP3_wt_8h	0.160282066	PEP	AKP	35
333	LAB_REP3_wt_8h	0.001720948	Phenylalanine	AKP	78
334	LAB_REP3_wt_8h	0.001982945	Phosphocreatine	AKP	80
335	LAB_REP3_wt_8h	0.140806901	Proline	AKP	26
336	LAB_REP3_wt_8h	0	Propionyl-carnitine	AKP	115
337	LAB_REP3_wt_8h	0	Pyroglutamate	AKP	116
338	LAB_REP3_wt_8h	0.021425243	Pyruvate	AKP	58
339	LAB_REP3_wt_8h	0	Riboflavin	AKP	117
340	LAB_REP3_wt_8h	0.004549718	Ribose	AKP	75
341	LAB_REP3_wt_8h	0	Ribose phosphate	AKP	56
342	LAB_REP3_wt_8h	0.053411359	S-Adenosyl-L-Homocysteine	AKP	55
343	LAB_REP3_wt_8h	0.003180775	S-Adenosyl-L-Methionine	AKP	73
344	LAB_REP3_wt_8h	0	Serine	AKP	118
345	LAB_REP3_wt_8h	0.009200718	Stearic acid	AKP	40
346	LAB_REP3_wt_8h	0.423325503	Succinic Acid	AKP	8
347	LAB_REP3_wt_8h	0	Succinyladenosine	AKP	119
348	LAB_REP3_wt_8h	0	SuccinylCys	AKP	120
349	LAB_REP3_wt_8h	0	SuccinylGSH	AKP	18
350	LAB_REP3_wt_8h	0.022961301	SuccniylCys	AKP	71
351	LAB_REP3_wt_8h	0	Taurine	AKP	121
352	LAB_REP3_wt_8h	0	Thiamine	AKP	122
353	LAB_REP3_wt_8h	0	Threonine	AKP	123
354	LAB_REP3_wt_8h	0.121188769	Thymidine	AKP	12
355	LAB_REP3_wt_8h	0	Thymidine 5-triphosphate (TTP)	AKP	46
356	LAB_REP3_wt_8h	0.050748941	Thymine	AKP	31
357	LAB_REP3_wt_8h	0.070828068	Tryptophan	AKP	45
358	LAB_REP3_wt_8h	0.040119674	Tyrosine	AKP	47
359	LAB_REP3_wt_8h	0.05008366	UDP	AKP	25
360	LAB_REP3_wt_8h	0.076966012	UDP-GlcNAc	AKP	16
361	LAB_REP3_wt_8h	0	UMP	AKP	29
362	LAB_REP3_wt_8h	0.10239059	Uracil	AKP	17
363	LAB_REP3_wt_8h	0.000609782	Urate	AKP	81
364	LAB_REP3_wt_8h	0	Uridine	AKP	37
365	LAB_REP3_wt_8h	0.0564	uridine diphosphate galactose/glucose	AKP	22
366	LAB_REP3_wt_8h	0.066496013	UTP	AKP	24
367	LAB_REP3_wt_8h	5.64E-06	Valine	AKP	95
368	LAB_REP3_wt_8h	0.002831792	Xanthine	AKP	72
369	LAB_REP3_wt_8h	0	Xylulose 5-phosphate	AKP	60
370	LAB_REP1_delta_8h	0.083120831	2-hydroxy isocapric acid	AKPE	52
371	LAB_REP1_delta_8h	0.651290794	2-Hydroxyglutarate	AKPE	13
372	LAB_REP1_delta_8h	0	3-hydroxybutyric acid	AKPE	48
373	LAB_REP1_delta_8h	0.711830509	5-Oxoproline (pyroglutamic Acid)	AKPE	3
374	LAB_REP1_delta_8h	0.085636669	Acetyl CoA	AKPE	42
375	LAB_REP1_delta_8h	0.574741488	Acetyl-aspartate	AKPE	27
376	LAB_REP1_delta_8h	0.077613002	Acetyl-carnitine	AKPE	43
377	LAB_REP1_delta_8h	0.000162839	Acetyl-cysteine	AKPE	88
378	LAB_REP1_delta_8h	0	Adenine	AKPE	82
379	LAB_REP1_delta_8h	0.006156593	Adenosine	AKPE	63
380	LAB_REP1_delta_8h	0.026144064	ADP	AKPE	50
381	LAB_REP1_delta_8h	0.729430732	aKG	AKPE	6
382	LAB_REP1_delta_8h	0.013153805	Alanine	AKPE	57
383	LAB_REP1_delta_8h	0.009778097	AMP	AKPE	67
384	LAB_REP1_delta_8h	0.000852313	Arginine	AKPE	79
385	LAB_REP1_delta_8h	0.42727283	Argininosuccinate	AKPE	20
386	LAB_REP1_delta_8h	0.924767316	Asparagine	AKPE	1
387	LAB_REP1_delta_8h	0.547133514	Aspartate	AKPE	14
388	LAB_REP1_delta_8h	0.032786018	ATP	AKPE	51
389	LAB_REP1_delta_8h	0	Betaine	AKPE	94
390	LAB_REP1_delta_8h	0.047711988	Butyric acid	AKPE	61
391	LAB_REP1_delta_8h	0.256993797	Butyryl-carnitine	AKPE	28
392	LAB_REP1_delta_8h	0.00047386	Carnitine	AKPE	84
393	LAB_REP1_delta_8h	0.928192452	CDP	AKPE	7
394	LAB_REP1_delta_8h	0.54485336	Cis-aconitate	AKPE	19
395	LAB_REP1_delta_8h	0.582594789	Citrate	AKPE	15
396	LAB_REP1_delta_8h	0.062763379	CMP	AKPE	49
397	LAB_REP1_delta_8h	0.120070326	Creatine	AKPE	33
398	LAB_REP1_delta_8h	0	Creatinine	AKPE	96
399	LAB_REP1_delta_8h	0.301722251	CTP	AKPE	36
400	LAB_REP1_delta_8h	0.002237694	Cystathionine	AKPE	77
401	LAB_REP1_delta_8h	0	Cysteine	AKPE	30
402	LAB_REP1_delta_8h	0.205508184	Cystine	AKPE	41
403	LAB_REP1_delta_8h	0.309517026	Cytidine	AKPE	38
404	LAB_REP1_delta_8h	0.454563302	Cytosine	AKPE	32
405	LAB_REP1_delta_8h	0.089986252	D-GlcN-Ac	AKPE	39
406	LAB_REP1_delta_8h	0	Decanoic acid	AKPE	97
407	LAB_REP1_delta_8h	0	dihydroxyacetone phosphate (DHAP)	AKPE	98
408	LAB_REP1_delta_8h	0	FAD	AKPE	99
409	LAB_REP1_delta_8h	0	Folate	AKPE	100
410	LAB_REP1_delta_8h	0.002402762	Fructose	AKPE	69
411	LAB_REP1_delta_8h	0.026449022	fructose 1,6-diphosphate	AKPE	54
412	LAB_REP1_delta_8h	0.003214227	Fructose-6-phosphate	AKPE	76
413	LAB_REP1_delta_8h	0.620028503	Fumarate	AKPE	10
414	LAB_REP1_delta_8h	0	G6P	AKPE	101
415	LAB_REP1_delta_8h	0.814843604	gama-Glutamylcysteine	AKPE	4
416	LAB_REP1_delta_8h	0	GDP	AKPE	102
417	LAB_REP1_delta_8h	0.001365498	Glucose	AKPE	74
418	LAB_REP1_delta_8h	0.744334824	Glutamate	AKPE	5
419	LAB_REP1_delta_8h	0.926505862	Glutamine	AKPE	2
420	LAB_REP1_delta_8h	0.000146666	Glycerol 3-phosphate	AKPE	85
421	LAB_REP1_delta_8h	0	Glycine	AKPE	91
422	LAB_REP1_delta_8h	0	GMP	AKPE	70
423	LAB_REP1_delta_8h	0.508697907	GSH	AKPE	21
424	LAB_REP1_delta_8h	0.7786177	GSSG	AKPE	11
425	LAB_REP1_delta_8h	0.032366803	GTP	AKPE	53
426	LAB_REP1_delta_8h	0	Guanine	AKPE	83
427	LAB_REP1_delta_8h	0.01118055	Guanosine	AKPE	65
428	LAB_REP1_delta_8h	0.003972807	Guanosine Diphosphate (GDP)	AKPE	66
429	LAB_REP1_delta_8h	0	Hypotaurine	AKPE	92
430	LAB_REP1_delta_8h	8.80E-05	Hypoxanthine	AKPE	87
431	LAB_REP1_delta_8h	0.004779973	IMP	AKPE	68
432	LAB_REP1_delta_8h	0.0126	Inosine	AKPE	62
433	LAB_REP1_delta_8h	5.16E-06	IsoLeucine	AKPE	93
434	LAB_REP1_delta_8h	0.0161	Lactate	AKPE	59
435	LAB_REP1_delta_8h	5.13E-05	Leucine	AKPE	90
436	LAB_REP1_delta_8h	0	Linoleic acid	AKPE	64
437	LAB_REP1_delta_8h	0.000162463	Lysine	AKPE	86
438	LAB_REP1_delta_8h	0.627	Malate	AKPE	9
439	LAB_REP1_delta_8h	8.34E-05	Methionine	AKPE	89
440	LAB_REP1_delta_8h	0	methyl-lysine (N)	AKPE	103
441	LAB_REP1_delta_8h	0	Myristic acid	AKPE	104
442	LAB_REP1_delta_8h	0	Myristoyl-carnitine	AKPE	105
443	LAB_REP1_delta_8h	0	NAD+	AKPE	106
444	LAB_REP1_delta_8h	0	NADH	AKPE	107
445	LAB_REP1_delta_8h	0	NADP+	AKPE	108
446	LAB_REP1_delta_8h	0	NADPH	AKPE	109
447	LAB_REP1_delta_8h	0	nicotinamide	AKPE	110
448	LAB_REP1_delta_8h	0	Octanoic acid	AKPE	111
449	LAB_REP1_delta_8h	0	Oleic acid	AKPE	112
450	LAB_REP1_delta_8h	0.441983351	Ornithine	AKPE	23
451	LAB_REP1_delta_8h	0.245881927	Palmitic acid	AKPE	34
452	LAB_REP1_delta_8h	0	Palmitoleic acid	AKPE	44
453	LAB_REP1_delta_8h	0	Palmitoyl-carnitine	AKPE	113
454	LAB_REP1_delta_8h	0	Pantothenate	AKPE	114
455	LAB_REP1_delta_8h	0.102617888	PEP	AKPE	35
456	LAB_REP1_delta_8h	0.00091579	Phenylalanine	AKPE	78
457	LAB_REP1_delta_8h	0.001988546	Phosphocreatine	AKPE	80
458	LAB_REP1_delta_8h	0.410964065	Proline	AKPE	26
459	LAB_REP1_delta_8h	0	Propionyl-carnitine	AKPE	115
460	LAB_REP1_delta_8h	0	Pyroglutamate	AKPE	116
461	LAB_REP1_delta_8h	0.014164967	Pyruvate	AKPE	58
462	LAB_REP1_delta_8h	0	Riboflavin	AKPE	117
463	LAB_REP1_delta_8h	0	Ribose	AKPE	75
464	LAB_REP1_delta_8h	0.006631436	Ribose phosphate	AKPE	56
465	LAB_REP1_delta_8h	0.011387025	S-Adenosyl-L-Homocysteine	AKPE	55
466	LAB_REP1_delta_8h	0.0026661	S-Adenosyl-L-Methionine	AKPE	73
467	LAB_REP1_delta_8h	0	Serine	AKPE	118
468	LAB_REP1_delta_8h	0.132909487	Stearic acid	AKPE	40
469	LAB_REP1_delta_8h	0.688593352	Succinic Acid	AKPE	8
470	LAB_REP1_delta_8h	0	Succinyladenosine	AKPE	119
471	LAB_REP1_delta_8h	0	SuccinylCys	AKPE	120
472	LAB_REP1_delta_8h	0.578987106	SuccinylGSH	AKPE	18
473	LAB_REP1_delta_8h	0	SuccniylCys	AKPE	71
474	LAB_REP1_delta_8h	0	Taurine	AKPE	121
475	LAB_REP1_delta_8h	0	Thiamine	AKPE	122
476	LAB_REP1_delta_8h	0	Threonine	AKPE	123
477	LAB_REP1_delta_8h	0.604680925	Thymidine	AKPE	12
478	LAB_REP1_delta_8h	0.12696371	Thymidine 5-triphosphate (TTP)	AKPE	46
479	LAB_REP1_delta_8h	0.311796467	Thymine	AKPE	31
480	LAB_REP1_delta_8h	0.043251668	Tryptophan	AKPE	45
481	LAB_REP1_delta_8h	0.036661928	Tyrosine	AKPE	47
482	LAB_REP1_delta_8h	0.495671908	UDP	AKPE	25
483	LAB_REP1_delta_8h	0.583516665	UDP-GlcNAc	AKPE	16
484	LAB_REP1_delta_8h	0.48093897	UMP	AKPE	29
485	LAB_REP1_delta_8h	0.459930454	Uracil	AKPE	17
486	LAB_REP1_delta_8h	0	Urate	AKPE	81
487	LAB_REP1_delta_8h	0.365433258	Uridine	AKPE	37
488	LAB_REP1_delta_8h	0.521449541	uridine diphosphate galactose/glucose	AKPE	22
489	LAB_REP1_delta_8h	0.503468156	UTP	AKPE	24
490	LAB_REP1_delta_8h	0	Valine	AKPE	95
491	LAB_REP1_delta_8h	0.003350273	Xanthine	AKPE	72
492	LAB_REP1_delta_8h	0.006631436	Xylulose 5-phosphate	AKPE	60
493	LAB_REP2_delta_8h	0	2-hydroxy isocapric acid	AKPE	52
494	LAB_REP2_delta_8h	0.612267261	2-Hydroxyglutarate	AKPE	13
495	LAB_REP2_delta_8h	0.149328486	3-hydroxybutyric acid	AKPE	48
496	LAB_REP2_delta_8h	0.728839412	5-Oxoproline (pyroglutamic Acid)	AKPE	3
497	LAB_REP2_delta_8h	0.101199737	Acetyl CoA	AKPE	42
498	LAB_REP2_delta_8h	0.505879689	Acetyl-aspartate	AKPE	27
499	LAB_REP2_delta_8h	0.083331011	Acetyl-carnitine	AKPE	43
500	LAB_REP2_delta_8h	0	Acetyl-cysteine	AKPE	88
501	LAB_REP2_delta_8h	0	Adenine	AKPE	82
502	LAB_REP2_delta_8h	0.004669918	Adenosine	AKPE	63
503	LAB_REP2_delta_8h	0.011896363	ADP	AKPE	50
504	LAB_REP2_delta_8h	0.726822671	aKG	AKPE	6
505	LAB_REP2_delta_8h	0.031892297	Alanine	AKPE	57
506	LAB_REP2_delta_8h	0.007357702	AMP	AKPE	67
507	LAB_REP2_delta_8h	0.001081821	Arginine	AKPE	79
508	LAB_REP2_delta_8h	0.48516642	Argininosuccinate	AKPE	20
509	LAB_REP2_delta_8h	0.937526678	Asparagine	AKPE	1
510	LAB_REP2_delta_8h	0.578611932	Aspartate	AKPE	14
511	LAB_REP2_delta_8h	0.031	ATP	AKPE	51
512	LAB_REP2_delta_8h	8.15E-06	Betaine	AKPE	94
513	LAB_REP2_delta_8h	0.020316645	Butyric acid	AKPE	61
514	LAB_REP2_delta_8h	0.361153976	Butyryl-carnitine	AKPE	28
515	LAB_REP2_delta_8h	0.000688136	Carnitine	AKPE	84
516	LAB_REP2_delta_8h	0.927346897	CDP	AKPE	7
517	LAB_REP2_delta_8h	0.526380972	Cis-aconitate	AKPE	19
518	LAB_REP2_delta_8h	0.550286325	Citrate	AKPE	15
519	LAB_REP2_delta_8h	0	CMP	AKPE	49
520	LAB_REP2_delta_8h	0.353938221	Creatine	AKPE	33
521	LAB_REP2_delta_8h	0	Creatinine	AKPE	96
522	LAB_REP2_delta_8h	0.353542143	CTP	AKPE	36
523	LAB_REP2_delta_8h	0	Cystathionine	AKPE	77
524	LAB_REP2_delta_8h	0	Cysteine	AKPE	30
525	LAB_REP2_delta_8h	0	Cystine	AKPE	41
526	LAB_REP2_delta_8h	0.168475616	Cytidine	AKPE	38
527	LAB_REP2_delta_8h	0.433507105	Cytosine	AKPE	32
528	LAB_REP2_delta_8h	0.097918443	D-GlcN-Ac	AKPE	39
529	LAB_REP2_delta_8h	0	Decanoic acid	AKPE	97
530	LAB_REP2_delta_8h	0	dihydroxyacetone phosphate (DHAP)	AKPE	98
531	LAB_REP2_delta_8h	0	FAD	AKPE	99
532	LAB_REP2_delta_8h	0	Folate	AKPE	100
533	LAB_REP2_delta_8h	0.004564849	Fructose	AKPE	69
534	LAB_REP2_delta_8h	0.026506136	fructose 1,6-diphosphate	AKPE	54
535	LAB_REP2_delta_8h	0	Fructose-6-phosphate	AKPE	76
536	LAB_REP2_delta_8h	0.603261215	Fumarate	AKPE	10
537	LAB_REP2_delta_8h	0	G6P	AKPE	101
538	LAB_REP2_delta_8h	0.762163264	gama-Glutamylcysteine	AKPE	4
539	LAB_REP2_delta_8h	0	GDP	AKPE	102
540	LAB_REP2_delta_8h	0.00247268	Glucose	AKPE	74
541	LAB_REP2_delta_8h	0.74893834	Glutamate	AKPE	5
542	LAB_REP2_delta_8h	0.924539991	Glutamine	AKPE	2
543	LAB_REP2_delta_8h	0.000820869	Glycerol 3-phosphate	AKPE	85
544	LAB_REP2_delta_8h	0	Glycine	AKPE	91
545	LAB_REP2_delta_8h	0	GMP	AKPE	70
546	LAB_REP2_delta_8h	0.527158588	GSH	AKPE	21
547	LAB_REP2_delta_8h	0.786516658	GSSG	AKPE	11
548	LAB_REP2_delta_8h	0.037867511	GTP	AKPE	53
549	LAB_REP2_delta_8h	0.003525924	Guanine	AKPE	83
550	LAB_REP2_delta_8h	0	Guanosine	AKPE	65
551	LAB_REP2_delta_8h	0.005132468	Guanosine Diphosphate (GDP)	AKPE	66
552	LAB_REP2_delta_8h	0.000100131	Hypotaurine	AKPE	92
553	LAB_REP2_delta_8h	0.000224474	Hypoxanthine	AKPE	87
554	LAB_REP2_delta_8h	0	IMP	AKPE	68
555	LAB_REP2_delta_8h	0.00176	Inosine	AKPE	62
556	LAB_REP2_delta_8h	9.76E-05	IsoLeucine	AKPE	93
557	LAB_REP2_delta_8h	0.023	Lactate	AKPE	59
558	LAB_REP2_delta_8h	4.85E-05	Leucine	AKPE	90
559	LAB_REP2_delta_8h	0	Linoleic acid	AKPE	64
560	LAB_REP2_delta_8h	0.000343742	Lysine	AKPE	86
561	LAB_REP2_delta_8h	0.659	Malate	AKPE	9
562	LAB_REP2_delta_8h	9.02E-05	Methionine	AKPE	89
563	LAB_REP2_delta_8h	0	methyl-lysine (N)	AKPE	103
564	LAB_REP2_delta_8h	0	Myristic acid	AKPE	104
565	LAB_REP2_delta_8h	0	Myristoyl-carnitine	AKPE	105
566	LAB_REP2_delta_8h	0	NAD+	AKPE	106
567	LAB_REP2_delta_8h	0	NADH	AKPE	107
568	LAB_REP2_delta_8h	0	NADP+	AKPE	108
569	LAB_REP2_delta_8h	0	NADPH	AKPE	109
570	LAB_REP2_delta_8h	0	nicotinamide	AKPE	110
571	LAB_REP2_delta_8h	0	Octanoic acid	AKPE	111
572	LAB_REP2_delta_8h	0	Oleic acid	AKPE	112
573	LAB_REP2_delta_8h	0.394026532	Ornithine	AKPE	23
574	LAB_REP2_delta_8h	0.321471847	Palmitic acid	AKPE	34
575	LAB_REP2_delta_8h	0.287617143	Palmitoleic acid	AKPE	44
576	LAB_REP2_delta_8h	0	Palmitoyl-carnitine	AKPE	113
577	LAB_REP2_delta_8h	0	Pantothenate	AKPE	114
578	LAB_REP2_delta_8h	0.232508606	PEP	AKPE	35
579	LAB_REP2_delta_8h	0.001298691	Phenylalanine	AKPE	78
580	LAB_REP2_delta_8h	0	Phosphocreatine	AKPE	80
581	LAB_REP2_delta_8h	0.337887497	Proline	AKPE	26
582	LAB_REP2_delta_8h	0	Propionyl-carnitine	AKPE	115
583	LAB_REP2_delta_8h	0	Pyroglutamate	AKPE	116
584	LAB_REP2_delta_8h	0.021214309	Pyruvate	AKPE	58
585	LAB_REP2_delta_8h	0	Riboflavin	AKPE	117
586	LAB_REP2_delta_8h	0.001984478	Ribose	AKPE	75
587	LAB_REP2_delta_8h	0.099097328	Ribose phosphate	AKPE	56
588	LAB_REP2_delta_8h	0.00559061	S-Adenosyl-L-Homocysteine	AKPE	55
589	LAB_REP2_delta_8h	0	S-Adenosyl-L-Methionine	AKPE	73
590	LAB_REP2_delta_8h	0	Serine	AKPE	118
591	LAB_REP2_delta_8h	0.298353175	Stearic acid	AKPE	40
592	LAB_REP2_delta_8h	0.589736092	Succinic Acid	AKPE	8
593	LAB_REP2_delta_8h	0	Succinyladenosine	AKPE	119
594	LAB_REP2_delta_8h	0	SuccinylCys	AKPE	120
595	LAB_REP2_delta_8h	0.537494503	SuccinylGSH	AKPE	18
596	LAB_REP2_delta_8h	0	SuccniylCys	AKPE	71
597	LAB_REP2_delta_8h	0	Taurine	AKPE	121
598	LAB_REP2_delta_8h	0	Thiamine	AKPE	122
599	LAB_REP2_delta_8h	0	Threonine	AKPE	123
600	LAB_REP2_delta_8h	1	Thymidine	AKPE	12
601	LAB_REP2_delta_8h	0	Thymidine 5-triphosphate (TTP)	AKPE	46
602	LAB_REP2_delta_8h	0.471063431	Thymine	AKPE	31
603	LAB_REP2_delta_8h	0.030428078	Tryptophan	AKPE	45
604	LAB_REP2_delta_8h	0.058485753	Tyrosine	AKPE	47
605	LAB_REP2_delta_8h	0.497073157	UDP	AKPE	25
606	LAB_REP2_delta_8h	0.573507096	UDP-GlcNAc	AKPE	16
607	LAB_REP2_delta_8h	0.514106288	UMP	AKPE	29
608	LAB_REP2_delta_8h	0.544630424	Uracil	AKPE	17
609	LAB_REP2_delta_8h	0.0027057	Urate	AKPE	81
610	LAB_REP2_delta_8h	0	Uridine	AKPE	37
611	LAB_REP2_delta_8h	0.524592867	uridine diphosphate galactose/glucose	AKPE	22
612	LAB_REP2_delta_8h	0.518341255	UTP	AKPE	24
613	LAB_REP2_delta_8h	0	Valine	AKPE	95
614	LAB_REP2_delta_8h	0.003009051	Xanthine	AKPE	72
615	LAB_REP2_delta_8h	0.062165098	Xylulose 5-phosphate	AKPE	60
616	LAB_REP3_delta_8h	0.104418717	2-hydroxy isocapric acid	AKPE	52
617	LAB_REP3_delta_8h	0.547658112	2-Hydroxyglutarate	AKPE	13
618	LAB_REP3_delta_8h	0.0333014	3-hydroxybutyric acid	AKPE	48
619	LAB_REP3_delta_8h	0.737905269	5-Oxoproline (pyroglutamic Acid)	AKPE	3
620	LAB_REP3_delta_8h	0.094362977	Acetyl CoA	AKPE	42
621	LAB_REP3_delta_8h	0	Acetyl-aspartate	AKPE	27
622	LAB_REP3_delta_8h	0.070021941	Acetyl-carnitine	AKPE	43
623	LAB_REP3_delta_8h	0	Acetyl-cysteine	AKPE	88
624	LAB_REP3_delta_8h	0.002024076	Adenine	AKPE	82
625	LAB_REP3_delta_8h	0	Adenosine	AKPE	63
626	LAB_REP3_delta_8h	0.053797529	ADP	AKPE	50
627	LAB_REP3_delta_8h	0.600958332	aKG	AKPE	6
628	LAB_REP3_delta_8h	0.020276345	Alanine	AKPE	57
629	LAB_REP3_delta_8h	0.001939559	AMP	AKPE	67
630	LAB_REP3_delta_8h	0.001281187	Arginine	AKPE	79
631	LAB_REP3_delta_8h	0.288578445	Argininosuccinate	AKPE	20
632	LAB_REP3_delta_8h	0.924546519	Asparagine	AKPE	1
633	LAB_REP3_delta_8h	0.435213529	Aspartate	AKPE	14
634	LAB_REP3_delta_8h	0.032290645	ATP	AKPE	51
635	LAB_REP3_delta_8h	0	Betaine	AKPE	94
636	LAB_REP3_delta_8h	0	Butyric acid	AKPE	61
637	LAB_REP3_delta_8h	0.255403933	Butyryl-carnitine	AKPE	28
638	LAB_REP3_delta_8h	0.000290218	Carnitine	AKPE	84
639	LAB_REP3_delta_8h	0.473733643	CDP	AKPE	7
640	LAB_REP3_delta_8h	0.362328012	Cis-aconitate	AKPE	19
641	LAB_REP3_delta_8h	0.431141285	Citrate	AKPE	15
642	LAB_REP3_delta_8h	0.072912993	CMP	AKPE	49
643	LAB_REP3_delta_8h	0.171153789	Creatine	AKPE	33
644	LAB_REP3_delta_8h	0	Creatinine	AKPE	96
645	LAB_REP3_delta_8h	0.133041119	CTP	AKPE	36
646	LAB_REP3_delta_8h	0.002569657	Cystathionine	AKPE	77
647	LAB_REP3_delta_8h	0.504032741	Cysteine	AKPE	30
648	LAB_REP3_delta_8h	0.331655658	Cystine	AKPE	41
649	LAB_REP3_delta_8h	0.11914517	Cytidine	AKPE	38
650	LAB_REP3_delta_8h	0.153110664	Cytosine	AKPE	32
651	LAB_REP3_delta_8h	0.188138296	D-GlcN-Ac	AKPE	39
652	LAB_REP3_delta_8h	0	Decanoic acid	AKPE	97
653	LAB_REP3_delta_8h	0	dihydroxyacetone phosphate (DHAP)	AKPE	98
654	LAB_REP3_delta_8h	0	FAD	AKPE	99
655	LAB_REP3_delta_8h	0	Folate	AKPE	100
656	LAB_REP3_delta_8h	0.005759353	Fructose	AKPE	69
657	LAB_REP3_delta_8h	0.025888925	fructose 1,6-diphosphate	AKPE	54
658	LAB_REP3_delta_8h	0.002000247	Fructose-6-phosphate	AKPE	76
659	LAB_REP3_delta_8h	0.486440884	Fumarate	AKPE	10
660	LAB_REP3_delta_8h	0	G6P	AKPE	101
661	LAB_REP3_delta_8h	0.617345695	gama-Glutamylcysteine	AKPE	4
662	LAB_REP3_delta_8h	0	GDP	AKPE	102
663	LAB_REP3_delta_8h	0.003547887	Glucose	AKPE	74
664	LAB_REP3_delta_8h	0.616735681	Glutamate	AKPE	5
665	LAB_REP3_delta_8h	0.898301085	Glutamine	AKPE	2
666	LAB_REP3_delta_8h	0.000240384	Glycerol 3-phosphate	AKPE	85
667	LAB_REP3_delta_8h	0	Glycine	AKPE	91
668	LAB_REP3_delta_8h	0	GMP	AKPE	70
669	LAB_REP3_delta_8h	0.432051227	GSH	AKPE	21
670	LAB_REP3_delta_8h	0.676304374	GSSG	AKPE	11
671	LAB_REP3_delta_8h	0.028991921	GTP	AKPE	53
672	LAB_REP3_delta_8h	0	Guanine	AKPE	83
673	LAB_REP3_delta_8h	0.005583867	Guanosine	AKPE	65
674	LAB_REP3_delta_8h	0.006319594	Guanosine Diphosphate (GDP)	AKPE	66
675	LAB_REP3_delta_8h	0	Hypotaurine	AKPE	92
676	LAB_REP3_delta_8h	0.000204933	Hypoxanthine	AKPE	87
677	LAB_REP3_delta_8h	0.004503051	IMP	AKPE	68
678	LAB_REP3_delta_8h	0.00965	Inosine	AKPE	62
679	LAB_REP3_delta_8h	6.13E-05	IsoLeucine	AKPE	93
680	LAB_REP3_delta_8h	0.019	Lactate	AKPE	59
681	LAB_REP3_delta_8h	7.24E-05	Leucine	AKPE	90
682	LAB_REP3_delta_8h	0.020422954	Linoleic acid	AKPE	64
683	LAB_REP3_delta_8h	0.000367133	Lysine	AKPE	86
684	LAB_REP3_delta_8h	0.493	Malate	AKPE	9
685	LAB_REP3_delta_8h	5.67E-05	Methionine	AKPE	89
686	LAB_REP3_delta_8h	0	methyl-lysine (N)	AKPE	103
687	LAB_REP3_delta_8h	0	Myristic acid	AKPE	104
688	LAB_REP3_delta_8h	0	Myristoyl-carnitine	AKPE	105
689	LAB_REP3_delta_8h	0	NAD+	AKPE	106
690	LAB_REP3_delta_8h	0	NADH	AKPE	107
691	LAB_REP3_delta_8h	0	NADP+	AKPE	108
692	LAB_REP3_delta_8h	0	NADPH	AKPE	109
693	LAB_REP3_delta_8h	0	nicotinamide	AKPE	110
694	LAB_REP3_delta_8h	0	Octanoic acid	AKPE	111
695	LAB_REP3_delta_8h	0	Oleic acid	AKPE	112
696	LAB_REP3_delta_8h	0.294252868	Ornithine	AKPE	23
697	LAB_REP3_delta_8h	0.195568469	Palmitic acid	AKPE	34
698	LAB_REP3_delta_8h	0.012762066	Palmitoleic acid	AKPE	44
699	LAB_REP3_delta_8h	0	Palmitoyl-carnitine	AKPE	113
700	LAB_REP3_delta_8h	0	Pantothenate	AKPE	114
701	LAB_REP3_delta_8h	0.153767267	PEP	AKPE	35
702	LAB_REP3_delta_8h	0.001457794	Phenylalanine	AKPE	78
703	LAB_REP3_delta_8h	0.001029421	Phosphocreatine	AKPE	80
704	LAB_REP3_delta_8h	0.329097193	Proline	AKPE	26
705	LAB_REP3_delta_8h	0	Propionyl-carnitine	AKPE	115
706	LAB_REP3_delta_8h	0	Pyroglutamate	AKPE	116
707	LAB_REP3_delta_8h	0.01945754	Pyruvate	AKPE	58
708	LAB_REP3_delta_8h	0	Riboflavin	AKPE	117
709	LAB_REP3_delta_8h	0.003203232	Ribose	AKPE	75
710	LAB_REP3_delta_8h	0.003945528	Ribose phosphate	AKPE	56
711	LAB_REP3_delta_8h	0.046622666	S-Adenosyl-L-Homocysteine	AKPE	55
712	LAB_REP3_delta_8h	0.003153196	S-Adenosyl-L-Methionine	AKPE	73
713	LAB_REP3_delta_8h	0	Serine	AKPE	118
714	LAB_REP3_delta_8h	0.094307136	Stearic acid	AKPE	40
715	LAB_REP3_delta_8h	0.572905237	Succinic Acid	AKPE	8
716	LAB_REP3_delta_8h	0	Succinyladenosine	AKPE	119
717	LAB_REP3_delta_8h	0	SuccinylCys	AKPE	120
718	LAB_REP3_delta_8h	0.504380264	SuccinylGSH	AKPE	18
719	LAB_REP3_delta_8h	0	SuccniylCys	AKPE	71
720	LAB_REP3_delta_8h	0	Taurine	AKPE	121
721	LAB_REP3_delta_8h	0	Thiamine	AKPE	122
722	LAB_REP3_delta_8h	0	Threonine	AKPE	123
723	LAB_REP3_delta_8h	0.513441682	Thymidine	AKPE	12
724	LAB_REP3_delta_8h	0.146545148	Thymidine 5-triphosphate (TTP)	AKPE	46
725	LAB_REP3_delta_8h	0.072093338	Thymine	AKPE	31
726	LAB_REP3_delta_8h	0.067940026	Tryptophan	AKPE	45
727	LAB_REP3_delta_8h	0.036009972	Tyrosine	AKPE	47
728	LAB_REP3_delta_8h	0.360685933	UDP	AKPE	25
729	LAB_REP3_delta_8h	0.423309987	UDP-GlcNAc	AKPE	16
730	LAB_REP3_delta_8h	0.203889633	UMP	AKPE	29
731	LAB_REP3_delta_8h	0.389777092	Uracil	AKPE	17
732	LAB_REP3_delta_8h	0.000741602	Urate	AKPE	81
733	LAB_REP3_delta_8h	0.241850162	Uridine	AKPE	37
734	LAB_REP3_delta_8h	0.374915496	uridine diphosphate galactose/glucose	AKPE	22
735	LAB_REP3_delta_8h	0.345480069	UTP	AKPE	24
736	LAB_REP3_delta_8h	0	Valine	AKPE	95
737	LAB_REP3_delta_8h	0.001086302	Xanthine	AKPE	72
738	LAB_REP3_delta_8h	0	Xylulose 5-phosphate	AKPE	60
