# Supplementary material for: EGFR controls transcriptional and metabolic rewiring in KRASG12D colorectal cancer
Source: EMBO Mol Med. 2025 May 6;17(6):1355–92. doi: 10.1038/s44321-025-00240-4 (PMC12162862; doi:10.1038/s44321-025-00240-4)
Supplement: Supplementary file 4 — Dataset EV2 [file 44321_2025_240_MOESM4_ESM.xlsx]

## Sheet: sig_AKPEvsAKP
SYMBOL	baseMean	log2FoldChange	pvalue	padj	ENTREZID	GENENAME	ENSEMBL
Rbms3	286.144	4.62186	1.64326e-55	2.21513e-51	207181	RNA binding motif, single stranded interacting protein	ENSMUSG00000039607
Egfr	457.46	-4.90685	3.00635e-48	2.00685e-44	13649	epidermal growth factor receptor	ENSMUSG00000020122
Atp1b1	8222.11	2.13813	6.48599e-45	2.9144e-41	11931	ATPase, Na+/K+ transporting, beta 1 polypeptide	ENSMUSG00000026576
Trp53inp1	1503.98	2.79879	1.78917e-35	9.55842e-32	60599	transformation related protein 53 inducible nuclear protein 1	ENSMUSG00000028211
Nrp1	454.318	4.15285	6.10023e-32	1.88892e-28	18186	neuropilin 1	ENSMUSG00000025810
Smoc2	4440.02	3.47336	2.3637e-28	5.25694e-25	64074	SPARC related modular calcium binding 2	ENSMUSG00000023886
Scn2b	254.405	4.00241	1.81466e-27	5.0271e-24	72821	sodium channel, voltage-gated, type II, beta	ENSMUSG00000070304
Hnf1a	264.834	2.94945	1.32021e-26	2.15459e-23	21405	HNF1 homeobox A	ENSMUSG00000029556
Cachd1	373.35	3.37126	3.45329e-26	5.0096e-23	320508	cache domain containing 1	ENSMUSG00000028532
Ascl2	2082.65	1.79109	3.51104e-23	4.73292e-20	17173	achaete-scute family bHLH transcription factor 2	ENSMUSG00000009248
Areg	838.626	-1.98359	4.15868e-23	5.85329e-20	11839	amphiregulin	ENSMUSG00000029378
Gas7	148.541	2.56043	6.37318e-22	4.84936e-19	14457	growth arrest specific 7	ENSMUSG00000033066
Fam65b	166.311	1.84952	7.10106e-22	1.05926e-18	NA	NA	NA
Adcy1	287.17	3.33699	3.46109e-21	4.19482e-18	432530	adenylate cyclase 1	ENSMUSG00000020431
Slc4a4	567.406	2.95443	3.72241e-21	3.58418e-18	54403	solute carrier family 4 (anion exchanger), member 4	ENSMUSG00000060961
Ttyh3	1344.02	2.64294	4.10158e-21	4.19482e-18	78339	tweety family member 3	ENSMUSG00000036565
Limch1	110.334	3.60572	1.41424e-20	7.596e-18	77569	LIM and calponin homology domains 1	ENSMUSG00000037736
Ccdc3	249.743	3.25845	6.00674e-20	4.49842e-17	74186	coiled-coil domain containing 3	ENSMUSG00000026676
Shank2	86.1634	3.53888	1.24751e-19	8.40827e-17	210274	SH3 and multiple ankyrin repeat domains 2	ENSMUSG00000037541
Nlrp10	509.146	-2.73988	1.27209e-19	9.37854e-17	244202	NLR family, pyrin domain containing 10	ENSMUSG00000049709
Fgfrl1	2187.42	2.88529	1.61974e-19	1.13988e-16	116701	fibroblast growth factor receptor-like 1	ENSMUSG00000008090
Vwa2	121.037	2.73132	1.76985e-19	7.26106e-17	240675	von Willebrand factor A domain containing 2	ENSMUSG00000025082
Rap1gap	358.341	2.34065	5.20578e-19	4.038e-16	110351	Rap1 GTPase-activating protein	ENSMUSG00000041351
Emp1	6456.43	-1.5586	5.74664e-19	3.36806e-16	13730	epithelial membrane protein 1	ENSMUSG00000030208
Mfhas1	188.191	2.28752	7.51684e-19	4.038e-16	52065	malignant fibrous histiocytoma amplified sequence 1	ENSMUSG00000070056
Evl	304.832	3.15915	1.38866e-18	7.19972e-16	14026	Ena-vasodilator stimulated phosphoprotein	ENSMUSG00000021262
Prkg2	2430.47	-1.37952	1.72268e-18	8.51817e-16	19092	protein kinase, cGMP-dependent, type II	ENSMUSG00000029334
Tgm2	557.516	2.08308	3.20754e-18	1.53317e-15	21817	transglutaminase 2, C polypeptide	ENSMUSG00000037820
D630039A03Rik	387.74	3.0537	5.86683e-18	3.7923e-15	242484	RIKEN cDNA D630039A03 gene	ENSMUSG00000052117
Vash2	106.684	2.68676	7.6988e-18	2.06939e-15	226841	vasohibin 2	ENSMUSG00000037568
H6pd	1515.31	1.26217	1.02474e-17	4.41323e-15	100198	hexose-6-phosphate dehydrogenase (glucose 1-dehydrogenase)	ENSMUSG00000028980
Parp14	485.255	1.13142	2.12036e-17	8.84635e-15	547253	poly (ADP-ribose) polymerase family, member 14	ENSMUSG00000034422
Apcdd1	359.181	3.21514	3.04288e-17	1.23105e-14	494504	adenomatosis polyposis coli down-regulated 1	ENSMUSG00000071847
Cav1	2169.13	-1.86276	3.81661e-17	1.83308e-14	12389	caveolin 1, caveolae protein	ENSMUSG00000007655
Zfp362	534.146	1.52226	5.91817e-17	2.25748e-14	230761	zinc finger protein 362	ENSMUSG00000028799
St5	576.411	1.4803	7.08951e-17	2.65465e-14	NA	NA	NA
Bcl11b	113.165	2.56273	1.04266e-16	3.7987e-14	58208	B cell leukemia/lymphoma 11B	ENSMUSG00000048251
Perp	4799.14	-0.958946	2.08044e-16	7.30932e-14	64058	PERP, TP53 apoptosis effector	ENSMUSG00000019851
Slc22a1	87.2185	2.75495	2.21661e-16	7.66159e-14	20517	solute carrier family 22 (organic cation transporter), member 1	ENSMUSG00000023829
Samd5	1622.93	-2.02585	3.69912e-16	1.92801e-13	320825	sterile alpha motif domain containing 5	ENSMUSG00000060487
Lgals9	759.978	1.97731	5.37552e-16	1.79861e-13	16859	lectin, galactose binding, soluble 9	ENSMUSG00000001123
Srgap1	197.057	1.7279	1.22023e-15	5.50294e-13	117600	SLIT-ROBO Rho GTPase activating protein 1	ENSMUSG00000020121
Tmem176b	6757.55	1.17612	1.24164e-15	5.32525e-13	65963	transmembrane protein 176B	ENSMUSG00000029810
Ninl	402.969	1.31538	2.06336e-15	7.09903e-13	78177	ninein-like	ENSMUSG00000068115
Cd177	66.0276	3.21337	3.58913e-15	6.35848e-13	68891	CD177 antigen	ENSMUSG00000052212
Pdia5	1042.31	1.12792	4.61719e-15	1.35305e-12	72599	protein disulfide isomerase associated 5	ENSMUSG00000022844
Pla2g2f	366.198	2.78892	5.32002e-15	1.47784e-12	26971	phospholipase A2, group IIF	ENSMUSG00000028749
Pklr	268.048	2.53354	5.72299e-15	1.55666e-12	18770	pyruvate kinase liver and red blood cell	ENSMUSG00000041237
Nfkbie	381.579	2.20377	7.86567e-15	2.14311e-12	18037	nuclear factor of kappa light polypeptide gene enhancer in B cells inhibitor, epsilon	ENSMUSG00000023947
Fgf9	66.9626	2.89265	1.40073e-14	3.6576e-12	14180	fibroblast growth factor 9	ENSMUSG00000021974
Fam46c	133.805	2.68527	2.52177e-14	6.5912e-12	NA	NA	NA
Myb	1255.22	1.70019	2.56722e-14	6.5912e-12	17863	myeloblastosis oncogene	ENSMUSG00000019982
Muc1	522.457	2.8004	4.88136e-14	1.42594e-11	17829	mucin 1, transmembrane	ENSMUSG00000042784
Tnfsf10	90.382	3.41782	8.18817e-14	2.04403e-11	22035	tumor necrosis factor (ligand) superfamily, member 10	ENSMUSG00000039304
Rtn4rl1	146.715	2.6834	1.04187e-13	2.55356e-11	237847	reticulon 4 receptor-like 1	ENSMUSG00000045287
Rnf150	133.193	2.79871	1.5102e-13	3.53723e-11	330812	ring finger protein 150	ENSMUSG00000047747
Capn6	121.983	2.80119	1.95617e-13	3.18953e-11	12338	calpain 6	ENSMUSG00000067276
Pgap1	4201.85	-1.31966	2.84341e-13	7.46146e-11	241062	post-GPI attachment to proteins 1	ENSMUSG00000073678
Amica1	471.07	2.33718	2.84351e-13	6.54533e-11	NA	NA	NA
Prox1	415.134	2.63581	3.19463e-13	8.10826e-11	19130	prospero homeobox 1	ENSMUSG00000010175
Snn	239.339	1.94712	3.45828e-13	7.69509e-11	20621	stannin	ENSMUSG00000037972
Tmem132a	896.058	2.12889	4.87692e-13	1.05017e-10	98170	transmembrane protein 132A	ENSMUSG00000024736
Id2	3389.5	1.51656	7.46153e-13	1.5716e-10	15902	inhibitor of DNA binding 2	ENSMUSG00000020644
Gprc5a	6824.83	-0.875014	7.85077e-13	1.86998e-10	232431	G protein-coupled receptor, family C, group 5, member A	ENSMUSG00000046733
Msrb3	246.755	2.15979	8.53847e-13	1.97159e-10	320183	methionine sulfoxide reductase B3	ENSMUSG00000051236
Faah	881.082	1.07161	9.72339e-13	1.97159e-10	14073	fatty acid amide hydrolase	ENSMUSG00000034171
Ly75	168.694	2.35419	1.01587e-12	1.98464e-10	17076	lymphocyte antigen 75	ENSMUSG00000026980
Gata3	102.342	-2.6143	1.02686e-12	1.97159e-10	14462	GATA binding protein 3	ENSMUSG00000015619
2510009E07Rik	61.9927	3.05557	1.28744e-12	1.5716e-10	72190	RIKEN cDNA 2510009E07 gene	ENSMUSG00000043391
Lrp4	884.556	1.78407	1.39077e-12	2.22176e-10	228357	low density lipoprotein receptor-related protein 4	ENSMUSG00000027253
Foxn1	724.03	-1.71027	1.45068e-12	2.73459e-10	15218	forkhead box N1	ENSMUSG00000002057
Ptprr	241.356	-2.62479	1.45674e-12	3.76652e-10	19279	protein tyrosine phosphatase, receptor type, R	ENSMUSG00000020151
Pde3b	339.818	2.77687	1.5366e-12	2.84927e-10	18576	phosphodiesterase 3B, cGMP-inhibited	ENSMUSG00000030671
Tmem176a	3629.12	0.986903	1.74721e-12	3.16003e-10	66058	transmembrane protein 176A	ENSMUSG00000023367
Acot11	492.838	1.71241	1.97177e-12	4.01679e-10	329910	acyl-CoA thioesterase 11	ENSMUSG00000034853
Gata2	355.622	-2.8234	2.21075e-12	5.22812e-10	14461	GATA binding protein 2	ENSMUSG00000015053
Trim62	68.1712	2.31336	2.80308e-12	2.99316e-10	67525	tripartite motif-containing 62	ENSMUSG00000041000
Sectm1b	128.057	2.6143	2.8132e-12	4.80028e-10	58210	secreted and transmembrane 1B	ENSMUSG00000039364
Gna14	109.22	2.65713	2.81389e-12	4.77121e-10	14675	guanine nucleotide binding protein, alpha 14	ENSMUSG00000024697
Gramd3	763.25	1.58258	3.17076e-12	5.22812e-10	107022	GRAM domain containing 3	ENSMUSG00000001700
Irf1	998.599	0.803563	3.64258e-12	5.09166e-10	16362	interferon regulatory factor 1	ENSMUSG00000018899
Fblim1	506.009	2.16163	3.88381e-12	7.68171e-10	74202	filamin binding LIM protein 1	ENSMUSG00000006219
Cdh11	120.937	3.06098	4.14367e-12	4.80028e-10	12552	cadherin 11	ENSMUSG00000031673
Fosl1	355.098	-1.56514	4.79851e-12	1.06957e-09	14283	fos-like antigen 1	ENSMUSG00000024912
Enah	802.34	2.5517	5.17671e-12	9.42913e-10	13800	ENAH actin regulator	ENSMUSG00000022995
Il1rn	1368.39	-1.55714	6.75998e-12	1.04943e-09	16181	interleukin 1 receptor antagonist	ENSMUSG00000026981
Hmgcll1	711.042	-1.07825	7.44824e-12	1.29569e-09	208982	3-hydroxymethyl-3-methylglutaryl-Coenzyme A lyase-like 1	ENSMUSG00000007908
Cwh43	1250.41	-1.17417	8.18367e-12	1.24157e-09	231293	cell wall biogenesis 43 C-terminal homolog	ENSMUSG00000029154
Mgam	463.612	2.31983	9.1994e-12	1.37788e-09	232714	maltase-glucoamylase	ENSMUSG00000068587
Fam20c	553.395	-1.82876	9.87406e-12	1.45222e-09	80752	FAM20C, golgi associated secretory pathway kinase	ENSMUSG00000025854
Slc5a1	105.589	2.60825	1.01641e-11	9.42913e-10	20537	solute carrier family 5 (sodium/glucose cotransporter), member 1	ENSMUSG00000011034
Fam49a	50.3185	2.74764	1.21556e-11	1.72504e-09	NA	NA	NA
Nipsnap1	871.68	1.05201	1.88394e-11	2.7112e-09	18082	nipsnap homolog 1	ENSMUSG00000034285
Cmpk2	69.7999	2.35289	2.30202e-11	3.30122e-09	22169	cytidine monophosphate (UMP-CMP) kinase 2, mitochondrial	ENSMUSG00000020638
Arhgef19	250.252	1.93506	2.58158e-11	4.20726e-09	213649	Rho guanine nucleotide exchange factor (GEF) 19	ENSMUSG00000028919
Ephb4	2212.49	1.78037	3.02806e-11	4.21112e-09	13846	Eph receptor B4	ENSMUSG00000029710
Mycl	1256.24	1.61864	4.01391e-11	5.5246e-09	16918	v-myc avian myelocytomatosis viral oncogene lung carcinoma derived	ENSMUSG00000028654
Jun	1501.57	1.37519	4.10184e-11	5.64218e-09	16476	jun proto-oncogene	ENSMUSG00000052684
Atoh8	211.979	2.03024	4.65197e-11	7.20235e-09	71093	atonal bHLH transcription factor 8	ENSMUSG00000037621
Cav2	3891.32	-1.01169	4.83855e-11	7.41704e-09	12390	caveolin 2	ENSMUSG00000000058
Ecm1	246.083	-1.62841	5.19768e-11	7.07731e-09	13601	extracellular matrix protein 1	ENSMUSG00000028108
Scamp5	516.655	1.01501	6.65768e-11	8.50797e-09	56807	secretory carrier membrane protein 5	ENSMUSG00000040722
Cd14	942.247	1.18083	6.6748e-11	8.50797e-09	12475	CD14 antigen	ENSMUSG00000051439
Uba7	139.315	1.86758	6.79496e-11	8.50797e-09	74153	ubiquitin-like modifier activating enzyme 7	ENSMUSG00000032596
Ada	303.497	1.29025	7.68932e-11	9.47097e-09	11486	adenosine deaminase	ENSMUSG00000017697
Rprm	30.6586	3.47684	7.72236e-11	9.63543e-09	67874	reprimo, TP53 dependent G2 arrest mediator candidate	ENSMUSG00000075334
Igsf9	1390.55	0.994025	8.16664e-11	1.01933e-08	93842	immunoglobulin superfamily, member 9	ENSMUSG00000037995
Foxa3	1051.87	1.09426	8.90268e-11	1.101e-08	15377	forkhead box A3	ENSMUSG00000040891
Mmp7	3151.23	1.61494	9.75512e-11	1.18398e-08	17393	matrix metallopeptidase 7	ENSMUSG00000018623
Ptpn7	36.4109	2.75455	1.04958e-10	8.02105e-09	320139	protein tyrosine phosphatase, non-receptor type 7	ENSMUSG00000031506
Aqp4	438.981	2.39578	1.07491e-10	1.30539e-08	11829	aquaporin 4	ENSMUSG00000024411
Ifitm3	9467.75	1.65859	1.17823e-10	1.87822e-08	66141	interferon induced transmembrane protein 3	ENSMUSG00000025492
Fxyd6	178.218	2.2032	1.48208e-10	1.72769e-08	59095	FXYD domain-containing ion transport regulator 6	ENSMUSG00000066705
Zfp365	219.58	-2.2018	1.71635e-10	2.01004e-08	216049	zinc finger protein 365	ENSMUSG00000037855
Fermt2	65.7582	2.60725	1.81648e-10	2.12925e-08	218952	fermitin family member 2	ENSMUSG00000037712
Sh3tc1	420.71	-1.29273	2.34299e-10	2.63709e-08	231147	SH3 domain and tetratricopeptide repeats 1	ENSMUSG00000036553
Sorcs2	685.338	1.92537	2.52913e-10	3.28642e-08	81840	sortilin-related VPS10 domain containing receptor 2	ENSMUSG00000029093
Pdzrn3	280.238	2.41577	2.53725e-10	2.83132e-08	55983	PDZ domain containing RING finger 3	ENSMUSG00000035357
Zfp36l2	7548.19	-0.890685	2.66134e-10	3.01108e-08	12193	zinc finger protein 36, C3H type-like 2	ENSMUSG00000045817
Cd24a	7826.14	1.27727	2.68347e-10	3.86707e-08	12484	CD24a antigen	ENSMUSG00000047139
Robo1	370.706	2.38011	2.97117e-10	3.31007e-08	19876	roundabout guidance receptor 1	ENSMUSG00000022883
Enpp2	1767.8	-2.16051	3.25291e-10	3.53079e-08	18606	ectonucleotide pyrophosphatase/phosphodiesterase 2	ENSMUSG00000022425
Btc	534.844	-1.39725	3.44824e-10	3.74861e-08	12223	betacellulin, epidermal growth factor family member	ENSMUSG00000082361
Plxnb1	1283.47	1.37759	3.65891e-10	3.87692e-08	235611	plexin B1	ENSMUSG00000053646
Sort1	3665.44	1.01137	3.81102e-10	4.90028e-08	20661	sortilin 1	ENSMUSG00000068747
Ffar4	325.708	1.99944	5.04197e-10	6.05128e-08	107221	free fatty acid receptor 4	ENSMUSG00000054200
Sntb1	61.2668	2.59663	5.05927e-10	3.28642e-08	20649	syntrophin, basic 1	ENSMUSG00000060429
Khdrbs3	92.7791	2.3101	5.35461e-10	3.42124e-08	13992	KH domain containing, RNA binding, signal transduction associated 3	ENSMUSG00000022332
S100a14	11492.4	-0.999374	5.70086e-10	7.49573e-08	66166	S100 calcium binding protein A14	ENSMUSG00000042306
Ehbp1l1	1635.68	-0.704605	5.7529e-10	6.01525e-08	114601	EH domain binding protein 1-like 1	ENSMUSG00000024937
Klhl24	553.673	1.83755	6.01468e-10	6.23682e-08	75785	kelch-like 24	ENSMUSG00000062901
Ctsl	4583.68	-0.644458	6.49786e-10	8.48176e-08	13039	cathepsin L	ENSMUSG00000021477
Vim	2096.59	2.60368	7.21374e-10	7.2382e-08	22352	vimentin	ENSMUSG00000026728
Agpat9	176.47	-1.56333	7.42887e-10	7.2382e-08	NA	NA	NA
Galnt10	321.99	1.69817	7.52987e-10	7.28226e-08	171212	polypeptide N-acetylgalactosaminyltransferase 10	ENSMUSG00000020520
Icosl	348.754	1.67933	7.71105e-10	7.40265e-08	50723	icos ligand	ENSMUSG00000000732
Ramp3	36.6514	2.48606	9.28632e-10	6.47265e-08	56089	receptor (calcitonin) activity modifying protein 3	ENSMUSG00000041046
Pald1	133.431	1.71868	9.50123e-10	8.92436e-08	27355	phosphatase domain containing, paladin 1	ENSMUSG00000020092
Lmna	15419.6	-0.839849	9.50994e-10	9.1568e-08	16905	lamin A	ENSMUSG00000028063
Gpc2	31.0322	2.45435	9.83238e-10	6.94589e-08	71951	glypican 2 (cerebroglycan)	ENSMUSG00000029510
2210407C18Rik	283.671	1.99982	9.94374e-10	9.41533e-08	NA	NA	NA
Akr1c12	565.56	1.49081	1.0415e-09	1.17915e-07	622402	aldo-keto reductase family 1, member C12	ENSMUSG00000021211
Filip1l	848.873	1.03071	1.43363e-09	1.12109e-07	78749	filamin A interacting protein 1-like	ENSMUSG00000043336
Hebp2	532.026	0.994137	1.48015e-09	1.3535e-07	56016	heme binding protein 2	ENSMUSG00000019853
Rnf122	110.008	2.11282	1.64744e-09	1.05933e-07	68867	ring finger protein 122	ENSMUSG00000039328
Rps6ka2	624.03	-1.82305	1.73248e-09	1.58871e-07	20112	ribosomal protein S6 kinase, polypeptide 2	ENSMUSG00000023809
Slc27a2	27.8712	2.83979	1.7992e-09	1.14085e-07	26458	solute carrier family 27 (fatty acid transporter), member 2	ENSMUSG00000027359
Tinagl1	5268.21	-1.02644	2.15051e-09	2.24966e-07	94242	tubulointerstitial nephritis antigen-like 1	ENSMUSG00000028776
Cyp2j6	303.87	1.73692	2.52567e-09	2.59021e-07	13110	cytochrome P450, family 2, subfamily j, polypeptide 6	ENSMUSG00000052914
Gsn	3693.12	-0.927348	2.7619e-09	2.47473e-07	227753	gelsolin	ENSMUSG00000026879
Slc39a8	1130.11	1.7037	3.23361e-09	2.82164e-07	67547	solute carrier family 39 (metal ion transporter), member 8	ENSMUSG00000053897
Sesn3	427.489	1.72148	3.35534e-09	2.90884e-07	75747	sestrin 3	ENSMUSG00000032009
Dnajc22	1140.41	0.784873	3.49761e-09	2.59021e-07	72778	DnaJ heat shock protein family (Hsp40) member C22	ENSMUSG00000038009
Gramd4	2577.59	-0.901568	3.62728e-09	3.14461e-07	223752	GRAM domain containing 4	ENSMUSG00000035900
Plac8	4167.49	-1.5645	3.67621e-09	3.14461e-07	231507	placenta-specific 8	ENSMUSG00000029322
Pcdh19	95.6424	1.78989	3.81962e-09	3.27956e-07	279653	protocadherin 19	ENSMUSG00000051323
Kif12	51.5423	3.01381	4.00847e-09	3.41992e-07	16552	kinesin family member 12	ENSMUSG00000028357
Ifit2	161.845	2.04565	4.27497e-09	3.56712e-07	15958	interferon-induced protein with tetratricopeptide repeats 2	ENSMUSG00000045932
Sox2	34.0596	2.12929	4.39713e-09	2.64141e-07	20674	SRY (sex determining region Y)-box 2	ENSMUSG00000074637
Adam12	25.8257	3.41067	5.26468e-09	4.38078e-07	11489	a disintegrin and metallopeptidase domain 12 (meltrin alpha)	ENSMUSG00000054555
Arfgef3	106.284	2.13542	5.60407e-09	4.48878e-07	215821	ARFGEF family member 3	ENSMUSG00000019852
Ptgs2	1391.34	-1.67729	5.9288e-09	4.82646e-07	19225	prostaglandin-endoperoxide synthase 2	ENSMUSG00000032487
Sox4	4210.84	2.15827	5.9306e-09	5.46546e-07	20677	SRY (sex determining region Y)-box 4	ENSMUSG00000076431
Tbc1d9	164.018	1.68992	5.99148e-09	4.84792e-07	71310	TBC1 domain family, member 9	ENSMUSG00000031709
Mvb12b	43.8273	2.35171	6.03655e-09	4.89767e-07	72543	multivesicular body subunit 12B	ENSMUSG00000038740
C1qtnf1	98.3432	1.76288	6.06753e-09	4.89767e-07	56745	C1q and tumor necrosis factor related protein 1	ENSMUSG00000017446
Egflam	71.9407	2.3303	6.1647e-09	3.54017e-07	268780	EGF-like, fibronectin type III and laminin G domains	ENSMUSG00000042961
Cplx2	23.5657	2.41018	6.9443e-09	3.93833e-07	12890	complexin 2	ENSMUSG00000025867
Ptov1	1688.18	0.701369	7.08221e-09	5.64906e-07	84113	prostate tumor over expressed gene 1	ENSMUSG00000038502
Atp1a2	431.273	2.27312	7.38744e-09	6.64971e-07	98660	ATPase, Na+/K+ transporting, alpha 2 polypeptide	ENSMUSG00000007097
Pthlh	263.058	1.76982	8.07567e-09	6.30504e-07	19227	parathyroid hormone-like peptide	ENSMUSG00000048776
Igfbp7	172.937	1.94754	9.05862e-09	9.81363e-07	29817	insulin-like growth factor binding protein 7	ENSMUSG00000036256
H2-Q4	721.835	1.16644	9.0896e-09	8.43042e-07	15015	histocompatibility 2, Q region locus 4	ENSMUSG00000035929
Baiap2l2	807.77	1.15936	9.26383e-09	7.17687e-07	207495	BAI1-associated protein 2-like 2	ENSMUSG00000018126
Igf2bp1	899.764	-1.60331	9.37298e-09	8.24521e-07	140486	insulin-like growth factor 2 mRNA binding protein 1	ENSMUSG00000013415
Krt84	331.094	-2.23298	1.0183e-08	8.85711e-07	16680	keratin 84	ENSMUSG00000044294
Cd1d1	27.7434	2.4522	1.14578e-08	6.28485e-07	12479	CD1d1 antigen	ENSMUSG00000028076
Tex15	186.371	2.45449	1.21462e-08	1.03644e-06	104271	testis expressed gene 15	ENSMUSG00000009628
Irx5	146.929	1.9858	1.48149e-08	6.67527e-07	54352	Iroquois homeobox 5	ENSMUSG00000031737
Ypel1	33.8545	2.28957	1.67734e-08	1.2237e-06	106369	yippee like 1	ENSMUSG00000022773
Gramd1b	51.6661	2.4508	1.75463e-08	7.81562e-07	235283	GRAM domain containing 1B	ENSMUSG00000040111
Neurl1a	700.471	1.66049	1.93781e-08	1.62172e-06	18011	neuralized E3 ubiquitin protein ligase 1A	ENSMUSG00000006435
Ppp1r26	137.008	1.32788	2.01126e-08	1.02025e-06	241289	protein phosphatase 1, regulatory subunit 26	ENSMUSG00000035829
Sytl5	59.9626	-2.36196	2.15585e-08	1.56425e-06	236643	synaptotagmin-like 5	ENSMUSG00000054453
Efna3	631.132	-1.15374	2.31863e-08	1.66427e-06	13638	ephrin A3	ENSMUSG00000028039
Fam129a	2137.45	-1.10242	2.37043e-08	1.70876e-06	NA	NA	NA
Cfb	131.344	1.95171	2.4199e-08	1.03644e-06	14962	complement factor B	ENSMUSG00000090231
Slc17a9	611.002	-1.40326	2.42845e-08	1.72455e-06	228993	solute carrier family 17, member 9	ENSMUSG00000023393
Jag2	5731.71	-0.699158	2.47423e-08	1.74631e-06	16450	jagged 2	ENSMUSG00000002799
Slc43a1	77.8435	2.19823	2.47435e-08	1.74631e-06	72401	solute carrier family 43, member 1	ENSMUSG00000027075
Net1	9663.7	-0.623303	2.53692e-08	1.76318e-06	56349	neuroepithelial cell transforming gene 1	ENSMUSG00000021215
Mmp15	1610.53	1.32749	2.59576e-08	1.81302e-06	17388	matrix metallopeptidase 15	ENSMUSG00000031790
Ephx1	1717.58	1.7397	2.63434e-08	1.82109e-06	13849	epoxide hydrolase 1, microsomal	ENSMUSG00000038776
Dlc1	121.68	2.18837	2.63501e-08	1.81337e-06	50768	deleted in liver cancer 1	ENSMUSG00000031523
Plxna2	782.006	-1.15604	3.12223e-08	2.13199e-06	18845	plexin A2	ENSMUSG00000026640
Arhgef10l	1330.45	1.09937	3.16037e-08	2.4588e-06	72754	Rho guanine nucleotide exchange factor (GEF) 10-like	ENSMUSG00000040964
S100a6	23484.6	-0.920688	3.44424e-08	2.32124e-06	20200	S100 calcium binding protein A6 (calcyclin)	ENSMUSG00000001025
Gsdma	69.1695	2.14543	3.63352e-08	1.74631e-06	57911	gasdermin A	ENSMUSG00000017204
Cipc	2069.86	-0.726131	3.74518e-08	2.52428e-06	217732	CLOCK interacting protein, circadian	ENSMUSG00000034157
Plekhg1	68.4499	1.98938	3.77586e-08	2.53229e-06	213783	pleckstrin homology domain containing, family G (with RhoGef domain) member 1	ENSMUSG00000040624
Bmp1	138.88	1.24702	3.90124e-08	2.60343e-06	12153	bone morphogenetic protein 1	ENSMUSG00000022098
Farp1	2600.68	0.783953	4.01587e-08	3.00363e-06	223254	FERM, RhoGEF (Arhgef) and pleckstrin domain protein 1 (chondrocyte-derived)	ENSMUSG00000025555
Krt27	65.6761	-2.50867	4.05582e-08	2.66231e-06	16675	keratin 27	ENSMUSG00000017588
Dmd	471.604	1.00838	4.06803e-08	2.66231e-06	13405	dystrophin, muscular dystrophy	ENSMUSG00000045103
Smim10l2a	55.8939	2.24999	4.31057e-08	2.80728e-06	320237	small integral membrane protein 10 like 2A	ENSMUSG00000054850
Ldhb	72.3366	1.9935	4.46078e-08	2.891e-06	16832	lactate dehydrogenase B	ENSMUSG00000030246
Spock2	78.0298	1.83051	4.65982e-08	2.15979e-06	94214	sparc/osteonectin, cwcv and kazal-like domains proteoglycan 2	ENSMUSG00000058297
Edem1	3286.83	-0.610821	4.6839e-08	3.60791e-06	192193	ER degradation enhancer, mannosidase alpha-like 1	ENSMUSG00000030104
Mcf2l	130.322	1.94799	4.77181e-08	3.06284e-06	17207	mcf.2 transforming sequence-like	ENSMUSG00000031442
Aldh1a7	73.4256	1.95568	4.80517e-08	3.09925e-06	26358	aldehyde dehydrogenase family 1, subfamily A7	ENSMUSG00000024747
Pmp22	498.433	-1.41319	4.88192e-08	3.10136e-06	18858	peripheral myelin protein 22	ENSMUSG00000018217
Mtss1l	67.9906	1.74716	4.90151e-08	3.10136e-06	NA	NA	NA
Aldh1b1	216.013	1.92657	6.01672e-08	4.35294e-06	72535	aldehyde dehydrogenase 1 family, member B1	ENSMUSG00000035561
Ppef1	166.874	-2.36116	6.10275e-08	3.82517e-06	237178	protein phosphatase with EF hand calcium-binding domain 1	ENSMUSG00000062168
Cdo1	2500.48	1.0028	6.35834e-08	4.76288e-06	12583	cysteine dioxygenase 1, cytosolic	ENSMUSG00000033022
Xdh	253.933	1.48657	7.31417e-08	6.36035e-06	22436	xanthine dehydrogenase	ENSMUSG00000024066
Clca3b	550.942	2.02864	7.46341e-08	5.5692e-06	229927	chloride channel accessory 3B	ENSMUSG00000037033
Lfng	940.274	1.26558	7.62237e-08	4.75697e-06	16848	LFNG O-fucosylpeptide 3-beta-N-acetylglucosaminyltransferase	ENSMUSG00000029570
Letmd1	572.621	0.803332	7.6632e-08	4.76041e-06	68614	LETM1 domain containing 1	ENSMUSG00000037353
Vangl2	159.179	1.91543	7.67485e-08	4.75697e-06	93840	VANGL planar cell polarity 2	ENSMUSG00000026556
Krt23	766.13	1.52001	7.86925e-08	4.79727e-06	94179	keratin 23	ENSMUSG00000006777
Cdk14	1118.72	-0.952965	9.27517e-08	6.38167e-06	18647	cyclin-dependent kinase 14	ENSMUSG00000028926
Exoc6b	3239.44	-0.562082	9.31549e-08	6.38167e-06	75914	exocyst complex component 6B	ENSMUSG00000033769
Acot1	87.3184	2.06533	9.57081e-08	5.83781e-06	26897	acyl-CoA thioesterase 1	ENSMUSG00000072949
Herc3	432.615	0.899928	1.06009e-07	7.16709e-06	73998	hect domain and RLD 3	ENSMUSG00000029804
Slc39a4	4156.31	1.29193	1.14605e-07	6.74035e-06	72027	solute carrier family 39 (zinc transporter), member 4	ENSMUSG00000063354
Cyp27a1	139.034	1.74074	1.18771e-07	7.02214e-06	104086	cytochrome P450, family 27, subfamily a, polypeptide 1	ENSMUSG00000026170
Zfp358	346.777	1.23345	1.21731e-07	9.85512e-06	140482	zinc finger protein 358	ENSMUSG00000047264
Lrrc31	92.7943	1.95168	1.26243e-07	7.39122e-06	320352	leucine rich repeat containing 31	ENSMUSG00000074653
Aim1l	582.924	-1.03239	1.27485e-07	8.399e-06	NA	NA	NA
Mall	1061.06	-1.31067	1.28213e-07	6.38167e-06	228576	mal, T cell differentiation protein-like	ENSMUSG00000027377
P2ry1	254.717	-1.96703	1.30772e-07	7.39122e-06	18441	purinergic receptor P2Y, G-protein coupled 1	ENSMUSG00000027765
Hpn	31.2924	2.09874	1.32599e-07	7.46217e-06	15451	hepsin	ENSMUSG00000001249
Ifngr2	1872.57	0.580955	1.33032e-07	1.1463e-05	15980	interferon gamma receptor 2	ENSMUSG00000022965
Sdc2	110.451	1.91916	1.34351e-07	7.73958e-06	15529	syndecan 2	ENSMUSG00000022261
Nbl1	721.942	1.24292	1.35621e-07	7.73958e-06	17965	NBL1, DAN family BMP antagonist	ENSMUSG00000041120
Slc25a24	4112.94	-0.741087	1.45724e-07	1.07142e-05	229731	solute carrier family 25 (mitochondrial carrier, phosphate carrier), member 24	ENSMUSG00000040322
Adss	5821.42	-0.563439	1.48973e-07	9.73184e-06	11566	adenylosuccinate synthetase, non muscle	ENSMUSG00000015961
Anxa5	5595.68	-0.51184	1.52769e-07	9.85512e-06	11747	annexin A5	ENSMUSG00000027712
Fn1	873	1.84811	1.63671e-07	9.28188e-06	14268	fibronectin 1	ENSMUSG00000026193
Snx22	115.36	1.483	1.69851e-07	5.96392e-06	382083	sorting nexin 22	ENSMUSG00000039452
Nrarp	1224.68	-0.883701	1.7983e-07	9.96208e-06	67122	Notch-regulated ankyrin repeat protein	ENSMUSG00000078202
Ptprv	21.7146	2.44968	1.88809e-07	1.01445e-05	13924	protein tyrosine phosphatase, receptor type, V	ENSMUSG00000097993
Rhob	2081.64	0.94906	1.93625e-07	1.06206e-05	11852	ras homolog family member B	ENSMUSG00000054364
Mapk8ip1	155.161	1.46867	1.98362e-07	1.08257e-05	19099	mitogen-activated protein kinase 8 interacting protein 1	ENSMUSG00000027223
Mical1	1055.04	0.868722	1.99942e-07	1.08257e-05	171580	microtubule associated monooxygenase, calponin and LIM domain containing 1	ENSMUSG00000019823
Uaca	2865.57	-0.696694	2.01863e-07	1.23044e-05	72565	uveal autoantigen with coiled-coil domains and ankyrin repeats	ENSMUSG00000034485
Gramd1a	175.533	2.01582	2.15882e-07	1.1554e-05	52857	GRAM domain containing 1A	ENSMUSG00000001248
Muc13	1747.59	1.6091	2.1795e-07	1.32329e-05	17063	mucin 13, epithelial transmembrane	ENSMUSG00000022824
D930015E06Rik	887.915	0.911685	2.18806e-07	1.16671e-05	NA	NA	NA
Cpn1	183.689	2.14862	2.21239e-07	1.1554e-05	93721	carboxypeptidase N, polypeptide 1	ENSMUSG00000025196
Sbk1	537.999	1.2882	2.30317e-07	1.23044e-05	104175	SH3-binding kinase 1	ENSMUSG00000042978
Gm8979	25.5754	1.56141	2.31135e-07	1.23044e-05	NA	NA	NA
Bmp7	271.104	1.92781	2.68844e-07	1.93806e-05	12162	bone morphogenetic protein 7	ENSMUSG00000008999
2810459M11Rik	95.1562	1.46372	2.69471e-07	1.01445e-05	72792	RIKEN cDNA 2810459M11 gene	ENSMUSG00000026227
Pde2a	203.148	1.51418	2.76541e-07	1.43931e-05	207728	phosphodiesterase 2A, cGMP-stimulated	ENSMUSG00000030653
Abcb9	91.8529	1.69082	2.77958e-07	1.4066e-05	56325	ATP-binding cassette, sub-family B (MDR/TAP), member 9	ENSMUSG00000029408
9330162012Rik	101.849	1.30153	3.02177e-07	9.85512e-06	493800	cDNA RIKEN 9330162012 gene	NA
Nt5c1a	225.02	-1.4089	3.09743e-07	1.5905e-05	230718	5'-nucleotidase, cytosolic IA	ENSMUSG00000054958
Rhoj	137.797	1.98978	3.17007e-07	1.62483e-05	80837	ras homolog family member J	ENSMUSG00000046768
Rasgef1a	66.2515	1.74925	3.18086e-07	1.59117e-05	70727	RasGEF domain family, member 1A	ENSMUSG00000030134
Cd55	2276.35	-1.23745	3.37132e-07	1.72143e-05	13136	CD55 molecule, decay accelerating factor for complement	ENSMUSG00000026399
Rin1	1074.52	-0.728604	3.40224e-07	1.94372e-05	225870	Ras and Rab interactor 1	ENSMUSG00000024883
Nsg2	20.3867	2.42143	3.76129e-07	1.88075e-05	18197	neuron specific gene family member 2	ENSMUSG00000020297
Gpld1	932.487	0.803224	3.77729e-07	1.6122e-05	14756	glycosylphosphatidylinositol specific phospholipase D1	ENSMUSG00000021340
Alox12e	29.0999	2.06336	3.80364e-07	1.35666e-05	11685	arachidonate lipoxygenase, epidermal	ENSMUSG00000018907
Ell3	130.448	1.48347	3.90532e-07	1.3875e-05	269344	elongation factor RNA polymerase II-like 3	ENSMUSG00000027246
Cbx2	607.342	0.769019	3.93213e-07	1.94372e-05	12416	chromobox 2	ENSMUSG00000025577
Pid1	358.404	-2.0606	4.02017e-07	2.79422e-05	98496	phosphotyrosine interaction domain containing 1	ENSMUSG00000045658
Gpcpd1	651.947	0.722556	4.17715e-07	2.0503e-05	74182	glycerophosphocholine phosphodiesterase 1	ENSMUSG00000027346
Rbp4	67.4287	1.98463	4.40961e-07	2.17737e-05	19662	retinol binding protein 4, plasma	ENSMUSG00000024990
Itga2	355.98	1.67816	4.52081e-07	2.22413e-05	16398	integrin alpha 2	ENSMUSG00000015533
Ptprt	26.8105	2.50231	4.72317e-07	2.31524e-05	19281	protein tyrosine phosphatase, receptor type, T	ENSMUSG00000053141
Vipr1	877.998	1.19401	4.9313e-07	2.39128e-05	22354	vasoactive intestinal peptide receptor 1	ENSMUSG00000032528
Plat	264.8	1.49274	5.13437e-07	2.42002e-05	18791	plasminogen activator, tissue	ENSMUSG00000031538
Peli2	20.6599	2.18649	5.2209e-07	1.79215e-05	93834	pellino 2	ENSMUSG00000021846
Trp53i11	365.093	1.67526	5.33581e-07	3.60528e-05	277414	transformation related protein 53 inducible protein 11	ENSMUSG00000068735
Bhlha15	101.522	1.90783	5.54198e-07	1.88816e-05	17341	basic helix-loop-helix family, member a15	ENSMUSG00000052271
Prcp	525.683	0.709839	5.72858e-07	2.7511e-05	72461	prolylcarboxypeptidase (angiotensinase C)	ENSMUSG00000061119
Tspan3	3630.73	0.563187	5.73204e-07	3.2959e-05	56434	tetraspanin 3	ENSMUSG00000032324
Rgs2	33.0626	1.92715	6.0533e-07	1.78058e-05	19735	regulator of G-protein signaling 2	ENSMUSG00000026360
Il6ra	290.926	-1.32114	6.32867e-07	4.11829e-05	16194	interleukin 6 receptor, alpha	ENSMUSG00000027947
Adgrg1	1012.53	1.42197	6.39685e-07	3.03924e-05	14766	adhesion G protein-coupled receptor G1	ENSMUSG00000031785
Ptpro	454.881	1.48484	6.59356e-07	3.14071e-05	19277	protein tyrosine phosphatase, receptor type, O	ENSMUSG00000030223
Fam13a	295.879	1.8482	7.33733e-07	3.47046e-05	58909	family with sequence similarity 13, member A	ENSMUSG00000037709
Stom	2469.57	-1.27175	7.51868e-07	3.5438e-05	13830	stomatin	ENSMUSG00000026880
Slc9a4	753.614	0.79828	7.82731e-07	4.09409e-05	110895	solute carrier family 9 (sodium/hydrogen exchanger), member 4	ENSMUSG00000026065
Nme4	412.503	0.898209	7.8958e-07	3.67022e-05	56520	NME/NM23 nucleoside diphosphate kinase 4	ENSMUSG00000024177
Idh2	5821.56	0.548258	7.942e-07	3.66711e-05	269951	isocitrate dehydrogenase 2 (NADP+), mitochondrial	ENSMUSG00000030541
Plcg2	259.293	1.33416	8.05881e-07	3.65335e-05	234779	phospholipase C, gamma 2	ENSMUSG00000034330
Scml4	108.493	1.71648	8.20845e-07	3.68282e-05	268297	Scm polycomb group protein like 4	ENSMUSG00000044770
Dach1	236.823	1.92368	8.24019e-07	3.6844e-05	13134	dachshund family transcription factor 1	ENSMUSG00000055639
Sec16b	94.3385	1.74924	8.28578e-07	3.80022e-05	89867	SEC16 homolog B (S. cerevisiae)	ENSMUSG00000026589
Stmn1	6258.79	0.859064	8.36857e-07	3.80022e-05	16765	stathmin 1	ENSMUSG00000028832
Lama4	21.8336	2.15889	8.47799e-07	3.83686e-05	16775	laminin, alpha 4	ENSMUSG00000019846
Plagl1	150.813	1.75273	8.75935e-07	2.85643e-05	22634	pleiomorphic adenoma gene-like 1	ENSMUSG00000019817
Dbn1	63.7766	1.91286	9.11314e-07	4.09654e-05	56320	drebrin 1	ENSMUSG00000034675
Slc29a4	34.8481	1.93065	9.1819e-07	4.13957e-05	243328	solute carrier family 29 (nucleoside transporters), member 4	ENSMUSG00000050822
Ccr2	43.8875	-2.38807	9.72569e-07	3.14071e-05	12772	chemokine (C-C motif) receptor 2	ENSMUSG00000049103
Jakmip1	755.611	1.18588	9.80667e-07	4.99442e-05	76071	janus kinase and microtubule interacting protein 1	ENSMUSG00000063646
Lrp12	259.511	1.29787	9.89896e-07	6.01755e-05	239393	low density lipoprotein-related protein 12	ENSMUSG00000022305
Glipr2	80.7919	1.72919	1.00102e-06	4.43999e-05	384009	GLI pathogenesis-related 2	ENSMUSG00000028480
Cbx6	5994.28	-0.526321	1.02452e-06	4.52693e-05	494448	chromobox 6	ENSMUSG00000089715
Camsap2	2141.72	-0.693857	1.09111e-06	4.85423e-05	67886	calmodulin regulated spectrin-associated protein family, member 2	ENSMUSG00000041570
Gtf2ird1	2149.28	0.580664	1.14267e-06	5.59848e-05	57080	general transcription factor II I repeat domain-containing 1	ENSMUSG00000023079
Nkd1	1607.7	2.13464	1.17304e-06	5.72915e-05	93960	naked cuticle 1	ENSMUSG00000031661
Kif19a	86.5302	1.73051	1.17527e-06	5.03095e-05	286942	kinesin family member 19A	ENSMUSG00000010021
Hr	679.809	-1.07944	1.17993e-06	5.14759e-05	15460	lysine demethylase and nuclear receptor corepressor	ENSMUSG00000022096
Ets2	13015.8	0.590015	1.19733e-06	5.22333e-05	23872	E26 avian leukemia oncogene 2, 3' domain	ENSMUSG00000022895
Hip1	64.9241	1.96014	1.2104e-06	5.14759e-05	215114	huntingtin interacting protein 1	ENSMUSG00000039959
Sepp1	162.457	1.84385	1.222e-06	5.18004e-05	NA	NA	NA
Tead2	1331.38	1.68586	1.22346e-06	5.26907e-05	21677	TEA domain family member 2	ENSMUSG00000030796
Fgfr3	205.187	1.62872	1.25206e-06	5.38322e-05	14184	fibroblast growth factor receptor 3	ENSMUSG00000054252
Mex3a	711.549	1.12675	1.25394e-06	5.38322e-05	72640	mex3 RNA binding family member A	ENSMUSG00000074480
Ptprz1	208.452	-2.08923	1.25799e-06	5.28118e-05	19283	protein tyrosine phosphatase, receptor type Z, polypeptide 1	ENSMUSG00000068748
Tbc1d2	1051.2	-0.603869	1.26022e-06	5.38322e-05	381605	TBC1 domain family, member 2	ENSMUSG00000039813
Prss32	1349.37	1.56	1.29e-06	8.29628e-05	69814	protease, serine 32	ENSMUSG00000048992
Myof	6873.82	-0.695955	1.31637e-06	5.57919e-05	226101	myoferlin	ENSMUSG00000048612
Sox6	33.3338	1.96795	1.39252e-06	4.23828e-05	20679	SRY (sex determining region Y)-box 6	ENSMUSG00000051910
Mlxipl	81.2063	1.82278	1.40024e-06	5.74893e-05	58805	MLX interacting protein-like	ENSMUSG00000005373
Vasn	238.333	1.55909	1.50591e-06	6.28283e-05	246154	vasorin	ENSMUSG00000039646
Cast	3048.19	-0.810453	1.6181e-06	6.74647e-05	12380	calpastatin	ENSMUSG00000021585
Lef1	137.01	1.96177	1.68614e-06	7.03694e-05	16842	lymphoid enhancer binding factor 1	ENSMUSG00000027985
Wif1	380.958	1.70125	1.71753e-06	8.058e-05	24117	Wnt inhibitory factor 1	ENSMUSG00000020218
Igfbp3	38.3199	1.96171	1.7624e-06	7.10184e-05	16009	insulin-like growth factor binding protein 3	ENSMUSG00000020427
Alox12	185.614	1.73964	1.79409e-06	8.31639e-05	11684	arachidonate 12-lipoxygenase	ENSMUSG00000000320
Csrnp2	190.667	0.832359	1.79901e-06	7.34697e-05	207785	cysteine-serine-rich nuclear protein 2	ENSMUSG00000044636
Tnfrsf1b	1616.05	-0.610366	1.99322e-06	8.11748e-05	21938	tumor necrosis factor receptor superfamily, member 1b	ENSMUSG00000028599
Msx1	38.6901	1.87143	2.04943e-06	8.29628e-05	17701	msh homeobox 1	ENSMUSG00000048450
Slc4a11	621.947	-1.12682	2.23153e-06	0.000101318	269356	solute carrier family 4, sodium bicarbonate transporter-like, member 11	ENSMUSG00000074796
Rps6ka4	3225.98	-0.592706	2.24305e-06	0.000101543	56613	ribosomal protein S6 kinase, polypeptide 4	ENSMUSG00000118668
Tmem158	511.671	-1.08111	2.37479e-06	9.37607e-05	72309	transmembrane protein 158	ENSMUSG00000054871
Phyh	247.115	1.3776	2.38076e-06	9.37607e-05	16922	phytanoyl-CoA hydroxylase	ENSMUSG00000026664
Boc	32.3317	1.93083	2.40211e-06	6.81157e-05	117606	biregional cell adhesion molecule-related/down-regulated by oncogenes (Cdon) binding protein	ENSMUSG00000022687
Anpep	19.2134	2.08924	2.42871e-06	9.37607e-05	16790	alanyl (membrane) aminopeptidase	ENSMUSG00000039062
Ltb	50.0289	1.65756	2.57218e-06	9.87723e-05	16994	lymphotoxin B	ENSMUSG00000024399
Slc14a2	16.1164	-2.31783	2.59477e-06	7.37679e-05	27411	solute carrier family 14 (urea transporter), member 2	ENSMUSG00000024552
Sult1a1	17.085	2.12723	2.63115e-06	7.34697e-05	20887	sulfotransferase family 1A, phenol-preferring, member 1	ENSMUSG00000030711
Ly6a	33839.2	-0.685053	2.69718e-06	0.000135713	110454	lymphocyte antigen 6 complex, locus A	ENSMUSG00000075602
Pigr	885.682	1.24754	2.74435e-06	9.16084e-05	18703	polymeric immunoglobulin receptor	ENSMUSG00000026417
Slc30a4	3600.46	-0.954298	2.75964e-06	0.000128025	22785	solute carrier family 30 (zinc transporter), member 4	ENSMUSG00000005802
R3hdml	73.6163	1.77647	2.79203e-06	7.74879e-05	100043899	R3H domain containing-like	ENSMUSG00000078949
Cotl1	823.013	1.50832	2.81385e-06	0.000110265	72042	coactosin-like 1 (Dictyostelium)	ENSMUSG00000031827
Tln2	2246.15	-0.838137	2.8803e-06	0.000112216	70549	talin 2	ENSMUSG00000052698
Hpcal4	425.726	-1.01734	2.93882e-06	0.000128895	170638	hippocalcin-like 4	ENSMUSG00000046093
Shc1	4405.45	-0.567916	2.97864e-06	0.000130272	20416	src homology 2 domain-containing transforming protein C1	ENSMUSG00000042626
Agpat4	497.781	-1.46219	3.00845e-06	0.00013047	68262	1-acylglycerol-3-phosphate O-acyltransferase 4 (lysophosphatidic acid acyltransferase, delta)	ENSMUSG00000023827
S100a10	10132.8	-0.620875	3.01983e-06	0.000151104	20194	S100 calcium binding protein A10 (calpactin)	ENSMUSG00000041959
Gm694	57.0488	-2.23899	3.0389e-06	7.28868e-05	NA	NA	NA
Parp9	827.542	0.752549	3.15672e-06	0.000122631	80285	poly (ADP-ribose) polymerase family, member 9	ENSMUSG00000022906
Plcd3	1442.22	-0.772197	3.17747e-06	0.000123082	72469	phospholipase C, delta 3	ENSMUSG00000020937
Mmp11	111.714	1.64537	3.23489e-06	0.000124948	17385	matrix metallopeptidase 11	ENSMUSG00000000901
Sfn	4078.67	-1.23032	3.3021e-06	0.000125958	55948	stratifin	ENSMUSG00000047281
Limd2	569.613	0.877338	3.36604e-06	0.000151909	67803	LIM domain containing 2	ENSMUSG00000040699
Sptbn2	449.613	1.51367	3.37378e-06	0.000128025	20743	spectrin beta, non-erythrocytic 2	ENSMUSG00000067889
Eif2s2	19612.5	-0.711236	3.38367e-06	0.000145925	67204	eukaryotic translation initiation factor 2, subunit 2 (beta)	ENSMUSG00000074656
Lrrc8a	1008.4	-0.57643	3.44378e-06	0.000111624	241296	leucine rich repeat containing 8A VRAC subunit A	ENSMUSG00000007476
Zfp219	1577.8	0.521395	3.48308e-06	0.00013047	69890	zinc finger protein 219	ENSMUSG00000049295
Slc1a1	131.793	1.6887	3.48342e-06	0.00013047	20510	solute carrier family 1 (neuronal/epithelial high affinity glutamate transporter, system Xag), member 1	ENSMUSG00000024935
Gpx8	88.713	1.62618	3.99881e-06	0.00010645	69590	glutathione peroxidase 8 (putative)	ENSMUSG00000021760
Enho	64.5368	1.93286	4.02896e-06	9.34696e-05	69638	energy homeostasis associated	ENSMUSG00000028445
Zfpm1	392.721	-1.1398	4.0941e-06	0.000151909	22761	zinc finger protein, multitype 1	ENSMUSG00000049577
Lcp1	146.449	1.49797	4.14171e-06	0.000151909	18826	lymphocyte cytosolic protein 1	ENSMUSG00000021998
B3gnt3	5842.57	-0.65249	4.1974e-06	0.000175163	72297	UDP-GlcNAc:betaGal beta-1,3-N-acetylglucosaminyltransferase 3	ENSMUSG00000031803
Tmprss4	3814.3	0.834118	4.21877e-06	0.000200512	214523	transmembrane protease, serine 4	ENSMUSG00000032091
Arl4a	714.723	-0.808976	4.2884e-06	0.000158378	11861	ADP-ribosylation factor-like 4A	ENSMUSG00000047446
Ece1	686.153	0.852206	4.3324e-06	0.000180146	230857	endothelin converting enzyme 1	ENSMUSG00000057530
S100a16	4231.5	-0.815607	4.34007e-06	0.000180146	67860	S100 calcium binding protein A16	ENSMUSG00000074457
Ppard	4755.78	-0.519428	4.52073e-06	0.000166503	19015	peroxisome proliferator activator receptor delta	ENSMUSG00000002250
Cadps	417.193	1.55368	4.63924e-06	0.000167851	27062	Ca2+-dependent secretion activator	ENSMUSG00000054423
Nedd9	2237.37	0.875106	4.85741e-06	0.000206565	18003	neural precursor cell expressed, developmentally down-regulated gene 9	ENSMUSG00000021365
Pard6g	213.076	1.60814	4.93147e-06	0.000174015	93737	par-6 family cell polarity regulator gamma	ENSMUSG00000056214
Ezr	25172.3	-0.456142	4.95047e-06	0.000228653	22350	ezrin	ENSMUSG00000052397
Tapbp	2171.68	0.756382	5.19554e-06	0.000208933	21356	TAP binding protein	ENSMUSG00000024308
Nxn	1372.68	0.556253	5.25603e-06	0.000187625	18230	nucleoredoxin	ENSMUSG00000020844
Chchd10	3594.68	0.824528	5.33243e-06	0.000191175	103172	coiled-coil-helix-coiled-coil-helix domain containing 10	ENSMUSG00000049422
Il33	6714.34	-0.937545	5.35044e-06	0.00021405	77125	interleukin 33	ENSMUSG00000024810
Mob3a	566.207	-0.525535	5.42114e-06	0.000193327	208228	MOB kinase activator 3A	ENSMUSG00000003348
Prss23	159.79	1.59962	5.47438e-06	0.000190597	76453	protease, serine 23	ENSMUSG00000039405
Zfp579	77.829	1.52147	5.80966e-06	0.000203578	68490	zinc finger protein 579	ENSMUSG00000051550
Homer2	2642.78	0.743384	5.87858e-06	0.000206565	26557	homer scaffolding protein 2	ENSMUSG00000025813
Rab25	5631.06	-0.526803	5.88453e-06	0.000205561	53868	RAB25, member RAS oncogene family	ENSMUSG00000008601
Cxcl15	263.832	1.68414	5.93002e-06	0.000203578	20309	chemokine (C-X-C motif) ligand 15	ENSMUSG00000029375
Sardh	30.5081	1.743	6.05234e-06	0.000151909	192166	sarcosine dehydrogenase	ENSMUSG00000009614
Tspan33	373.337	1.37541	6.24763e-06	0.000214975	232670	tetraspanin 33	ENSMUSG00000001763
Tubb2b	553.984	1.11182	6.32765e-06	0.000217706	73710	tubulin, beta 2B class IIB	ENSMUSG00000045136
Tacc2	1688.26	-0.593971	6.45594e-06	0.000253688	57752	transforming, acidic coiled-coil containing protein 2	ENSMUSG00000030852
Clca3a1	8.17809	1.75066	6.63117e-06	0.000167851	12722	chloride channel accessory 3A1	ENSMUSG00000056025
Zdhhc14	219.79	1.47617	6.63216e-06	0.000259297	224454	zinc finger, DHHC domain containing 14	ENSMUSG00000034265
Pkia	94.4037	1.79405	6.73787e-06	0.000167636	18767	protein kinase inhibitor, alpha	ENSMUSG00000027499
Pik3r1	1060.16	0.716664	6.82433e-06	0.000232423	18708	phosphoinositide-3-kinase regulatory subunit 1	ENSMUSG00000041417
Ror1	20.3761	2.01603	6.85988e-06	0.000229062	26563	receptor tyrosine kinase-like orphan receptor 1	ENSMUSG00000035305
Atp2b1	6271.15	-0.555361	7.01801e-06	0.00030909	67972	ATPase, Ca++ transporting, plasma membrane 1	ENSMUSG00000019943
Ddx58	493.566	0.852959	7.30566e-06	0.00029613	230073	DEAD/H box helicase 58	ENSMUSG00000040296
Nrp2	2818.32	-0.712816	7.32971e-06	0.000283703	18187	neuropilin 2	ENSMUSG00000025969
Cdhr2	1039.56	-1.36539	7.33305e-06	0.000212441	268663	cadherin-related family member 2	ENSMUSG00000034918
Lrrc8e	368.704	-1.08289	7.54156e-06	0.000350708	72267	leucine rich repeat containing 8 family, member E	ENSMUSG00000046589
Epdr1	94.0937	1.58926	7.99518e-06	0.000193327	105298	ependymin related protein 1 (zebrafish)	ENSMUSG00000002808
Pou6f1	141.222	1.74704	8.09484e-06	0.000266214	19009	POU domain, class 6, transcription factor 1	ENSMUSG00000009739
Fam129b	10016.2	-0.817625	8.10418e-06	0.000274486	NA	NA	NA
Maged1	4383.72	0.483528	8.3073e-06	0.000277829	94275	MAGE family member D1	ENSMUSG00000025151
Sap25	15.2082	1.26376	8.59949e-06	0.000289083	751865	sin3 associated polypeptide	ENSMUSG00000079165
Sqrdl	3784.54	-1.00456	8.69541e-06	0.000326761	NA	NA	NA
Pls1	3513.3	-0.821938	9.02043e-06	0.000297357	102502	plastin 1 (I-isoform)	ENSMUSG00000049493
Rab19	87.6298	1.08132	9.17987e-06	0.00029613	19331	RAB19, member RAS oncogene family	ENSMUSG00000029923
Gpr137b	312.016	-0.948703	9.31424e-06	0.000305533	83924	G protein-coupled receptor 137B	ENSMUSG00000021306
Pnpla2	4012.21	0.62937	9.32477e-06	0.000395225	66853	patatin-like phospholipase domain containing 2	ENSMUSG00000025509
Prelp	163.269	1.22614	9.80216e-06	0.000322279	116847	proline arginine-rich end leucine-rich repeat	ENSMUSG00000041577
Tmem40	395.996	-0.808836	9.8332e-06	0.000322513	94346	transmembrane protein 40	ENSMUSG00000059900
Sorbs2	3192.8	0.973896	1.08227e-05	0.00034817	234214	sorbin and SH3 domain containing 2	ENSMUSG00000031626
Gm11978	14.6427	1.99292	1.09294e-05	0.000253688	100041311	predicted gene 11978	ENSMUSG00000086373
Pafah2	1103.85	0.865543	1.12874e-05	0.00030909	100163	platelet-activating factor acetylhydrolase 2	ENSMUSG00000037366
Parp12	418.087	0.837263	1.15873e-05	0.000511844	243771	poly (ADP-ribose) polymerase family, member 12	ENSMUSG00000038507
H2afy2	36.2758	1.4797	1.16729e-05	0.000372375	NA	NA	NA
Insm1	124.893	2.02332	1.17807e-05	0.000374478	53626	insulinoma-associated 1	ENSMUSG00000068154
Casp4	312.736	0.933021	1.19093e-05	0.000428802	12363	caspase 4, apoptosis-related cysteine peptidase	ENSMUSG00000033538
Cntnap1	368.244	1.34259	1.19504e-05	0.000372375	53321	contactin associated protein-like 1	ENSMUSG00000017167
Tuba1a	1328.98	1.26557	1.19533e-05	0.000379062	22142	tubulin, alpha 1A	ENSMUSG00000072235
Metrnl	468.329	-0.733988	1.20449e-05	0.000381062	210029	meteorin, glial cell differentiation regulator-like	ENSMUSG00000039208
Trappc10	3223.13	-0.435013	1.21979e-05	0.00038499	216131	trafficking protein particle complex 10	ENSMUSG00000000374
Aph1b	113.231	1.46973	1.22832e-05	0.000386768	208117	aph1 homolog B, gamma secretase subunit	ENSMUSG00000032375
Fads2	2204.57	1.03127	1.27556e-05	0.000399805	56473	fatty acid desaturase 2	ENSMUSG00000024665
Epb4.1l1	1165.46	-1.06877	1.2767e-05	0.000399805	NA	NA	NA
Wnt5b	36.2761	1.65761	1.2883e-05	0.000254235	22419	wingless-type MMTV integration site family, member 5B	ENSMUSG00000030170
Nrep	45.6607	1.89337	1.28924e-05	0.000292832	27528	neuronal regeneration related protein	ENSMUSG00000042834
Trim16	1990.18	-0.659734	1.29045e-05	0.000403527	94092	tripartite motif-containing 16	ENSMUSG00000047821
Cep97	133.181	1.11151	1.30588e-05	0.000295874	74201	centrosomal protein 97	ENSMUSG00000022604
Mgat4c	3251.31	-0.803564	1.3328e-05	0.000498042	67569	MGAT4 family, member C	ENSMUSG00000019888
Spata13	1534.38	0.599727	1.34975e-05	0.000421088	219140	spermatogenesis associated 13	ENSMUSG00000021990
Ugt2b34	419.834	1.22677	1.37937e-05	0.000489814	100727	UDP glucuronosyltransferase 2 family, polypeptide B34	ENSMUSG00000029260
Bcar3	1005.09	-0.793588	1.38699e-05	0.000429638	29815	breast cancer anti-estrogen resistance 3	ENSMUSG00000028121
Slc10a2	29.126	-1.76282	1.41653e-05	0.000436761	20494	solute carrier family 10, member 2	ENSMUSG00000023073
A930003A15Rik	20.5654	1.95015	1.49798e-05	0.00033822	68162	RIKEN cDNA A930003A15 gene	ENSMUSG00000075330
Myo1a	181.088	1.55611	1.54363e-05	0.000534254	432516	myosin IA	ENSMUSG00000025401
Rgmb	589.679	0.682638	1.54593e-05	0.000534254	68799	repulsive guidance molecule family member B	ENSMUSG00000048027
Tmem44	20.6715	1.75884	1.56177e-05	0.000350079	224090	transmembrane protein 44	ENSMUSG00000022537
Micalcl	16.9686	1.86987	1.56447e-05	0.000345046	NA	NA	NA
Tap1	239.393	1.04613	1.57282e-05	0.000541133	21354	transporter 1, ATP-binding cassette, sub-family B (MDR/TAP)	ENSMUSG00000037321
Trp53inp2	1299.01	1.05366	1.59344e-05	0.000489814	68728	transformation related protein 53 inducible nuclear protein 2	ENSMUSG00000038375
Serpinb6a	6009.13	-0.472099	1.65696e-05	0.000648858	20719	serine (or cysteine) peptidase inhibitor, clade B, member 6a	ENSMUSG00000060147
Sema4c	624.586	1.498	1.67023e-05	0.000509104	20353	sema domain, immunoglobulin domain (Ig), transmembrane domain (TM) and short cytoplasmic domain, (semaphorin) 4C	ENSMUSG00000026121
Gprc5c	153.068	1.60663	1.71707e-05	0.00052206	70355	G protein-coupled receptor, family C, group 5, member C	ENSMUSG00000051043
AA986860	1431.14	-1.13548	1.73191e-05	0.00052206	212439	expressed sequence AA986860	ENSMUSG00000042510
Nxpe2	29.4731	1.69084	1.74612e-05	0.000523865	78252	neurexophilin and PC-esterase domain family, member 2	ENSMUSG00000032028
Tyro3	231.149	0.802343	1.78415e-05	0.000534073	22174	TYRO3 protein tyrosine kinase 3	ENSMUSG00000027298
Gcnt4	317.324	-1.20696	1.82433e-05	0.000743222	218476	glucosaminyl (N-acetyl) transferase 4, core 2 (beta-1,6-N-acetylglucosaminyltransferase)	ENSMUSG00000091387
Cp	2945.54	1.36154	1.86824e-05	0.000553047	12870	ceruloplasmin	ENSMUSG00000003617
Tifa	393.303	1.29753	1.88044e-05	0.000638324	211550	TRAF-interacting protein with forkhead-associated domain	ENSMUSG00000046688
Phlda2	876.531	-0.829219	1.89525e-05	0.000565227	22113	pleckstrin homology like domain, family A, member 2	ENSMUSG00000010760
Zfp651	52.7719	1.49706	2.06283e-05	0.000436003	270210	zinc finger protein 651	ENSMUSG00000013419
Chrnd	9.20768	1.60402	2.12715e-05	0.000447525	11447	cholinergic receptor, nicotinic, delta polypeptide	ENSMUSG00000026251
Nod1	196.842	1.46935	2.17574e-05	0.000640378	107607	nucleotide-binding oligomerization domain containing 1	ENSMUSG00000038058
Homer3	427.748	0.977426	2.1984e-05	0.000641018	26558	homer scaffolding protein 3	ENSMUSG00000003573
Pik3ap1	15.9377	1.83347	2.21965e-05	0.000637376	83490	phosphoinositide-3-kinase adaptor protein 1	ENSMUSG00000025017
Slc12a7	389.251	0.869431	2.22386e-05	0.000885521	20499	solute carrier family 12, member 7	ENSMUSG00000017756
Rab3gap2	1957.92	-0.607798	2.24419e-05	0.000649925	98732	RAB3 GTPase activating protein subunit 2	ENSMUSG00000039318
Tmem181c-ps	324.725	-1.59177	2.25959e-05	0.000652968	100040525	transmembrane protein 181C, pseudogene	NA
Plekhs1	774.789	1.23147	2.29829e-05	0.000661799	226245	pleckstrin homology domain containing, family S member 1	ENSMUSG00000035818
Phf21b	213.597	1.13738	2.30502e-05	0.000661799	271305	PHD finger protein 21B	ENSMUSG00000016624
Psd4	1104.42	-0.437631	2.366e-05	0.000684419	215632	pleckstrin and Sec7 domain containing 4	ENSMUSG00000026979
Peak1	1303.39	-0.950356	2.41756e-05	0.000691138	244895	pseudopodium-enriched atypical kinase 1	ENSMUSG00000074305
Mcc	1803.35	0.844159	2.47444e-05	0.00071121	328949	mutated in colorectal cancers	ENSMUSG00000071856
Plek2	1677.39	-0.663829	2.50173e-05	0.000711695	27260	pleckstrin 2	ENSMUSG00000021118
Afap1	509.744	1.28277	2.5046e-05	0.000711695	70292	actin filament associated protein 1	ENSMUSG00000029094
Gm9926	151.902	1.42642	2.50993e-05	0.000519675	100503565	predicted gene 9926	ENSMUSG00000118376
Nfasc	7.92315	1.57044	2.52841e-05	0.00052206	269116	neurofascin	ENSMUSG00000026442
Ackr3	120.037	1.5868	2.56876e-05	0.000731366	12778	atypical chemokine receptor 3	ENSMUSG00000044337
Tmem65	1580.44	-0.472146	2.57169e-05	0.000731366	74868	transmembrane protein 65	ENSMUSG00000062373
Mgst1	795.762	1.09966	2.59338e-05	0.000637376	56615	microsomal glutathione S-transferase 1	ENSMUSG00000008540
Ret	36.486	1.6963	2.59426e-05	0.000717603	19713	ret proto-oncogene	ENSMUSG00000030110
Golt1a	51.9709	1.78183	2.6042e-05	0.000731956	68338	golgi transport 1A	ENSMUSG00000103421
Sall2	71.0768	1.56564	2.76471e-05	0.00077805	50524	spalt like transcription factor 2	ENSMUSG00000049532
Lgals12	217.926	0.749166	2.78235e-05	0.00075997	56072	lectin, galactose binding, soluble 12	ENSMUSG00000024972
Insl3	11.2482	-1.20405	2.93289e-05	0.000796093	16336	insulin-like 3	ENSMUSG00000079019
Fbln1	158.727	1.60556	2.9399e-05	0.000519675	14114	fibulin 1	ENSMUSG00000006369
Smim15	3107.15	-0.453818	2.95853e-05	0.000934795	75616	small integral membrane protein 15	ENSMUSG00000071180
Ctps2	462.258	0.797386	2.96206e-05	0.000826687	55936	cytidine 5'-triphosphate synthase 2	ENSMUSG00000031360
Ccnjl	18.4084	1.77323	3.02482e-05	0.00062265	380694	cyclin J-like	ENSMUSG00000044707
Klhl23	142.477	1.24315	3.11114e-05	0.00054012	277396	kelch-like 23	ENSMUSG00000042155
Zfp532	29.9755	1.52918	3.12834e-05	0.000638324	328977	zinc finger protein 532	ENSMUSG00000042439
Agpat2	3115.61	-0.745584	3.21273e-05	0.000884738	67512	1-acylglycerol-3-phosphate O-acyltransferase 2 (lysophosphatidic acid acyltransferase, beta)	ENSMUSG00000026922
Pdgfb	238.279	1.24532	3.23593e-05	0.000871105	18591	platelet derived growth factor, B polypeptide	ENSMUSG00000000489
Uap1l1	2170.67	-0.452318	3.25049e-05	0.000891468	227620	UDP-N-acteylglucosamine pyrophosphorylase 1-like 1	ENSMUSG00000026956
Bche	31.075	1.73893	3.34381e-05	0.000659431	12038	butyrylcholinesterase	ENSMUSG00000027792
Chpt1	158.223	1.07055	3.36157e-05	0.000897522	212862	choline phosphotransferase 1	ENSMUSG00000060002
Lrig1	8242.43	0.734883	3.39383e-05	0.00119636	16206	leucine-rich repeats and immunoglobulin-like domains 1	ENSMUSG00000030029
Hnf4a	2471.74	0.989155	3.55523e-05	0.000974085	15378	hepatic nuclear factor 4, alpha	ENSMUSG00000017950
Kcnh3	28.1274	1.60936	3.58844e-05	0.000700114	16512	potassium voltage-gated channel, subfamily H (eag-related), member 3	ENSMUSG00000037579
Mtmr6	2378.55	-0.503892	3.6982e-05	0.00100107	219135	myotubularin related protein 6	ENSMUSG00000021987
Clip2	820.632	0.969877	3.70413e-05	0.00100107	269713	CAP-GLY domain containing linker protein 2	ENSMUSG00000063146
Gm12603	164.797	-1.29159	3.71673e-05	0.00101216	NA	NA	NA
Hepacam2	30.4714	1.70365	3.84996e-05	0.000752628	101202	HEPACAM family member 2	ENSMUSG00000044156
Gpr83	55.5209	-1.55464	3.88851e-05	0.00105365	14608	G protein-coupled receptor 83	ENSMUSG00000031932
Inf2	3590.47	-0.688649	3.89251e-05	0.00105365	70435	inverted formin, FH2 and WH2 domain containing	ENSMUSG00000037679
Wnt10a	493.59	1.34508	3.9131e-05	0.00119026	22409	wingless-type MMTV integration site family, member 10A	ENSMUSG00000026167
Tmem53	28.6475	1.58244	3.919e-05	0.00103159	68777	transmembrane protein 53	ENSMUSG00000048772
Fads1	1695.5	1.11707	4.0208e-05	0.00158821	76267	fatty acid desaturase 1	ENSMUSG00000010663
Muc20	216.448	1.25857	4.08589e-05	0.00123553	224116	mucin 20	ENSMUSG00000035638
Ugcg	5443.15	-0.765618	4.09513e-05	0.00139975	22234	UDP-glucose ceramide glucosyltransferase	ENSMUSG00000028381
Cdon	351.323	0.88247	4.15863e-05	0.00125508	57810	cell adhesion molecule-related/down-regulated by oncogenes	ENSMUSG00000038119
Arnt2	17.9866	1.68329	4.18555e-05	0.000796093	11864	aryl hydrocarbon receptor nuclear translocator 2	ENSMUSG00000015709
T	11.2247	1.95567	4.20226e-05	0.00113068	20997	brachyury, T-box transcription factor T	ENSMUSG00000062327
Cobll1	959.071	-0.793899	4.22708e-05	0.00126621	319876	Cobl-like 1	ENSMUSG00000034903
Fzd2	184.726	1.36655	4.2311e-05	0.00112976	57265	frizzled class receptor 2	ENSMUSG00000050288
Samd14	49.9975	1.41232	4.28929e-05	0.000812545	217125	sterile alpha motif domain containing 14	ENSMUSG00000047181
Zbtb39	861.906	0.765879	4.31362e-05	0.00128929	320080	zinc finger and BTB domain containing 39	ENSMUSG00000044617
Klrg2	547.001	-1.01502	4.34162e-05	0.00115939	74253	killer cell lectin-like receptor subfamily G, member 2	ENSMUSG00000071537
Agtpbp1	582.614	-0.65594	4.34336e-05	0.00115939	67269	ATP/GTP binding protein 1	ENSMUSG00000021557
Phldb2	1485.18	0.693241	4.37e-05	0.00116419	208177	pleckstrin homology like domain, family B, member 2	ENSMUSG00000033149
Ildr1	1446.49	-0.821096	4.40338e-05	0.00171712	106347	immunoglobulin-like domain containing receptor 1	ENSMUSG00000022900
Lmo1	37.4018	1.75891	4.42026e-05	0.00114962	109594	LIM domain only 1	ENSMUSG00000036111
Trip10	1971.32	-0.422561	4.47746e-05	0.00119017	106628	thyroid hormone receptor interactor 10	ENSMUSG00000019487
Napepld	716.155	0.847768	4.56828e-05	0.00119588	242864	N-acyl phosphatidylethanolamine phospholipase D	ENSMUSG00000044968
Csrnp1	301.245	-0.83601	4.815e-05	0.00141189	215418	cysteine-serine-rich nuclear protein 1	ENSMUSG00000032515
St6galnac2	175.186	0.890008	4.85209e-05	0.00126029	20446	ST6 (alpha-N-acetyl-neuraminyl-2,3-beta-galactosyl-1,3)-N-acetylgalactosaminide alpha-2,6-sialyltransferase 2	ENSMUSG00000057286
4933406C10Rik	20.4621	1.80399	4.85626e-05	0.00126621	74076	RIKEN cDNA 4933406C10 gene	ENSMUSG00000097494
Tmtc4	1375.03	0.776836	4.89729e-05	0.0014306	70551	transmembrane and tetratricopeptide repeat containing 4	ENSMUSG00000041594
Prkca	634.969	-0.59178	5.09082e-05	0.0013128	18750	protein kinase C, alpha	ENSMUSG00000050965
B2m	2277.33	0.621858	5.09086e-05	0.00131972	12010	beta-2 microglobulin	ENSMUSG00000060802
Pvrl4	297.605	0.915465	5.10689e-05	0.00132133	NA	NA	NA
Pink1	730.625	0.894245	5.14168e-05	0.00149634	68943	PTEN induced putative kinase 1	ENSMUSG00000028756
Sema4g	537.668	1.44417	5.2169e-05	0.00150972	26456	sema domain, immunoglobulin domain (Ig), transmembrane domain (TM) and short cytoplasmic domain, (semaphorin) 4G	ENSMUSG00000025207
Arsi	106.497	0.449765	5.24517e-05	0.000844754	545260	arylsulfatase i	ENSMUSG00000036412
Gatsl3	109.097	-1.22614	5.27645e-05	0.00134951	NA	NA	NA
Krt13	199.307	-1.48049	5.30801e-05	0.00135499	16663	keratin 13	ENSMUSG00000044041
Plec	5053.45	-0.650054	5.32774e-05	0.0015332	18810	plectin	ENSMUSG00000022565
Idua	226.541	1.20732	5.43866e-05	0.00138569	15932	iduronidase, alpha-L	ENSMUSG00000033540
Ctxn1	333.403	1.28354	5.45854e-05	0.00189021	330695	cortexin 1	ENSMUSG00000048644
Arhgap31	72.5636	-1.41422	5.51174e-05	0.00139897	12549	Rho GTPase activating protein 31	ENSMUSG00000022799
Arf6	9043.64	-0.454499	5.53598e-05	0.00179355	11845	ADP-ribosylation factor 6	ENSMUSG00000044147
Adamts9	116.223	1.48143	5.59995e-05	0.00139263	101401	a disintegrin-like and metallopeptidase (reprolysin type) with thrombospondin type 1 motif, 9	ENSMUSG00000030022
Dennd2a	32.2291	1.88525	5.65506e-05	0.00142721	209773	DENN/MADD domain containing 2A	ENSMUSG00000038456
Epb4.1l4b	3567.66	0.447731	5.67344e-05	0.00169994	NA	NA	NA
Notch1	1123.18	0.931468	5.81002e-05	0.00126157	18128	notch 1	ENSMUSG00000026923
Abo	32.4438	-1.59731	5.89358e-05	0.000935651	80908	ABO blood group (transferase A, alpha 1-3-N-acetylgalactosaminyltransferase, transferase B, alpha 1-3-galactosyltransferase)	ENSMUSG00000015787
Tesc	167.204	1.6237	5.9654e-05	0.00202593	57816	tescalcin	ENSMUSG00000029359
Psors1c2	331.516	-1.06861	6.00308e-05	0.00170223	57390	psoriasis susceptibility 1 candidate 2 (human)	ENSMUSG00000024409
Sirpa	16.5165	1.54734	6.04606e-05	0.00150972	19261	signal-regulatory protein alpha	ENSMUSG00000037902
Wnk2	693.901	1.36343	6.09965e-05	0.00152022	75607	WNK lysine deficient protein kinase 2	ENSMUSG00000037989
Tcf7l1	14.6599	1.80812	6.11204e-05	0.00152022	21415	transcription factor 7 like 1 (T cell specific, HMG box)	ENSMUSG00000055799
Zfp704	426.343	1.56866	6.18751e-05	0.00174177	170753	zinc finger protein 704	ENSMUSG00000040209
Clstn2	19.6722	1.65418	6.3585e-05	0.00157497	64085	calsyntenin 2	ENSMUSG00000032452
Lrrn3	27.0826	1.93676	6.36189e-05	0.00115486	16981	leucine rich repeat protein 3, neuronal	ENSMUSG00000036295
Sbspon	163.373	1.60635	6.51432e-05	0.00157503	226866	somatomedin B and thrombospondin, type 1 domain containing	ENSMUSG00000032719
Cdkn2b	547.328	-0.809173	6.57403e-05	0.00191021	12579	cyclin dependent kinase inhibitor 2B	ENSMUSG00000073802
Adcyap1	122.12	-1.72216	6.62158e-05	0.00119017	11516	adenylate cyclase activating polypeptide 1	ENSMUSG00000024256
C1qtnf6	480.348	0.79137	6.73249e-05	0.00167444	72709	C1q and tumor necrosis factor related protein 6	ENSMUSG00000022440
Mdh1	5596.46	0.396499	6.76781e-05	0.00210554	17449	malate dehydrogenase 1, NAD (soluble)	ENSMUSG00000020321
Ppl	2778.32	-0.692641	6.8824e-05	0.00169217	19041	periplakin	ENSMUSG00000039457
Lars2	12286	-0.682889	6.88824e-05	0.001901	102436	leucyl-tRNA synthetase, mitochondrial	ENSMUSG00000035202
Insc	18.4972	1.64175	7.00378e-05	0.00170943	233752	INSC spindle orientation adaptor protein	ENSMUSG00000048782
Arhgap40	157.857	-0.914333	7.19892e-05	0.00112456	545481	Rho GTPase activating protein 40	ENSMUSG00000074625
Arvcf	196.043	0.901124	7.22058e-05	0.00235725	11877	armadillo repeat gene deleted in velocardiofacial syndrome	ENSMUSG00000118669
5330417C22Rik	25.7608	1.73289	7.22196e-05	0.00176045	NA	NA	NA
Lyz1	15.8317	1.41185	7.36458e-05	0.00174505	17110	lysozyme 1	ENSMUSG00000069515
Igfbp4	8171.02	1.30768	7.38112e-05	0.00179276	16010	insulin-like growth factor binding protein 4	ENSMUSG00000017493
Nmnat2	55.6317	-1.49593	7.47422e-05	0.00176144	226518	nicotinamide nucleotide adenylyltransferase 2	ENSMUSG00000042751
Carhsp1	2711.29	0.530803	7.53586e-05	0.00203974	52502	calcium regulated heat stable protein 1	ENSMUSG00000008393
1810011O10Rik	546.869	1.30799	7.53763e-05	0.00212248	NA	NA	NA
Ankrd35	86.8857	-1.37797	7.57056e-05	0.00181459	213121	ankyrin repeat domain 35	ENSMUSG00000038354
Nat8l	42.4566	-1.93229	7.66754e-05	0.00184901	269642	N-acetyltransferase 8-like	ENSMUSG00000048142
Mmp14	4679.3	0.634709	7.71199e-05	0.00184517	17387	matrix metallopeptidase 14 (membrane-inserted)	ENSMUSG00000000957
Syne3	339.244	-1.35987	7.93209e-05	0.00190259	212073	spectrin repeat containing, nuclear envelope family member 3	ENSMUSG00000054150
Depdc7	40.8183	-1.43624	8.00639e-05	0.00191021	211896	DEP domain containing 7	ENSMUSG00000027173
Ksr1	126.747	1.58295	8.12379e-05	0.00191623	16706	kinase suppressor of ras 1	ENSMUSG00000018334
Ttc7b	330.382	-1.12489	8.39506e-05	0.00197324	104718	tetratricopeptide repeat domain 7B	ENSMUSG00000033530
Gpr55	12.9419	1.72807	8.531e-05	0.00146695	227326	G protein-coupled receptor 55	ENSMUSG00000049608
Ttc22	372.99	0.741478	8.61207e-05	0.00197609	230576	tetratricopeptide repeat domain 22	ENSMUSG00000034919
Moxd1	16.9736	1.61527	8.61561e-05	0.00150731	59012	monooxygenase, DBH-like 1	ENSMUSG00000020000
Notum	794.327	1.5537	8.66836e-05	0.00175606	77583	notum palmitoleoyl-protein carboxylesterase	ENSMUSG00000042988
Pdgfrl	34.5071	1.64679	8.76393e-05	0.00200741	68797	platelet-derived growth factor receptor-like	ENSMUSG00000031595
Dmpk	741.922	1.39288	8.78409e-05	0.0020665	13400	dystrophia myotonica-protein kinase	ENSMUSG00000030409
Sp5	892.553	0.992695	8.8701e-05	0.00207587	64406	trans-acting transcription factor 5	ENSMUSG00000075304
Dll4	70.3908	1.52297	8.89764e-05	0.00206951	54485	delta like canonical Notch ligand 4	ENSMUSG00000027314
Dtx3l	1069	0.545258	8.98338e-05	0.00207859	209200	deltex 3-like, E3 ubiquitin ligase	ENSMUSG00000049502
Mdga2	29.7588	1.56241	9.0235e-05	0.00210446	320772	MAM domain containing glycosylphosphatidylinositol anchor 2	ENSMUSG00000034912
Spata24	121.37	1.40458	9.14782e-05	0.00210569	71242	spermatogenesis associated 24	ENSMUSG00000024352
Rhobtb3	453.643	1.26506	9.17839e-05	0.00238829	73296	Rho-related BTB domain containing 3	ENSMUSG00000021589
Fam213a	1302.11	-1.00209	9.21711e-05	0.00211435	NA	NA	NA
Cap2	32.1669	1.12195	9.31142e-05	0.00212867	67252	CAP, adenylate cyclase-associated protein, 2 (yeast)	ENSMUSG00000021373
Scn4b	9.01437	1.13785	9.39663e-05	0.00211158	399548	sodium channel, type IV, beta	ENSMUSG00000046480
Gdpd5	382.535	1.23223	9.63369e-05	0.00220481	233552	glycerophosphodiester phosphodiesterase domain containing 5	ENSMUSG00000035314
Foxq1	1941.6	0.704266	9.72152e-05	0.00220481	15220	forkhead box Q1	ENSMUSG00000038415
Atp10d	43.7606	1.27148	9.76164e-05	0.0022089	231287	ATPase, class V, type 10D	ENSMUSG00000046808
Zap70	10.4676	1.09308	9.82293e-05	0.00221901	22637	zeta-chain (TCR) associated protein kinase	ENSMUSG00000026117
Ckmt1	3223.25	0.938567	9.99401e-05	0.00227185	12716	creatine kinase, mitochondrial 1, ubiquitous	ENSMUSG00000000308
Ckb	1816.21	-0.925343	0.000104587	0.00345972	12709	creatine kinase, brain	ENSMUSG00000001270
Rom1	153.827	-1.0957	0.000108269	0.00243247	19881	rod outer segment membrane protein 1	ENSMUSG00000071648
Pip5k1b	996.591	0.763632	0.000109136	0.00273412	18719	phosphatidylinositol-4-phosphate 5-kinase, type 1 beta	ENSMUSG00000024867
Ptprg	1892.54	-1.06129	0.00011097	0.00246101	19270	protein tyrosine phosphatase, receptor type, G	NA
Hes6	3282.23	0.823422	0.000112132	0.00250673	55927	hairy and enhancer of split 6	ENSMUSG00000067071
Steap1	921.036	-0.819407	0.000114094	0.00217723	70358	six transmembrane epithelial antigen of the prostate 1	ENSMUSG00000015652
Psmb9	38.8549	1.41963	0.000114542	0.00254793	16912	proteasome (prosome, macropain) subunit, beta type 9 (large multifunctional peptidase 2)	ENSMUSG00000096727
Wnt16	30.838	1.8109	0.000115226	0.0025547	93735	wingless-type MMTV integration site family, member 16	ENSMUSG00000029671
Socs5	1044.07	-0.565258	0.00011679	0.00258513	56468	suppressor of cytokine signaling 5	ENSMUSG00000037104
Gpsm1	313.394	0.886248	0.000116963	0.00252827	67839	G-protein signalling modulator 1 (AGS3-like, C. elegans)	ENSMUSG00000026930
Mmd	91.9304	1.41507	0.000117096	0.00258766	67468	monocyte to macrophage differentiation-associated	ENSMUSG00000003948
Tenm4	350.065	1.37465	0.000117786	0.00254185	23966	teneurin transmembrane protein 4	ENSMUSG00000048078
Sytl1	128.54	1.3798	0.00011871	0.00169994	269589	synaptotagmin-like 1	ENSMUSG00000028860
Ccdc91	892.42	0.576944	0.000118881	0.00259762	67015	coiled-coil domain containing 91	ENSMUSG00000030301
Ogfrl1	67.9705	1.11317	0.000122494	0.00173924	70155	opioid growth factor receptor-like 1	ENSMUSG00000026158
Scarf2	89.7156	1.79561	0.000123737	0.00263543	224024	scavenger receptor class F, member 2	ENSMUSG00000012017
Apobec1	153.717	-1.03895	0.00012411	0.00269424	11810	apolipoprotein B mRNA editing enzyme, catalytic polypeptide 1	ENSMUSG00000040613
Dtna	6.66855	1.2492	0.000124126	0.00271629	13527	dystrobrevin alpha	ENSMUSG00000024302
Eva1c	805.071	-0.743601	0.000128251	0.00239828	70967	eva-1 homolog C (C. elegans)	ENSMUSG00000039903
Tia1	959.402	0.480711	0.000129659	0.00279891	21841	cytotoxic granule-associated RNA binding protein 1	ENSMUSG00000071337
Mkx	45.7597	1.56173	0.000130334	0.00206965	210719	mohawk homeobox	ENSMUSG00000061013
Ccdc71l	494.45	-0.622198	0.000130393	0.00320331	72123	coiled-coil domain containing 71 like	ENSMUSG00000090946
Znrf1	978.042	0.613148	0.000132182	0.00245944	170737	zinc and ring finger 1	ENSMUSG00000033545
Fhdc1	802.792	0.76236	0.000133429	0.00289636	229474	FH2 domain containing 1	ENSMUSG00000041842
Cited4	720.373	1.00947	0.000134277	0.00343892	56222	Cbp/p300-interacting transactivator, with Glu/Asp-rich carboxy-terminal domain, 4	ENSMUSG00000070803
Ugt2b35	26.029	1.43055	0.000135404	0.00290634	243085	UDP glucuronosyltransferase 2 family, polypeptide B35	ENSMUSG00000035811
Dclk2	14.7365	1.63949	0.000136996	0.00296423	70762	doublecortin-like kinase 2	ENSMUSG00000028078
Cdk3-ps	93.3421	-1.07898	0.000138077	0.00191021	NA	NA	NA
Antxr2	1631.88	-0.796997	0.000138502	0.00440434	71914	anthrax toxin receptor 2	ENSMUSG00000029338
Kctd14	79.5565	1.42337	0.000138511	0.0021619	233529	potassium channel tetramerisation domain containing 14	ENSMUSG00000051727
Rdh1	70.1086	1.54646	0.00013906	0.00297048	107605	retinol dehydrogenase 1 (all trans)	ENSMUSG00000089789
Efr3b	38.9272	1.53387	0.000139514	0.00191801	668212	EFR3 homolog B	ENSMUSG00000020658
Ctf1	58.5623	1.51707	0.000140299	0.00218236	13019	cardiotrophin 1	ENSMUSG00000042340
Ccnd3	4002.22	-0.392563	0.000140739	0.00303064	12445	cyclin D3	ENSMUSG00000034165
Dcbld1	777.17	0.648955	0.000143331	0.00261895	66686	discoidin, CUB and LCCL domain containing 1	ENSMUSG00000019891
Cdh3	19.4684	1.59291	0.000145672	0.00224679	12560	cadherin 3	ENSMUSG00000061048
Pik3r3	653.981	0.912601	0.000146055	0.0031401	18710	phosphoinositide-3-kinase regulatory subunit 3	ENSMUSG00000028698
Nr4a1	895.188	-0.808998	0.000146943	0.00351627	15370	nuclear receptor subfamily 4, group A, member 1	ENSMUSG00000023034
Sepn1	887.289	0.867566	0.000148197	0.00315833	NA	NA	NA
Cgnl1	4777.92	-0.512975	0.000148389	0.00353993	68178	cingulin-like 1	ENSMUSG00000032232
Ssfa2	2648.88	-0.642512	0.000148881	0.00316785	NA	NA	NA
Slc29a3	405.271	0.699648	0.000149267	0.00355538	71279	solute carrier family 29 (nucleoside transporters), member 3	ENSMUSG00000020100
Casp6	514.335	0.7603	0.000151026	0.00320331	12368	caspase 6	ENSMUSG00000027997
Gpr137b-ps	445.916	-0.748341	0.000152053	0.00321915	664862	G protein-coupled receptor 137B, pseudogene	NA
Psme1	1507.19	0.582476	0.000152708	0.00321915	19186	proteasome (prosome, macropain) activator subunit 1 (PA28 alpha)	ENSMUSG00000022216
Kctd17	92.3693	1.22685	0.000156185	0.00239278	72844	potassium channel tetramerisation domain containing 17	ENSMUSG00000033287
Klhdc8a	83.4385	-1.45572	0.000157804	0.00240547	213417	kelch domain containing 8A	ENSMUSG00000042115
St3gal6	1492.57	-0.542607	0.000158026	0.0037296	54613	ST3 beta-galactoside alpha-2,3-sialyltransferase 6	ENSMUSG00000022747
Stxbp3	1079.34	-0.37934	0.000158499	0.00373506	20912	syntaxin binding protein 3	ENSMUSG00000027882
Mcu	2476.47	-0.431528	0.000159126	0.00334332	215999	mitochondrial calcium uniporter	ENSMUSG00000009647
Gpr161	18.9268	1.67797	0.000159281	0.00336541	240888	G protein-coupled receptor 161	ENSMUSG00000040836
Gpd1	384.677	1.32816	0.0001613	0.00331175	14555	glycerol-3-phosphate dehydrogenase 1 (soluble)	ENSMUSG00000023019
Ldoc1l	59.5666	1.46235	0.000161325	0.00331175	NA	NA	NA
Txndc16	307.772	1.40575	0.000162468	0.00339447	70561	thioredoxin domain containing 16	ENSMUSG00000021830
Trf	826.708	1.51121	0.000164341	0.00342824	22041	transferrin	ENSMUSG00000032554
Rab3d	1152.01	0.887214	0.000165499	0.00345014	19340	RAB3D, member RAS oncogene family	ENSMUSG00000019066
Tdrd12	71.1581	1.32813	0.000169597	0.00255117	71981	tudor domain containing 12	ENSMUSG00000030491
Jag1	1015.99	-0.7	0.00017038	0.00351902	16449	jagged 1	ENSMUSG00000027276
Lzts3	493.766	1.05824	0.000170879	0.00401459	241638	leucine zipper, putative tumor suppressor family member 3	ENSMUSG00000037703
Csrp1	3719.6	0.737153	0.000175275	0.00430409	13007	cysteine and glycine-rich protein 1	ENSMUSG00000026421
Calcoco1	279.49	1.09605	0.000177158	0.0041558	67488	calcium binding and coiled coil domain 1	ENSMUSG00000023055
Tjp3	4193.34	0.633786	0.000177615	0.00363695	27375	tight junction protein 3	ENSMUSG00000034917
Neurog3	18.304	1.65454	0.000180058	0.00272126	11925	neurogenin 3	ENSMUSG00000044312
Col18a1	3586.24	-0.922425	0.000182302	0.00441688	12822	collagen, type XVIII, alpha 1	ENSMUSG00000001435
Gper1	49.9637	1.69952	0.000183548	0.00239657	76854	G protein-coupled estrogen receptor 1	ENSMUSG00000053647
Slc34a2	22.8801	1.55747	0.000185413	0.00279314	20531	solute carrier family 34 (sodium phosphate), member 2	ENSMUSG00000029188
Cysrt1	218.961	-1.10203	0.000186538	0.00372393	67859	cysteine rich tail 1	ENSMUSG00000036731
Sh3bgrl	2216.72	0.516608	0.00018681	0.00449938	56726	SH3-binding domain glutamic acid-rich protein like	ENSMUSG00000031246
Tspan32	381.126	1.24191	0.000186853	0.00434373	27027	tetraspanin 32	ENSMUSG00000000244
Dnajb5	163.047	0.742552	0.000187127	0.00519877	56323	DnaJ heat shock protein family (Hsp40) member B5	ENSMUSG00000036052
Hspb8	426.345	1.3343	0.000187962	0.00435642	80888	heat shock protein 8	ENSMUSG00000041548
Tiam1	2498.25	0.636763	0.000188973	0.00453809	21844	T cell lymphoma invasion and metastasis 1	ENSMUSG00000002489
Fam174b	270.326	1.32637	0.000191064	0.00440434	100038347	family with sequence similarity 174, member B	ENSMUSG00000078670
Zfp784	83.9134	1.0044	0.000202694	0.00296596	654801	zinc finger protein 784	ENSMUSG00000043290
Aspscr1	1871.37	0.473797	0.000204354	0.00416749	68938	alveolar soft part sarcoma chromosome region, candidate 1 (human)	ENSMUSG00000025142
Sigirr	1332.68	-0.737857	0.000204931	0.00417295	24058	single immunoglobulin and toll-interleukin 1 receptor (TIR) domain	ENSMUSG00000025494
Parp10	299.977	0.627448	0.000207926	0.0047202	671535	poly (ADP-ribose) polymerase family, member 10	ENSMUSG00000063268
Tstd1	85.8992	0.789228	0.000208818	0.00265104	226654	thiosulfate sulfurtransferase (rhodanese)-like domain containing 1	ENSMUSG00000103711
Ly6c1	20391.4	-0.768709	0.00020918	0.00421223	17067	lymphocyte antigen 6 complex, locus C1	ENSMUSG00000079018
Mansc1	279.965	1.32858	0.000215792	0.00435642	67729	MANSC domain containing 1	ENSMUSG00000032718
Ppp3ca	2447.39	-0.645721	0.000217111	0.00437471	19055	protein phosphatase 3, catalytic subunit, alpha isoform	ENSMUSG00000028161
Pcdh18	35.4293	1.63687	0.000218289	0.00439188	73173	protocadherin 18	ENSMUSG00000037892
Nptxr	540.143	-0.829438	0.00021911	0.00491644	73340	neuronal pentraxin receptor	ENSMUSG00000022421
Ing4	600.941	0.538456	0.000222423	0.00522374	28019	inhibitor of growth family, member 4	ENSMUSG00000030330
Cuedc1	162.174	1.38679	0.000223523	0.00321915	103841	CUE domain containing 1	ENSMUSG00000018378
Hdac5	696.164	1.03526	0.000225041	0.00445546	15184	histone deacetylase 5	ENSMUSG00000008855
Ptch2	10.2579	1.74225	0.000226424	0.00446519	19207	patched 2	ENSMUSG00000028681
Cald1	301.391	1.30112	0.00022758	0.00441502	109624	caldesmon 1	ENSMUSG00000029761
Tat	35.1846	1.48061	0.000228991	0.00442922	234724	tyrosine aminotransferase	ENSMUSG00000001670
Zfp629	447.513	0.783215	0.000230901	0.00515115	320683	zinc finger protein 629	ENSMUSG00000045639
Spry4	392.701	-1.36486	0.000232162	0.00622694	24066	sprouty RTK signaling antagonist 4	ENSMUSG00000024427
Pcdhb17	5.95938	1.15796	0.000232423	0.00455656	93888	protocadherin beta 17	ENSMUSG00000046387
Gata6	1621.45	0.496162	0.000234056	0.00519877	14465	GATA binding protein 6	ENSMUSG00000005836
Ptpn5	24.1772	-1.76048	0.00023465	0.00451193	19259	protein tyrosine phosphatase, non-receptor type 5	ENSMUSG00000030854
Plcb4	11.9116	1.5578	0.000238654	0.00345579	18798	phospholipase C, beta 4	ENSMUSG00000039943
Akr1c19	572.344	1.02104	0.000241878	0.00476688	432720	aldo-keto reductase family 1, member C19	ENSMUSG00000071551
Fam169a	119.028	-1.31015	0.000243738	0.00345579	320557	family with sequence similarity 169, member A	ENSMUSG00000041817
Slc16a12	11.9219	1.74736	0.000244509	0.00345972	240638	solute carrier family 16 (monocarboxylic acid transporters), member 12	ENSMUSG00000009378
Lbp	33.9099	1.4612	0.000244855	0.00477226	16803	lipopolysaccharide binding protein	ENSMUSG00000016024
Paox	1747.37	-0.820825	0.000245258	0.00478493	212503	polyamine oxidase (exo-N4-amino)	ENSMUSG00000025464
Lpcat2	305.327	1.54243	0.000249086	0.00487512	270084	lysophosphatidylcholine acyltransferase 2	ENSMUSG00000033192
Ldlrap1	1785.77	-0.453394	0.000250265	0.00717303	100017	low density lipoprotein receptor adaptor protein 1	ENSMUSG00000037295
Sypl	7468.91	0.689542	0.000251323	0.00487512	19027	synaptophysin-like protein	ENSMUSG00000020570
Ago1	2106.82	0.658083	0.000257038	0.00590351	236511	argonaute RISC catalytic subunit 1	ENSMUSG00000041530
Tnc	16.0811	1.43361	0.000258254	0.00368788	21923	tenascin C	ENSMUSG00000028364
Pfkfb2	1884.15	-0.895879	0.000259216	0.00735632	18640	6-phosphofructo-2-kinase/fructose-2,6-biphosphatase 2	ENSMUSG00000026409
Mospd1	238.95	0.817904	0.000261945	0.00505369	70380	motile sperm domain containing 1	ENSMUSG00000023074
Gyltl1b	593.267	0.608063	0.00026574	0.00511952	NA	NA	NA
Hap1	456.682	0.726491	0.000265927	0.00609715	15114	huntingtin-associated protein 1	ENSMUSG00000006930
Ppp1r18	1093.06	-0.618072	0.000267488	0.00518071	76448	protein phosphatase 1, regulatory subunit 18	ENSMUSG00000034595
Pcsk9	4777.29	1.19924	0.000270069	0.00518071	100102	proprotein convertase subtilisin/kexin type 9	ENSMUSG00000044254
Krt39	68.4974	-1.05599	0.00027229	0.00377846	237934	keratin 39	ENSMUSG00000064165
Galnt12	471.471	1.33106	0.000275612	0.00530755	230145	polypeptide N-acetylgalactosaminyltransferase 12	ENSMUSG00000039774
H2-Q1	310.446	1.31821	0.000283846	0.00544283	15006	histocompatibility 2, Q region locus 1	ENSMUSG00000079507
Pccb	780.746	0.535075	0.000286065	0.00544283	66904	propionyl Coenzyme A carboxylase, beta polypeptide	ENSMUSG00000032527
Gm14137	325.337	-0.987995	0.000286595	0.0054877	623781	predicted gene 14137	ENSMUSG00000055926
Cnksr1	641.675	-0.59066	0.000288133	0.0061872	194231	connector enhancer of kinase suppressor of Ras 1	ENSMUSG00000028841
Wnt10b	4.79976	1.24389	0.000292106	0.0341832	22410	wingless-type MMTV integration site family, member 10B	ENSMUSG00000022996
Gpc1	2950.92	0.953641	0.000292461	0.00555209	14733	glypican 1	ENSMUSG00000034220
Tnfrsf12a	3026.02	-0.782878	0.00029387	0.00661	27279	tumor necrosis factor receptor superfamily, member 12a	ENSMUSG00000023905
Ccdc122	100.587	1.13005	0.000299503	0.00358621	108811	coiled-coil domain containing 122	ENSMUSG00000034795
Dsg3	125.891	-1.31629	0.000299965	0.00571933	13512	desmoglein 3	ENSMUSG00000056632
Pcbd1	987.874	0.85016	0.000300375	0.00487512	13180	pterin 4 alpha carbinolamine dehydratase/dimerization cofactor of hepatocyte nuclear factor 1 alpha (TCF1) 1	ENSMUSG00000020098
Fam69b	1997.79	-0.621511	0.000301731	0.00644347	NA	NA	NA
Tbcd	1504.94	0.549849	0.000302286	0.00571634	108903	tubulin-specific chaperone d	ENSMUSG00000039230
Smox	4152.79	-0.960548	0.00031003	0.00584623	228608	spermine oxidase	ENSMUSG00000027333
Tns4	11336.1	-0.83906	0.000312471	0.00744531	217169	tensin 4	ENSMUSG00000017607
Ypel2	83.5446	1.35189	0.000313326	0.00372882	77864	yippee like 2	ENSMUSG00000018427
Tff3	65.1353	1.60695	0.00031407	0.00590351	21786	trefoil factor 3, intestinal	ENSMUSG00000024029
D630003M21Rik	20.8653	1.54525	0.00031484	0.00590357	228846	RIKEN cDNA D630003M21 gene	ENSMUSG00000037813
Fam89a	350.306	1.21623	0.000315047	0.00593968	69627	family with sequence similarity 89, member A	ENSMUSG00000043068
Tmod3	8546.59	-0.411382	0.000315643	0.00590742	50875	tropomodulin 3	ENSMUSG00000058587
Cds1	95.4997	1.18052	0.000323938	0.00592346	74596	CDP-diacylglycerol synthase 1	ENSMUSG00000029330
Podn	10.4303	0.85712	0.000326033	0.00612113	242608	podocan	ENSMUSG00000028600
Hmgcs2	53.5434	1.3261	0.000328527	0.00611727	15360	3-hydroxy-3-methylglutaryl-Coenzyme A synthase 2	ENSMUSG00000027875
Fbxo44	107.429	1.07572	0.000328932	0.00616696	230903	F-box protein 44	ENSMUSG00000029001
Plaur	1130.77	-0.945866	0.000335154	0.00621276	18793	plasminogen activator, urokinase receptor	ENSMUSG00000046223
Ddx59	390.568	-0.666896	0.000347014	0.00719223	67997	DEAD box helicase 59	ENSMUSG00000026404
Krt32	6.76499	1.48816	0.00035298	0.00636538	16670	keratin 32	ENSMUSG00000046095
Foxc2	46.622	1.18865	0.000353659	0.00472795	14234	forkhead box C2	ENSMUSG00000046714
Soga1	35.4732	1.44662	0.000359403	0.00665494	320706	suppressor of glucose, autophagy associated 1	ENSMUSG00000055485
Nfatc4	81.6742	1.38107	0.000362367	0.00425399	73181	nuclear factor of activated T cells, cytoplasmic, calcineurin dependent 4	ENSMUSG00000023411
Sowahb	1175	0.555119	0.000365761	0.00671502	78088	sosondowah ankyrin repeat domain family member B	ENSMUSG00000045314
Fstl4	13.2044	1.54516	0.000367723	0.00496233	320027	follistatin-like 4	ENSMUSG00000036264
Egr1	655.702	-1.04539	0.000368809	0.00676169	13653	early growth response 1	ENSMUSG00000038418
Itln1	69.8563	1.5004	0.000371251	0.00680887	16429	intelectin 1 (galactofuranose binding)	ENSMUSG00000038209
Rtkn	1226.93	0.451114	0.000372316	0.00758464	20166	rhotekin	ENSMUSG00000034930
Axin2	10888.5	0.547055	0.000372492	0.00679042	12006	axin 2	ENSMUSG00000000142
Parm1	1920.93	-0.64623	0.000372702	0.00679584	231440	prostate androgen-regulated mucin-like protein 1	ENSMUSG00000034981
Erap1	893.15	0.719434	0.000374103	0.00590044	80898	endoplasmic reticulum aminopeptidase 1	ENSMUSG00000021583
Dyrk1b	242.133	1.12939	0.000374755	0.00914115	13549	dual-specificity tyrosine-(Y)-phosphorylation regulated kinase 1b	ENSMUSG00000002409
Pdgfa	372.328	-1.07604	0.000379264	0.00677386	18590	platelet derived growth factor, alpha	ENSMUSG00000025856
Coro2a	3706.48	-0.483491	0.000381669	0.00692162	107684	coronin, actin binding protein 2A	ENSMUSG00000028337
Lpar1	229.492	0.94592	0.000381686	0.00679584	14745	lysophosphatidic acid receptor 1	ENSMUSG00000038668
Map3k13	89.7356	1.31446	0.000386995	0.00699143	71751	mitogen-activated protein kinase kinase kinase 13	ENSMUSG00000033618
Tmbim1	4565.09	-0.492768	0.000388861	0.00701565	69660	transmembrane BAX inhibitor motif containing 1	ENSMUSG00000006301
Tmem184a	997.492	0.676829	0.000389126	0.00782414	231832	transmembrane protein 184a	ENSMUSG00000036687
Smarcd3	11.8077	1.46114	0.000390218	0.00702116	66993	SWI/SNF related, matrix associated, actin dependent regulator of chromatin, subfamily d, member 3	ENSMUSG00000028949
Pak1	1326.26	0.771544	0.000396865	0.0079694	18479	p21 (RAC1) activated kinase 1	ENSMUSG00000030774
Nebl	667.307	1.05728	0.000397781	0.00841511	74103	nebulette	ENSMUSG00000053702
9030617O03Rik	920.998	1.18033	0.0003986	0.0061872	NA	NA	NA
Spp1	1106.63	1.47611	0.00039982	0.00717303	20750	secreted phosphoprotein 1	ENSMUSG00000029304
Casp3	3517.69	-0.700643	0.000402997	0.00846962	12367	caspase 3	ENSMUSG00000031628
Eea1	1711.38	-0.608724	0.000404729	0.00729384	216238	early endosome antigen 1	ENSMUSG00000036499
Tmprss11e	23.7916	-1.56534	0.00040914	0.00717303	243084	transmembrane protease, serine 11e	ENSMUSG00000054537
Hmha1	222.365	-1.11251	0.000410636	0.00731948	NA	NA	NA
Aprt	7694.51	-0.492086	0.000411918	0.00928766	11821	adenine phosphoribosyl transferase	ENSMUSG00000006589
Aebp2	3769.36	-0.325384	0.000412089	0.00733559	11569	AE binding protein 2	ENSMUSG00000030232
Gipc2	2078.32	-0.502392	0.000413044	0.0073428	54120	GIPC PDZ domain containing family, member 2	ENSMUSG00000039131
Ncald	98.0004	1.2502	0.000418164	0.00744638	52589	neurocalcin delta	ENSMUSG00000051359
Cyp24a1	5.80355	-1.19338	0.000419054	0.00544283	13081	cytochrome P450, family 24, subfamily a, polypeptide 1	ENSMUSG00000038567
Ggact	718.12	0.425805	0.000421778	0.00744717	223267	gamma-glutamylamine cyclotransferase	ENSMUSG00000041625
Fbxo10	141.034	1.04043	0.000423636	0.00735508	269529	F-box protein 10	ENSMUSG00000048232
Slc6a14	220.614	1.18051	0.000426039	0.00847826	56774	solute carrier family 6 (neurotransmitter transporter), member 14	ENSMUSG00000031089
Arfip1	4166.37	-0.51802	0.000426747	0.00957303	99889	ADP-ribosylation factor interacting protein 1	ENSMUSG00000074513
Hs6st2	85.4654	1.37097	0.000433505	0.00760526	50786	heparan sulfate 6-O-sulfotransferase 2	ENSMUSG00000062184
Ctsc	2513.54	-0.43201	0.00043648	0.00765656	13032	cathepsin C	ENSMUSG00000030560
Ak1	34.547	1.32432	0.000437721	0.00765656	11636	adenylate kinase 1	ENSMUSG00000026817
Slc16a5	36.1047	1.38799	0.0004381	0.00753605	217316	solute carrier family 16 (monocarboxylic acid transporters), member 5	ENSMUSG00000045775
Irak3	38.5047	1.36724	0.000438149	0.00765656	73914	interleukin-1 receptor-associated kinase 3	ENSMUSG00000020227
Tmem8	1069.4	0.467351	0.000445399	0.00880692	NA	NA	NA
2010300C02Rik	571.908	0.852823	0.000447193	0.00883112	NA	NA	NA
Muc5ac	34.949	-1.64952	0.000448164	0.00779077	17833	mucin 5, subtypes A and C, tracheobronchial/gastric	ENSMUSG00000037974
Rpl26	3924.13	-0.511507	0.00044942	0.00779862	19941	ribosomal protein L26	ENSMUSG00000060938
Lor	1526.87	-0.944547	0.000449689	0.0088494	16939	loricrin	ENSMUSG00000043165
1700067K01Rik	21.3627	1.53717	0.000452939	0.0077302	73453	RIKEN cDNA 1700067K01 gene	ENSMUSG00000046408
AI413582	273.17	-0.646591	0.00045598	0.010731	106672	expressed sequence AI413582	ENSMUSG00000062753
Tet1	6.69422	1.42219	0.000457144	0.00778162	52463	tet methylcytosine dioxygenase 1	ENSMUSG00000047146
Steap2	2295.92	-0.765865	0.000466604	0.00910987	74051	six transmembrane epithelial antigen of prostate 2	ENSMUSG00000015653
Slamf9	49.5438	1.28355	0.0004729	0.0081676	98365	SLAM family member 9	ENSMUSG00000026548
Etv6	2647.89	0.313544	0.000477493	0.00823628	14011	ets variant 6	ENSMUSG00000030199
Nt5c3	1614.22	-0.506693	0.000477872	0.00825253	107569	5'-nucleotidase, cytosolic III	ENSMUSG00000029780
Dusp5	351.027	-0.848698	0.000479125	0.0110873	240672	dual specificity phosphatase 5	ENSMUSG00000034765
Sms	2208.92	-0.484916	0.000481745	0.00932319	20603	spermine synthase	ENSMUSG00000071708
Birc3	528.254	0.902392	0.000483711	0.00934955	11796	baculoviral IAP repeat-containing 3	ENSMUSG00000032000
Dnah7b	207.974	-0.937232	0.000491358	0.00850266	227058	dynein, axonemal, heavy chain 7B	ENSMUSG00000041144
Rfx3	285.922	0.555946	0.000498269	0.00852854	19726	regulatory factor X, 3 (influences HLA class II expression)	ENSMUSG00000040929
Sfrp5	5.01135	1.07931	0.000504185	0.0562645	54612	secreted frizzled-related sequence protein 5	ENSMUSG00000018822
Rnf38	1603.82	0.47795	0.000507663	0.0125999	73469	ring finger protein 38	ENSMUSG00000035696
Atp2c1	3726.2	-0.442136	0.000512513	0.00874991	235574	ATPase, Ca++-sequestering	ENSMUSG00000032570
Amot	972.129	0.816242	0.000518615	0.00884204	27494	angiomotin	ENSMUSG00000041688
Usp35	31.1233	1.34047	0.000519536	0.00665494	244144	ubiquitin specific peptidase 35	ENSMUSG00000035713
Mboat1	3814.87	-0.600144	0.000522131	0.00996772	218121	membrane bound O-acyltransferase domain containing 1	ENSMUSG00000038732
Abcc5	2961.87	-0.70653	0.000532147	0.00905733	27416	ATP-binding cassette, sub-family C (CFTR/MRP), member 5	ENSMUSG00000022822
Thbs1	1467.98	1.32374	0.00053872	0.00914115	21825	thrombospondin 1	ENSMUSG00000040152
Rnf39	338.227	-0.691906	0.000540871	0.0102874	386454	ring finger protein 39	ENSMUSG00000036492
Stc1	361.605	-1.69476	0.000542887	0.00899489	20855	stanniocalcin 1	ENSMUSG00000014813
Homez	274.612	0.642045	0.000545492	0.0090266	239099	homeodomain leucine zipper-encoding gene	ENSMUSG00000057156
Mpzl1	3242.54	0.781798	0.000548808	0.0108175	68481	myelin protein zero-like 1	ENSMUSG00000026566
Pts	274.843	0.627213	0.000549572	0.00921757	19286	6-pyruvoyl-tetrahydropterin synthase	ENSMUSG00000032067
Grasp	991.767	-0.564598	0.000550502	0.00928766	NA	NA	NA
Bicc1	13.527	1.42836	0.000556738	0.00690689	83675	BicC family RNA binding protein 1	ENSMUSG00000014329
Dkk3	26.5211	0.889528	0.000557657	0.00701766	50781	dickkopf WNT signaling pathway inhibitor 3	ENSMUSG00000030772
Pla2g10	42.2363	1.34456	0.000558372	0.00691776	26565	phospholipase A2, group X	ENSMUSG00000022683
Sptlc2	3831.64	-0.418377	0.000559509	0.0106028	20773	serine palmitoyltransferase, long chain base subunit 2	ENSMUSG00000021036
Zfp90	121.23	0.966795	0.000562945	0.00937123	22751	zinc finger protein 90	ENSMUSG00000031907
Rps6ka3	4470.91	-0.488564	0.000578521	0.00960657	110651	ribosomal protein S6 kinase polypeptide 3	ENSMUSG00000031309
Irgm1	414.65	0.676319	0.000588797	0.00982309	15944	immunity-related GTPase family M member 1	ENSMUSG00000046879
Lgals4	21799	-0.734258	0.000590999	0.0097846	16855	lectin, galactose binding, soluble 4	ENSMUSG00000053964
Anxa1	29707.2	-0.588218	0.000594097	0.00982309	16952	annexin A1	ENSMUSG00000024659
Slc12a8	13.1223	1.46258	0.000595064	0.00735928	171286	solute carrier family 12 (potassium/chloride transporters), member 8	ENSMUSG00000035506
Sh3kbp1	1308.5	-0.695106	0.000602104	0.0144895	58194	SH3-domain kinase binding protein 1	ENSMUSG00000040990
Mamld1	148.397	1.20536	0.000613557	0.00742023	333639	mastermind-like domain containing 1	ENSMUSG00000059401
Tead4	1097.25	-0.720376	0.00061904	0.0102641	21679	TEA domain family member 4	ENSMUSG00000030353
Pim3	4533.11	-0.50263	0.000636936	0.0116152	223775	proviral integration site 3	ENSMUSG00000035828
Cpq	33.2622	1.2036	0.000638159	0.0102609	54381	carboxypeptidase Q	ENSMUSG00000039007
Gas1	5.27499	1.00848	0.000638486	0.00777259	14451	growth arrest specific 1	ENSMUSG00000052957
Atp8b2	536.118	-0.843438	0.00063948	0.0104885	54667	ATPase, class I, type 8B, member 2	ENSMUSG00000060671
Fbxo32	154.038	1.07795	0.000644565	0.010622	67731	F-box protein 32	ENSMUSG00000022358
Ngly1	707.453	-0.70355	0.000647919	0.0106513	59007	N-glycanase 1	ENSMUSG00000021785
Pde4d	470.817	-0.717042	0.000651183	0.0106861	238871	phosphodiesterase 4D, cAMP specific	ENSMUSG00000021699
Nfkbia	1406.63	0.708477	0.000652879	0.0106427	18035	nuclear factor of kappa light polypeptide gene enhancer in B cells inhibitor, alpha	ENSMUSG00000021025
Nuak1	1145.72	0.736041	0.000658495	0.0092392	77976	NUAK family, SNF1-like kinase, 1	ENSMUSG00000020032
Capn2	4454.04	-0.496828	0.000660272	0.010711	12334	calpain 2	ENSMUSG00000026509
Prkaa2	425.909	-0.976664	0.000660485	0.0125999	108079	protein kinase, AMP-activated, alpha 2 catalytic subunit	ENSMUSG00000028518
Adamts17	14.486	1.42212	0.000662768	0.0108162	233332	a disintegrin-like and metallopeptidase (reprolysin type) with thrombospondin type 1 motif, 17	ENSMUSG00000058145
Pex5l	8.19718	1.20957	0.00066338	0.0107353	58869	peroxisomal biogenesis factor 5-like	ENSMUSG00000027674
Fcgbp	110.688	1.33458	0.000665251	0.0108175	215384	Fc fragment of IgG binding protein	ENSMUSG00000047730
Kif3c	140.742	1.04544	0.000669237	0.0108546	16570	kinesin family member 3C	ENSMUSG00000020668
Mfng	34.308	1.38945	0.000672788	0.0106861	17305	MFNG O-fucosylpeptide 3-beta-N-acetylglucosaminyltransferase	ENSMUSG00000018169
Fam53b	540.704	0.697672	0.000674399	0.0108874	77938	family with sequence similarity 53, member B	ENSMUSG00000030956
Rdh9	90.9112	1.3228	0.000674881	0.0108546	103142	retinol dehydrogenase 9	ENSMUSG00000056148
Slc17a4	41.5518	1.18347	0.000677165	0.00710432	319848	solute carrier family 17 (sodium phosphate), member 4	ENSMUSG00000021336
Neto2	1656.62	-1.0256	0.00067894	0.0108874	74513	neuropilin (NRP) and tolloid (TLL)-like 2	ENSMUSG00000036902
2010111I01Rik	1699.94	0.379107	0.000679902	0.0108874	NA	NA	NA
Kif2a	1971.84	-0.389144	0.000680118	0.0108882	16563	kinesin family member 2A	ENSMUSG00000021693
Sdpr	58.2903	1.15615	0.000682106	0.0080676	NA	NA	NA
B3glct	356.004	0.892709	0.000686567	0.0108175	381694	beta-3-glucosyltransferase	ENSMUSG00000051950
Lgr5	2037.15	1.07088	0.00069414	0.0111527	14160	leucine rich repeat containing G protein coupled receptor 5	ENSMUSG00000020140
Tox3	140.465	1.2947	0.000694267	0.011074	244579	TOX high mobility group box family member 3	ENSMUSG00000043668
Nynrin	9.59395	1.07201	0.000712458	0.0112967	277154	NYN domain and retroviral integrase containing	ENSMUSG00000075592
Pisd	2837.65	0.509655	0.000714673	0.0113876	320951	phosphatidylserine decarboxylase	ENSMUSG00000023452
Crispld2	8.4876	-1.53907	0.000716099	0.011341	78892	cysteine-rich secretory protein LCCL domain containing 2	ENSMUSG00000031825
Nmral1	782.043	0.454832	0.000717169	0.0114138	67824	NmrA-like family domain containing 1	ENSMUSG00000063445
Tesk2	393.308	-0.686875	0.000719606	0.011383	230661	testis-specific kinase 2	ENSMUSG00000033985
Dio1	14.7602	1.11964	0.000726279	0.0112751	13370	deiodinase, iodothyronine, type I	ENSMUSG00000034785
B3gnt2	1269.08	-0.488492	0.000753581	0.0118377	53625	UDP-GlcNAc:betaGal beta-1,3-N-acetylglucosaminyltransferase 2	ENSMUSG00000051650
Mgp	208.575	1.04587	0.000759766	0.0116701	17313	matrix Gla protein	ENSMUSG00000030218
Scube1	18.0775	1.23569	0.000764873	0.00902828	64706	signal peptide, CUB domain, EGF-like 1	ENSMUSG00000016763
Tmod2	221.272	1.38535	0.00076523	0.0162178	50876	tropomodulin 2	ENSMUSG00000032186
Sox21	2820.91	0.562962	0.000773429	0.0143197	223227	SRY (sex determining region Y)-box 21	ENSMUSG00000061517
Usp2	76.986	1.19474	0.000777277	0.0121371	53376	ubiquitin specific peptidase 2	ENSMUSG00000032010
Neurl3	2968.31	0.620255	0.000781866	0.0144106	214854	neuralized E3 ubiquitin protein ligase 3	ENSMUSG00000047180
Slc41a2	65.563	1.33	0.000783972	0.00904969	338365	solute carrier family 41, member 2	ENSMUSG00000034591
Zfp862-ps	64.565	1.24624	0.000788133	0.0123969	58894	zinc finger protein 862, pseudogene	ENSMUSG00000107476
Card11	9.78278	1.15983	0.000792924	0.012367	108723	caspase recruitment domain family, member 11	ENSMUSG00000036526
Tnk2	3323.51	-0.413193	0.000810735	0.0125999	51789	tyrosine kinase, non-receptor, 2	ENSMUSG00000022791
Gm1673	109.977	-1.59407	0.000818067	0.0126703	381633	predicted gene 1673	ENSMUSG00000070858
Adcy6	4355.77	0.586834	0.000822489	0.012724	11512	adenylate cyclase 6	ENSMUSG00000022994
Tlr5	32.5757	1.2369	0.00083519	0.0130156	53791	toll-like receptor 5	ENSMUSG00000079164
Fos	392.156	-0.875795	0.00083995	0.0145793	14281	FBJ osteosarcoma oncogene	ENSMUSG00000021250
Wdr6	2829.88	0.539221	0.000843574	0.0152552	83669	WD repeat domain 6	ENSMUSG00000066357
Idh1	5952.66	0.589786	0.000848804	0.0146996	15926	isocitrate dehydrogenase 1 (NADP+), soluble	ENSMUSG00000025950
Rab27a	218.516	1.04398	0.00085413	0.013243	11891	RAB27A, member RAS oncogene family	ENSMUSG00000032202
Hdgf	29625.6	-0.433958	0.000855678	0.013243	15191	heparin binding growth factor	ENSMUSG00000004897
Gdpd1	839.162	0.726747	0.000857978	0.0148254	66569	glycerophosphodiester phosphodiesterase domain containing 1	ENSMUSG00000061666
Mex3d	1672.31	0.482634	0.000858352	0.013243	237400	mex3 RNA binding family member D	ENSMUSG00000048696
Ism1	822.986	-0.913301	0.00085903	0.013243	319909	isthmin 1, angiogenesis inhibitor	ENSMUSG00000074766
AI427809	7.05754	0.822621	0.000863496	0.013243	NA	NA	NA
Sema3a	94.055	1.1513	0.00087604	0.00874358	20346	sema domain, immunoglobulin domain (Ig), short basic domain, secreted, (semaphorin) 3A	ENSMUSG00000028883
Naip6	859.766	-0.950096	0.00087746	0.0135335	17952	NLR family, apoptosis inhibitory protein 6	ENSMUSG00000078942
Ptgds	13.465	1.31274	0.000877937	0.00990887	19215	prostaglandin D2 synthase (brain)	ENSMUSG00000015090
Vapb	4491.99	-0.411179	0.000890974	0.0152593	56491	vesicle-associated membrane protein, associated protein B and C	ENSMUSG00000054455
Pgap3	289.062	0.54185	0.000891745	0.0133517	320655	post-GPI attachment to proteins 3	ENSMUSG00000038208
Rbm4b	126.866	0.765982	0.000893454	0.0088494	66704	RNA binding motif protein 4B	ENSMUSG00000033760
Usp6nl	3912.37	-0.437764	0.000893957	0.01364	98910	USP6 N-terminal like	ENSMUSG00000039046
Tmtc2	974.408	-0.755075	0.000902408	0.0138733	278279	transmembrane and tetratricopeptide repeat containing 2	ENSMUSG00000036019
Atp2c2	897.149	-0.941342	0.000902578	0.0138733	69047	ATPase, Ca++ transporting, type 2C, member 2	ENSMUSG00000034112
Slco4a1	256.89	0.87643	0.000903558	0.0135131	108115	solute carrier organic anion transporter family, member 4a1	ENSMUSG00000038963
Itpr1	1077.12	0.415503	0.000909368	0.0119215	16438	inositol 1,4,5-trisphosphate receptor 1	ENSMUSG00000030102
Ccdc112	260.901	0.527307	0.000909986	0.0186537	240261	coiled-coil domain containing 112	ENSMUSG00000071855
Fam171a2	234.567	1.01097	0.000913796	0.013895	217219	family with sequence similarity 171, member A2	ENSMUSG00000034685
Slco4c1	48.6857	1.20997	0.000920793	0.0139855	227394	solute carrier organic anion transporter family, member 4C1	ENSMUSG00000040693
Xbp1	3947.04	0.769477	0.00092477	0.015751	22433	X-box binding protein 1	ENSMUSG00000020484
Ccdc64	582.455	-0.787319	0.000925542	0.01407	NA	NA	NA
Irgm2	41.8226	1.20177	0.000932167	0.0104435	54396	immunity-related GTPase family M member 2	ENSMUSG00000069874
Irf5	44.0045	1.17153	0.000940546	0.0143586	27056	interferon regulatory factor 5	ENSMUSG00000029771
Lamc2	5726.75	-0.545444	0.000951943	0.0143698	16782	laminin, gamma 2	ENSMUSG00000026479
Syngap1	19.4175	-1.35615	0.00095365	0.0143864	240057	synaptic Ras GTPase activating protein 1 homolog (rat)	ENSMUSG00000067629
Vezf1	1338.83	0.493267	0.000956663	0.0162178	22344	vascular endothelial zinc finger 1	ENSMUSG00000018377
Pdcd4	711.214	1.15471	0.000959036	0.0144707	18569	programmed cell death 4	ENSMUSG00000024975
Ttc3	1612.86	0.572909	0.000970074	0.0145683	22129	tetratricopeptide repeat domain 3	ENSMUSG00000040785
Rpia	2165.52	-0.349365	0.000971686	0.0145793	19895	ribose 5-phosphate isomerase A	ENSMUSG00000053604
Ptms	7896.86	0.360806	0.000980958	0.0186593	69202	parathymosin	ENSMUSG00000030122
Svopl	7.86416	1.44276	0.00098229	0.0147948	320590	SV2 related protein homolog (rat)-like	ENSMUSG00000029830
Tmem98	2795.36	0.371276	0.000982426	0.0172134	103743	transmembrane protein 98	ENSMUSG00000035413
Kcnh2	93.0402	1.2993	0.000982554	0.0146896	16511	potassium voltage-gated channel, subfamily H (eag-related), member 2	ENSMUSG00000038319
Crnn	23.5263	-1.24336	0.000989071	0.0108546	381457	cornulin	ENSMUSG00000078657
Chst7	28.462	1.27399	0.000995077	0.0145793	60322	carbohydrate (N-acetylglucosamino) sulfotransferase 7	ENSMUSG00000037347
Phldb1	1260.01	-0.833887	0.00100299	0.0149485	102693	pleckstrin homology like domain, family B, member 1	ENSMUSG00000048537
Raet1a	48.7294	-1.05009	0.00100416	0.0097235	19368	retinoic acid early transcript 1, alpha	ENSMUSG00000078452
Mapk13	1430.56	0.705246	0.00101642	0.0219764	26415	mitogen-activated protein kinase 13	ENSMUSG00000004864
Hs3st1	1069.51	-0.801783	0.00101728	0.015203	15476	heparan sulfate (glucosamine) 3-O-sulfotransferase 1	ENSMUSG00000051022
Plekhf1	798.142	-0.571396	0.00101817	0.016998	72287	pleckstrin homology domain containing, family F (with FYVE domain) member 1	ENSMUSG00000074170
Fxyd5	101.214	-1.01074	0.00102098	0.0151285	18301	FXYD domain-containing ion transport regulator 5	ENSMUSG00000009687
Cdh5	18.285	-1.55062	0.0010316	0.0113841	12562	cadherin 5	ENSMUSG00000031871
Slc2a3	152.806	-1.48074	0.00103171	0.00992859	20527	solute carrier family 2 (facilitated glucose transporter), member 3	ENSMUSG00000003153
Marveld3	1018.7	0.543672	0.00103195	0.0152611	73608	MARVEL (membrane-associating) domain containing 3	ENSMUSG00000001672
1700010I14Rik	8.81998	0.86161	0.00103311	0.0112299	66931	RIKEN cDNA 1700010I14 gene	ENSMUSG00000023873
Abca1	6.20186	1.24714	0.00103351	0.0149929	11303	ATP-binding cassette, sub-family A (ABC1), member 1	ENSMUSG00000015243
BC029722	1060.58	-0.628636	0.00103617	0.0172134	613262	cDNA sequence BC029722	ENSMUSG00000074649
Creb3l4	109.421	1.03104	0.0010492	0.0154609	78284	cAMP responsive element binding protein 3-like 4	ENSMUSG00000027938
Skap2	2007.31	0.523974	0.00105372	0.0156607	54353	src family associated phosphoprotein 2	ENSMUSG00000059182
Slc27a1	740.978	0.67417	0.0010584	0.0174883	26457	solute carrier family 27 (fatty acid transporter), member 1	ENSMUSG00000031808
Ago4	49.6969	1.17585	0.00106369	0.0114532	76850	argonaute RISC catalytic subunit 4	ENSMUSG00000042500
Zc4h2	129.241	0.738861	0.0010709	0.0158635	245522	zinc finger, C4H2 domain containing	ENSMUSG00000035062
Rcn1	12.757	1.29123	0.00107907	0.011824	19672	reticulocalbin 1	ENSMUSG00000005973
Sema3b	1343.75	0.568876	0.00108701	0.0159696	20347	sema domain, immunoglobulin domain (Ig), short basic domain, secreted, (semaphorin) 3B	ENSMUSG00000057969
Dtwd1	457.269	-0.530947	0.00109343	0.018895	69185	DTW domain containing 1	ENSMUSG00000023330
Gchfr	270.177	-0.969967	0.00109459	0.0157391	320415	GTP cyclohydrolase I feedback regulator	ENSMUSG00000046814
Anxa7	5418.2	-0.542301	0.00109543	0.016028	11750	annexin A7	ENSMUSG00000021814
Ncstn	3018.22	0.30523	0.00110468	0.0162391	59287	nicastrin	ENSMUSG00000003458
Rn45s	140199	-1.28509	0.00110864	0.0162796	100861531	45S pre-ribosomal RNA	NA
Epb4.1l2	9018.37	-0.434357	0.0011109	0.0162178	NA	NA	NA
Kctd1	193.202	0.63636	0.00111303	0.0163085	106931	potassium channel tetramerisation domain containing 1	ENSMUSG00000036225
Shisa2	48.7765	1.28352	0.0011138	0.0162337	219134	shisa family member 2	ENSMUSG00000044461
Lrg1	116.957	1.14652	0.00112216	0.0163022	76905	leucine-rich alpha-2-glycoprotein 1	ENSMUSG00000037095
Psapl1	207.962	1.00537	0.00113439	0.0165854	76943	prosaposin-like 1	ENSMUSG00000043430
Pls3	2463.39	0.519711	0.00113696	0.0166049	102866	plastin 3 (T-isoform)	ENSMUSG00000016382
Pvrl1	846.301	0.953308	0.00114937	0.0167681	NA	NA	NA
Tcaf2	455.174	1.20843	0.00115499	0.0197303	232748	TRPM8 channel-associated factor 2	ENSMUSG00000029851
Usp16	3068.39	-0.455384	0.00116079	0.0169163	74112	ubiquitin specific peptidase 16	ENSMUSG00000025616
Itgb4	7759.08	-0.570726	0.00116511	0.0169609	192897	integrin beta 4	ENSMUSG00000020758
Calm1	20955.2	-0.425003	0.0011652	0.0189497	12313	calmodulin 1	ENSMUSG00000001175
Natd1	278.883	0.749967	0.00116681	0.0189545	24083	N-acetyltransferase domain containing 1	ENSMUSG00000018931
Celsr3	14.7876	1.34046	0.00117018	0.016998	107934	cadherin, EGF LAG seven-pass G-type receptor 3	ENSMUSG00000023473
Ak3	5674.64	0.490339	0.00117166	0.0214924	56248	adenylate kinase 3	ENSMUSG00000024782
Mtcl1	1490.79	-0.620737	0.00117284	0.0170184	68617	microtubule crosslinking factor 1	ENSMUSG00000052105
Rmdn3	1487.74	-0.389607	0.00118697	0.0249121	67809	regulator of microtubule dynamics 3	ENSMUSG00000070730
Ppt2	583.281	0.558888	0.00119575	0.0172763	54397	palmitoyl-protein thioesterase 2	ENSMUSG00000015474
Loxl2	46.6442	1.06574	0.00119799	0.0171979	94352	lysyl oxidase-like 2	ENSMUSG00000034205
Zfp827	439.529	1.12746	0.00121758	0.0173857	622675	zinc finger protein 827	ENSMUSG00000071064
Tbx3	750.715	1.24535	0.00121841	0.0204729	21386	T-box 3	ENSMUSG00000018604
Tgfbr1	783.329	0.788566	0.00123292	0.019822	21812	transforming growth factor, beta receptor I	ENSMUSG00000007613
Esam	29.7647	1.2047	0.00123554	0.013243	69524	endothelial cell-specific adhesion molecule	ENSMUSG00000001946
C2cd3	1251.66	0.504942	0.00125654	0.0179287	277939	C2 calcium-dependent domain containing 3	ENSMUSG00000047248
4930415O20Rik	38.9421	1.19587	0.0012731	0.0182765	NA	NA	NA
Hspg2	3471.81	0.880787	0.00128517	0.0183715	15530	perlecan (heparan sulfate proteoglycan 2)	ENSMUSG00000028763
Cblb	385.918	0.57904	0.00128917	0.0204729	208650	Casitas B-lineage lymphoma b	ENSMUSG00000022637
Adh1	44.2709	1.02693	0.00129126	0.0183397	11522	alcohol dehydrogenase 1 (class I)	ENSMUSG00000074207
Rxra	716.148	0.710242	0.00129702	0.0185212	20181	retinoid X receptor alpha	ENSMUSG00000015846
Rgn	73.0186	1.08244	0.00131691	0.0120203	19733	regucalcin	ENSMUSG00000023070
1700025G04Rik	371.861	-0.748969	0.00132041	0.0187756	69399	RIKEN cDNA 1700025G04 gene	ENSMUSG00000032666
Cela1	88.5823	1.19751	0.00132403	0.0183705	109901	chymotrypsin-like elastase family, member 1	ENSMUSG00000023031
Fkbp5	1545.95	-0.756673	0.00132443	0.0271095	14229	FK506 binding protein 5	ENSMUSG00000024222
Kif1a	27.1245	1.30712	0.00132638	0.0183715	16560	kinesin family member 1A	ENSMUSG00000014602
Papss2	386.645	1.18593	0.00133156	0.0252163	23972	3'-phosphoadenosine 5'-phosphosulfate synthase 2	ENSMUSG00000024899
Map3k3	1068.53	-0.380941	0.00133458	0.0189173	26406	mitogen-activated protein kinase kinase kinase 3	ENSMUSG00000020700
Ppap2b	232.068	1.1668	0.00134155	0.0188733	NA	NA	NA
Cers4	510.822	1.25496	0.00135443	0.0189545	67260	ceramide synthase 4	ENSMUSG00000008206
Ppfibp2	543.994	0.630882	0.0013567	0.0191188	19024	PTPRF interacting protein, binding protein 2 (liprin beta 2)	ENSMUSG00000036528
Bmp8a	45.8563	-0.998136	0.00135731	0.0191188	12163	bone morphogenetic protein 8a	ENSMUSG00000032726
Pak3	146.957	1.24652	0.00135757	0.01407	18481	p21 (RAC1) activated kinase 3	ENSMUSG00000031284
Fndc4	27.1756	1.20149	0.00136259	0.0190488	64339	fibronectin type III domain containing 4	ENSMUSG00000038552
Rasl11b	95.572	1.06656	0.00136833	0.0124314	68939	RAS-like, family 11, member B	ENSMUSG00000049907
Eci2	712.104	0.706859	0.00138438	0.021782	23986	enoyl-Coenzyme A delta isomerase 2	ENSMUSG00000021417
Exoc4	1407.4	0.630476	0.00138879	0.0218292	20336	exocyst complex component 4	ENSMUSG00000029763
Elmo2	1115.62	-0.55641	0.00139378	0.0194238	140579	engulfment and cell motility 2	ENSMUSG00000017670
Bcl11a	438.762	1.01161	0.00140143	0.0195379	14025	B cell CLL/lymphoma 11A (zinc finger protein)	ENSMUSG00000000861
Itm2c	1654.3	0.674336	0.00140273	0.0219764	64294	integral membrane protein 2C	ENSMUSG00000026223
Tnfsf9	312.495	-0.7145	0.00141859	0.022185	21950	tumor necrosis factor (ligand) superfamily, member 9	ENSMUSG00000035678
Fyn	147.844	1.2524	0.0014241	0.0128483	14360	Fyn proto-oncogene	ENSMUSG00000019843
Accs	106.179	0.748936	0.00142913	0.0194565	329470	1-aminocyclopropane-1-carboxylate synthase (non-functional)	ENSMUSG00000040272
Bfsp1	123.127	-1.22761	0.00143634	0.0200435	12075	beaded filament structural protein 1, in lens-CP94	ENSMUSG00000027420
Kctd10	5680.72	-0.478003	0.00144277	0.0200917	330171	potassium channel tetramerisation domain containing 10	ENSMUSG00000001098
Sh2b3	1211.42	-0.535078	0.00144592	0.0200435	16923	SH2B adaptor protein 3	ENSMUSG00000042594
Rptoros	7.58838	1.28646	0.00146054	0.0148672	319454	regulatory associated protein of MTOR, complex 1, opposite strand	ENSMUSG00000085081
Abl1	2968.86	0.445196	0.00146937	0.0238991	11350	c-abl oncogene 1, non-receptor tyrosine kinase	ENSMUSG00000026842
Gsdmc2	9.75785	-0.957912	0.00147324	0.0149632	331063	gasdermin C2	ENSMUSG00000056293
Dapk1	58.1754	0.904674	0.0014811	0.0204729	69635	death associated protein kinase 1	ENSMUSG00000021559
Ifnar2	434.459	0.478673	0.00148587	0.0204594	15976	interferon (alpha and beta) receptor 2	ENSMUSG00000022971
Cldn23	36.2936	1.12336	0.00148751	0.0200837	71908	claudin 23	ENSMUSG00000055976
Sema3f	1882.98	0.729341	0.00151015	0.0206661	20350	sema domain, immunoglobulin domain (Ig), short basic domain, secreted, (semaphorin) 3F	ENSMUSG00000034684
Scnn1a	647.969	0.81559	0.001511	0.0245111	20276	sodium channel, nonvoltage-gated 1 alpha	ENSMUSG00000030340
Igsf11	76.4947	1.33075	0.00151648	0.0203907	207683	immunoglobulin superfamily, member 11	ENSMUSG00000022790
Prss22	287.961	-0.927231	0.00152851	0.0204729	70835	protease, serine 22	ENSMUSG00000045027
Ceacam2	8.88754	1.36726	0.00154619	0.0210641	26367	carcinoembryonic antigen-related cell adhesion molecule 2	ENSMUSG00000054385
Tinag	29.1547	0.956963	0.00158415	0.0210833	26944	tubulointerstitial nephritis antigen	ENSMUSG00000032357
Fam102b	2825.64	-0.556507	0.00159245	0.0244107	329739	family with sequence similarity 102, member B	ENSMUSG00000040339
Capg	4492.3	-0.711483	0.00161364	0.0218384	12332	capping protein (actin filament), gelsolin-like	ENSMUSG00000056737
Megf9	180.231	0.869118	0.00162463	0.0248058	230316	multiple EGF-like-domains 9	ENSMUSG00000039270
Fam83b	207.586	0.81466	0.00164062	0.0249121	208994	family with sequence similarity 83, member B	ENSMUSG00000032358
Lin7c	5947.74	-0.375031	0.00167335	0.0252755	22343	lin-7 homolog C, crumbs cell polarity complex component	ENSMUSG00000027162
Dock5	2839.17	-0.563921	0.00168129	0.0253435	68813	dedicator of cytokinesis 5	ENSMUSG00000044447
Dnase1l3	54.0657	1.17268	0.00168817	0.0228941	13421	deoxyribonuclease 1-like 3	ENSMUSG00000025279
Capns1	6947.34	-0.401515	0.0016885	0.0253806	12336	calpain, small subunit 1	ENSMUSG00000001794
Nox1	181.768	1.15552	0.00168973	0.0222616	237038	NADPH oxidase 1	ENSMUSG00000031257
C1galt1	1536.89	-0.523106	0.00169076	0.0229062	94192	core 1 synthase, glycoprotein-N-acetylgalactosamine 3-beta-galactosyltransferase, 1	ENSMUSG00000042460
Dst	941.257	-0.818312	0.00169465	0.0229359	13518	dystonin	ENSMUSG00000026131
Zfp647	34.3603	1.11825	0.00169814	0.0228313	239546	zinc finger protein 647	ENSMUSG00000054967
Tcirg1	829.764	0.40262	0.00170629	0.019822	27060	T cell, immune regulator 1, ATPase, H+ transporting, lysosomal V0 protein A3	ENSMUSG00000001750
Prr15l	1314.72	0.490772	0.00170686	0.0230318	217138	proline rich 15-like	ENSMUSG00000047040
H2afv	1170.27	0.710974	0.00171889	0.0231708	NA	NA	NA
Dsel	187.067	1.03849	0.00173767	0.023176	319901	dermatan sulfate epimerase-like	ENSMUSG00000038702
Gja3	18.5127	1.3459	0.00175317	0.0229427	14611	gap junction protein, alpha 3	ENSMUSG00000048582
Dnm1	61.256	-1.31459	0.00175373	0.0229427	13429	dynamin 1	ENSMUSG00000026825
Krt79	272.537	-1.37923	0.00175508	0.023588	223917	keratin 79	ENSMUSG00000061397
Narf	896.266	0.639498	0.00175724	0.0234137	67608	nuclear prelamin A recognition factor	ENSMUSG00000000056
Lyve1	13.2785	1.05949	0.00177285	0.0173314	114332	lymphatic vessel endothelial hyaluronan receptor 1	ENSMUSG00000030787
Upk3a	35.6586	1.29134	0.0017866	0.0174286	22270	uroplakin 3A	ENSMUSG00000022435
Pkp4	6068.37	-0.303113	0.0017927	0.0239979	227937	plakophilin 4	ENSMUSG00000026991
Stk40	1001.13	-0.564161	0.00179743	0.0239366	74178	serine/threonine kinase 40	ENSMUSG00000042608
Cacnb3	1049.2	0.582157	0.00179785	0.0267268	12297	calcium channel, voltage-dependent, beta 3 subunit	ENSMUSG00000003352
Slc7a7	1679.06	-0.502826	0.00180239	0.0239788	20540	solute carrier family 7 (cationic amino acid transporter, y+ system), member 7	ENSMUSG00000000958
Zcchc11	1049	0.587837	0.00181046	0.0268746	NA	NA	NA
Hacd2	2226.19	0.667363	0.0018147	0.0240947	70757	3-hydroxyacyl-CoA dehydratase 2	ENSMUSG00000035376
Krba1	181.603	1.20175	0.00182341	0.0324003	77827	KRAB-A domain containing 1	ENSMUSG00000042810
Ano8	465.744	0.86978	0.00184746	0.0273451	382014	anoctamin 8	ENSMUSG00000034863
Ssbp4	2766.49	-0.362933	0.0018565	0.0274266	76900	single stranded DNA binding protein 4	ENSMUSG00000070003
Jph1	461.336	-0.65098	0.00185727	0.0245111	57339	junctophilin 1	ENSMUSG00000042686
Wdsub1	305.871	0.488316	0.00186039	0.032915	72137	WD repeat, SAM and U-box domain containing 1	ENSMUSG00000026988
Zdhhc18	1594.85	-0.44715	0.00186443	0.027465	503610	zinc finger, DHHC domain containing 18	ENSMUSG00000037553
Spryd3	923.699	-0.404719	0.00186732	0.0274815	223918	SPRY domain containing 3	ENSMUSG00000036966
Adamtsl4	299.092	-0.765077	0.00187936	0.0249121	229595	ADAMTS-like 4	ENSMUSG00000015850
Sept1	25.0336	1.18828	0.00187951	0.0249121	NA	NA	NA
Ghr	174.17	-0.764866	0.00188872	0.0249121	14600	growth hormone receptor	ENSMUSG00000055737
Zmiz1	1332.15	0.748282	0.00189713	0.0249121	328365	zinc finger, MIZ-type containing 1	ENSMUSG00000007817
Tmco4	383.305	0.577567	0.00190446	0.0249121	77056	transmembrane and coiled-coil domains 4	ENSMUSG00000041143
Efna5	535.98	-0.470264	0.00190628	0.0249121	13640	ephrin A5	ENSMUSG00000048915
Hydin	13.6177	1.30727	0.00192766	0.0186255	244653	HYDIN, axonemal central pair apparatus protein	ENSMUSG00000059854
Suox	1099.8	-0.993905	0.00193392	0.0252163	211389	sulfite oxidase	ENSMUSG00000049858
Sema4b	1231.28	-0.410386	0.00194363	0.0219764	20352	sema domain, immunoglobulin domain (Ig), transmembrane domain (TM) and short cytoplasmic domain, (semaphorin) 4B	ENSMUSG00000030539
Cnn3	7281.94	0.567917	0.00194367	0.0254131	71994	calponin 3, acidic	ENSMUSG00000053931
Akr7a5	1118.96	0.509756	0.00194483	0.0253435	110198	aldo-keto reductase family 7, member A5 (aflatoxin aldehyde reductase)	ENSMUSG00000028743
Rab38	124.319	1.09723	0.00195334	0.0253435	72433	RAB38, member RAS oncogene family	ENSMUSG00000030559
Vwa5a	729.822	0.588762	0.00195535	0.0255411	67776	von Willebrand factor A domain containing 5A	ENSMUSG00000023186
Arhgap20	42.9811	-1.45943	0.00195658	0.0165598	244867	Rho GTPase activating protein 20	ENSMUSG00000053199
Itgb8	24.7457	1.28823	0.00197333	0.0257509	320910	integrin beta 8	ENSMUSG00000025321
Zfp810	185.108	0.835222	0.00198058	0.0343842	235050	zinc finger protein 810	ENSMUSG00000066829
Zfhx2	236.163	0.812608	0.00200768	0.0346994	239102	zinc finger homeobox 2	ENSMUSG00000040721
Serpinb2	47.7109	-1.38599	0.00200782	0.0258994	18788	serine (or cysteine) peptidase inhibitor, clade B, member 2	ENSMUSG00000062345
Psmb10	832.205	0.565846	0.00201852	0.0294269	19171	proteasome (prosome, macropain) subunit, beta type 10	ENSMUSG00000031897
Eml3	1952.97	-0.364632	0.00203184	0.0264378	225898	echinoderm microtubule associated protein like 3	ENSMUSG00000071647
Hacd1	441.965	-0.655	0.00203417	0.0295311	30963	3-hydroxyacyl-CoA dehydratase 1	ENSMUSG00000063275
Ybx3	24868	-0.285965	0.0020597	0.0265174	56449	Y box protein 3	ENSMUSG00000030189
Srrm4	12.0334	0.71319	0.00207452	0.0200435	68955	serine/arginine repetitive matrix 4	ENSMUSG00000063919
2200002D01Rik	1754.46	-0.754243	0.00208091	0.0267268	72275	RIKEN cDNA 2200002D01 gene	ENSMUSG00000030587
Tlr2	133.41	1.03392	0.00208519	0.0267268	24088	toll-like receptor 2	ENSMUSG00000027995
Ndel1	961.465	-0.328733	0.00209069	0.0300939	83431	nudE neurodevelopment protein 1 like 1	ENSMUSG00000018736
Chst11	55.7734	1.25044	0.00210958	0.0265345	58250	carbohydrate sulfotransferase 11	ENSMUSG00000034612
Rhoc	229.895	1.00637	0.0021284	0.0362051	11853	ras homolog family member C	ENSMUSG00000002233
Cryl1	580.504	0.561208	0.00212865	0.0271952	68631	crystallin, lambda 1	ENSMUSG00000021947
Wasl	3186.68	-0.375403	0.00213821	0.027465	73178	WASP like actin nucleation promoting factor	ENSMUSG00000029684
Cul7	279.325	0.692725	0.00214153	0.0363965	66515	cullin 7	ENSMUSG00000038545
Kcnq4	11.0841	0.935244	0.00214366	0.0201788	60613	potassium voltage-gated channel, subfamily Q, member 4	ENSMUSG00000028631
Zfp703	5552.8	0.391992	0.00215046	0.0308851	353310	zinc finger protein 703	ENSMUSG00000085795
Zyx	2458	0.511438	0.00218199	0.0277333	22793	zyxin	ENSMUSG00000029860
Pam	5378.67	-0.561817	0.00219609	0.0352261	18484	peptidylglycine alpha-amidating monooxygenase	ENSMUSG00000026335
Flrt2	59.8728	1.25502	0.00219703	0.0273969	399558	fibronectin leucine rich transmembrane protein 2	ENSMUSG00000047414
Lhfp	258.434	-1.11494	0.00220887	0.027465	108927	lipoma HMGIC fusion partner	ENSMUSG00000048332
Myc	7488.43	-0.451104	0.00223011	0.0318812	17869	myelocytomatosis oncogene	ENSMUSG00000022346
Sgpp2	3247.79	0.332237	0.00223254	0.0282494	433323	sphingosine-1-phosphate phosphatase 2	ENSMUSG00000032908
Hmgb3	3361	0.510534	0.00223443	0.0282494	15354	high mobility group box 3	ENSMUSG00000015217
Gad1os	6.38556	1.32005	0.00223842	0.020877	68986	glutamate decarboxylase 1, opposite strand	ENSMUSG00000087264
Cltb	5179.4	-0.504828	0.00224918	0.0283681	74325	clathrin, light polypeptide (Lcb)	ENSMUSG00000047547
Il17re	373.213	-0.643637	0.00225008	0.0278721	57890	interleukin 17 receptor E	ENSMUSG00000043088
Mapk4	18.728	1.15597	0.0022813	0.0289842	225724	mitogen-activated protein kinase 4	ENSMUSG00000024558
Ehd2	1670.27	-0.899416	0.00228426	0.0412276	259300	EH-domain containing 2	ENSMUSG00000074364
Myo1b	1162.33	0.661317	0.00229364	0.028972	17912	myosin IB	ENSMUSG00000018417
Tacc1	74.9875	1.19824	0.00230027	0.028972	320165	transforming, acidic coiled-coil containing protein 1	ENSMUSG00000065954
Rhbdf2	1451.99	0.523512	0.00230625	0.0326113	217344	rhomboid 5 homolog 2	ENSMUSG00000020806
Gm6484	23.8116	0.984769	0.00232283	0.0215761	NA	NA	NA
Gbp6	25.8738	1.29576	0.00232685	0.0294629	100702	guanylate binding protein 6	ENSMUSG00000104713
Slc35f2	1029.65	-0.575527	0.00233197	0.0253435	72022	solute carrier family 35, member F2	ENSMUSG00000042195
Dusp22	162.881	0.991528	0.00233431	0.032915	105352	dual specificity phosphatase 22	ENSMUSG00000069255
Spred1	3497.05	-0.291587	0.00234962	0.029601	114715	sprouty protein with EVH-1 domain 1, related sequence	ENSMUSG00000027351
Prps1	2275.68	-0.438176	0.00236688	0.0295876	19139	phosphoribosyl pyrophosphate synthetase 1	ENSMUSG00000031432
Bdnf	8.7175	-1.34906	0.00237044	0.029601	12064	brain derived neurotrophic factor	ENSMUSG00000048482
Clca3a2	6.57293	1.01469	0.00237746	0.0223483	80797	chloride channel accessory 3A2	ENSMUSG00000028262
Bbs12	235.919	-0.60234	0.00238385	0.0299612	241950	Bardet-Biedl syndrome 12 (human)	ENSMUSG00000051444
Rasd1	40.6468	1.20696	0.00238487	0.0299612	19416	RAS, dexamethasone-induced 1	ENSMUSG00000049892
P2ry6	357.138	0.615968	0.00239096	0.0396624	233571	pyrimidinergic receptor P2Y, G-protein coupled, 6	ENSMUSG00000048779
Epb4.1l4a	175.167	1.08028	0.00239103	0.0300106	NA	NA	NA
Zdhhc9	1771.17	-0.551053	0.00240501	0.0430033	208884	zinc finger, DHHC domain containing 9	ENSMUSG00000036985
Plekha3	1093.36	-0.382707	0.00241942	0.0337767	83435	pleckstrin homology domain-containing, family A (phosphoinositide binding specific) member 3	ENSMUSG00000002733
Esyt2	3149.48	-0.461541	0.00241943	0.0300939	52635	extended synaptotagmin-like protein 2	ENSMUSG00000021171
Marcksl1	5255.07	0.626939	0.00242194	0.0337815	17357	MARCKS-like 1	ENSMUSG00000047945
Samd9l	796.614	0.750532	0.0024431	0.0305787	209086	sterile alpha motif domain containing 9-like	ENSMUSG00000047735
Camsap3	851.002	0.510052	0.00248495	0.0310449	69697	calmodulin regulated spectrin-associated protein family, member 3	ENSMUSG00000044433
Nxpe4	60.8562	1.25159	0.00250314	0.0201362	244853	neurexophilin and PC-esterase domain family, member 4	ENSMUSG00000044229
Tcf4	2269.63	0.719232	0.00250659	0.0360002	21413	transcription factor 4	ENSMUSG00000053477
Cdh24	152.394	0.754609	0.00252877	0.0315339	239096	cadherin-like 24	ENSMUSG00000059674
Adipor1	5766.47	-0.285374	0.00254483	0.0314587	72674	adiponectin receptor 1	ENSMUSG00000026457
Igdcc4	13.7336	0.966699	0.00255482	0.0318293	56741	immunoglobulin superfamily, DCC subclass, member 4	ENSMUSG00000032816
Unc5cl	57.7006	-1.24913	0.00256374	0.0204729	76589	unc-5 family C-terminal like	ENSMUSG00000043592
Lamc3	9.13547	-1.42592	0.00256761	0.0319296	23928	laminin gamma 3	ENSMUSG00000026840
Pygo2	2579.64	-0.274	0.0025769	0.0354006	68911	pygopus 2	ENSMUSG00000047824
Pcolce2	151.273	-1.18609	0.00260053	0.0321681	76477	procollagen C-endopeptidase enhancer 2	ENSMUSG00000015354
Rab43	937.283	0.731743	0.00260428	0.0320949	69834	RAB43, member RAS oncogene family	ENSMUSG00000030055
Sult1c2	16.9897	0.965993	0.00261953	0.032144	69083	sulfotransferase family, cytosolic, 1C, member 2	ENSMUSG00000023122
Zfp606	199.581	0.658274	0.00262116	0.0358179	67370	zinc finger protein 606	ENSMUSG00000030386
Stambpl1	527.741	-0.638688	0.00263475	0.0359402	76630	STAM binding protein like 1	ENSMUSG00000024776
S100a13	302.978	-0.694645	0.00265013	0.0324003	20196	S100 calcium binding protein A13	ENSMUSG00000042312
Cebpd	461.146	0.609414	0.00265587	0.0324409	12609	CCAAT/enhancer binding protein (C/EBP), delta	ENSMUSG00000071637
Gpr25	12.7754	-1.28024	0.0026763	0.032144	383563	G protein-coupled receptor 25	ENSMUSG00000052759
Tpmt	165.146	0.70973	0.00267949	0.032915	22017	thiopurine methyltransferase	ENSMUSG00000021376
2310040G24Rik	32.8988	1.18999	0.00268559	0.0321681	381792	RIKEN cDNA 2310040G24 gene	ENSMUSG00000101655
Zdhhc21	2663.61	-0.489427	0.00269309	0.0330329	68268	zinc finger, DHHC domain containing 21	ENSMUSG00000028403
Mmp28	123.836	-1.11881	0.00271025	0.033183	118453	matrix metallopeptidase 28 (epilysin)	ENSMUSG00000020682
Casp12	85.2441	1.07449	0.00271506	0.0332117	12364	caspase 12	ENSMUSG00000025887
Ckap4	5557.33	0.260412	0.0027332	0.0414428	216197	cytoskeleton-associated protein 4	ENSMUSG00000046841
Ctc1	1508.97	0.420809	0.00273809	0.0334328	68964	CTS telomere maintenance complex component 1	ENSMUSG00000020898
Slc7a11	3275.93	-0.938977	0.00276585	0.0336803	26570	solute carrier family 7 (cationic amino acid transporter, y+ system), member 11	ENSMUSG00000027737
Dgka	695.176	-0.769556	0.00277634	0.0335965	13139	diacylglycerol kinase, alpha	ENSMUSG00000025357
Asap2	650.919	0.623104	0.00279005	0.0393493	211914	ArfGAP with SH3 domain, ankyrin repeat and PH domain 2	ENSMUSG00000052632
Nod2	70.7005	1.02129	0.00281266	0.0332931	257632	nucleotide-binding oligomerization domain containing 2	ENSMUSG00000055994
Ddah2	123.714	1.17929	0.00283793	0.0335314	51793	dimethylarginine dimethylaminohydrolase 2	ENSMUSG00000007039
Anks4b	126.582	1.02678	0.00283968	0.0343312	72074	ankyrin repeat and sterile alpha motif domain containing 4B	ENSMUSG00000030909
Gkn3	7.63831	0.859486	0.00284345	0.0341079	68888	gastrokine 3	ENSMUSG00000030048
Ly6g6e	75.0261	0.993678	0.00286516	0.0337615	70274	lymphocyte antigen 6 complex, locus G6E	ENSMUSG00000013766
Cerk	1021.75	0.685361	0.00286754	0.0299406	223753	ceramide kinase	ENSMUSG00000035891
Rarg	1308.77	-0.715263	0.00287253	0.0495035	19411	retinoic acid receptor, gamma	ENSMUSG00000001288
Ston1	562.712	-0.512845	0.00287349	0.0343757	77057	stonin 1	ENSMUSG00000033855
Slc2a12	55.1099	-1.41166	0.00288328	0.0346791	353169	solute carrier family 2 (facilitated glucose transporter), member 12	ENSMUSG00000037490
Iqgap2	2791.83	-0.557613	0.00288367	0.034492	544963	IQ motif containing GTPase activating protein 2	ENSMUSG00000021676
Fgd1	89.8707	1.00895	0.00289097	0.034492	14163	FYVE, RhoGEF and PH domain containing 1	ENSMUSG00000025265
Tsku	469.788	0.710807	0.00289438	0.0403013	244152	tsukushi, small leucine rich proteoglycan	ENSMUSG00000049580
Hook1	2538.31	0.414575	0.00291148	0.0389063	77963	hook microtubule tethering protein 1	ENSMUSG00000028572
Gjb5	54.019	-1.02995	0.00292098	0.0257939	14622	gap junction protein, beta 5	ENSMUSG00000042357
Tmem64	1079.58	0.540481	0.00293671	0.0391621	100201	transmembrane protein 64	ENSMUSG00000043252
Zhx2	662.895	0.532553	0.00293944	0.0391648	387609	zinc fingers and homeoboxes 2	ENSMUSG00000071757
Foxred2	195.616	0.977817	0.00294462	0.0353148	239554	FAD-dependent oxidoreductase domain containing 2	ENSMUSG00000016552
Smad5	2203.74	0.433093	0.00297985	0.0411681	17129	SMAD family member 5	ENSMUSG00000021540
Tmeff1	885.566	0.510919	0.00298535	0.039606	230157	transmembrane protein with EGF-like and two follistatin-like domains 1	ENSMUSG00000028347
Ano1	3276.68	-0.967438	0.0029858	0.0354265	101772	anoctamin 1, calcium activated chloride channel	ENSMUSG00000031075
Sh3bgr	14.1471	1.21944	0.00298656	0.0267268	50795	SH3-binding domain glutamic acid-rich protein	ENSMUSG00000040666
Ampd3	493.174	0.741006	0.00299858	0.0414428	11717	adenosine monophosphate deaminase 3	ENSMUSG00000005686
Cap1	8457.77	-0.308309	0.00300565	0.0397448	12331	CAP, adenylate cyclase-associated protein 1 (yeast)	ENSMUSG00000028656
Dhrs4	780.226	0.541353	0.00301674	0.0358607	28200	dehydrogenase/reductase (SDR family) member 4	ENSMUSG00000022210
Trabd2b	33.6502	1.43102	0.00301812	0.0355955	666048	TraB domain containing 2B	ENSMUSG00000070867
1110051M20Rik	206.764	0.755335	0.0030589	0.0359494	228356	RIKEN cDNA 1110051M20 gene	ENSMUSG00000040591
A930004D18Rik	110.853	-0.908387	0.00306652	0.0354621	77940	RIKEN cDNA A930004D18 gene	ENSMUSG00000054057
Hbegf	759.112	-0.586119	0.00308501	0.0361893	15200	heparin-binding EGF-like growth factor	ENSMUSG00000024486
Cdc42ep5	1215.01	-0.460209	0.00311594	0.0320949	58804	CDC42 effector protein (Rho GTPase binding) 5	ENSMUSG00000063838
Krt17	35.0142	0.777803	0.00313375	0.0242097	16667	keratin 17	ENSMUSG00000035557
Arhgef2	2278.92	0.480031	0.00315128	0.0368406	16800	rho/rac guanine nucleotide exchange factor (GEF) 2	ENSMUSG00000028059
Imp3	2315.76	-0.40887	0.00315578	0.0371663	102462	IMP3, U3 small nucleolar ribonucleoprotein	ENSMUSG00000032288
Aldh4a1	1024.15	0.460839	0.00315693	0.0371663	212647	aldehyde dehydrogenase 4 family, member A1	ENSMUSG00000028737
Fosb	47.854	-1.0151	0.00315712	0.0361893	14282	FBJ osteosarcoma oncogene B	ENSMUSG00000003545
Fam178b	12.1347	1.00991	0.0031615	0.0369277	381337	family with sequence similarity 178, member B	ENSMUSG00000046337
Gadd45b	680.74	0.44005	0.00317258	0.0433298	17873	growth arrest and DNA-damage-inducible 45 beta	ENSMUSG00000015312
Pnrc1	1734.5	0.661087	0.00318519	0.0371663	108767	proline-rich nuclear receptor coactivator 1	ENSMUSG00000040128
Nt5dc3	1106.29	-0.532496	0.00319332	0.0326113	103466	5'-nucleotidase domain containing 3	ENSMUSG00000054027
Bik	76.4873	1.07562	0.00319514	0.0245865	12124	BCL2-interacting killer	ENSMUSG00000016758
Cdk17	627.579	0.392575	0.00320931	0.0374151	237459	cyclin-dependent kinase 17	ENSMUSG00000020015
Tcn2	244.981	1.01853	0.00321182	0.0376484	21452	transcobalamin 2	ENSMUSG00000020432
Klk10	331.599	-0.87385	0.00322586	0.0374826	69540	kallikrein related-peptidase 10	ENSMUSG00000030693
Pias3	666.774	-0.610919	0.00324803	0.0440669	229615	protein inhibitor of activated STAT 3	ENSMUSG00000028101
Setd6	929.736	-0.366169	0.00326405	0.0331821	66083	SET domain containing 6	ENSMUSG00000031671
Fbxo43	6.80013	1.31454	0.00330411	0.0382255	78803	F-box protein 43	ENSMUSG00000048230
Mapk6	6859.43	-0.333589	0.00332655	0.0430033	50772	mitogen-activated protein kinase 6	ENSMUSG00000042688
Ssc4d	88.1054	-0.769404	0.00336056	0.0381196	109267	scavenger receptor cysteine rich family, 4 domains	ENSMUSG00000029699
Gtf2i	7304.67	0.520337	0.00336594	0.0388735	14886	general transcription factor II I	ENSMUSG00000060261
Arfrp1	948.721	-0.396146	0.00337147	0.0389037	76688	ADP-ribosylation factor related protein 1	ENSMUSG00000038671
3110039I08Rik	229.735	-1.07299	0.00337677	0.0382255	NA	NA	NA
Mbtd1	1068.44	0.392079	0.00337753	0.0389063	103537	mbt domain containing 1	ENSMUSG00000059474
Mtss1	781.84	0.674829	0.00338473	0.0340376	211401	MTSS I-BAR domain containing 1	ENSMUSG00000022353
Arf3	6764.87	0.253643	0.00338591	0.0435397	11842	ADP-ribosylation factor 3	ENSMUSG00000051853
Lasp1	13916.8	-0.476916	0.00339569	0.0393493	16796	LIM and SH3 protein 1	ENSMUSG00000038366
S100a7a	42.1819	-1.07276	0.00340396	0.0393869	381493	S100 calcium binding protein A7A	ENSMUSG00000063767
Ppargc1b	349.615	0.580702	0.00342239	0.0395662	170826	peroxisome proliferative activated receptor, gamma, coactivator 1 beta	ENSMUSG00000033871
Rgl1	70.9481	1.02741	0.0034285	0.0294497	19731	ral guanine nucleotide dissociation stimulator,-like 1	ENSMUSG00000026482
Clrn3	83.0823	1.05807	0.00345092	0.0295311	212070	clarin 3	ENSMUSG00000050866
Dusp6	3274.86	-0.620294	0.00346288	0.0397954	67603	dual specificity phosphatase 6	ENSMUSG00000019960
Ankdd1b	103.503	-0.987181	0.00346442	0.0389928	271144	ankyrin repeat and death domain containing 1B	ENSMUSG00000047117
Hoxa9	1985.85	0.384829	0.00346731	0.0396329	15405	homeobox A9	ENSMUSG00000038227
St14	6476.72	0.320753	0.00347273	0.0398747	19143	suppression of tumorigenicity 14 (colon carcinoma)	ENSMUSG00000031995
Atp13a3	7685.89	0.444119	0.00350134	0.0503397	224088	ATPase type 13A3	ENSMUSG00000022533
Pros1	451.363	-1.01483	0.00350578	0.0399323	19128	protein S (alpha)	ENSMUSG00000022912
Plcb3	4712.79	-0.417821	0.00352462	0.0400139	18797	phospholipase C, beta 3	ENSMUSG00000024960
Hdac11	403.851	1.03552	0.00352733	0.0448651	232232	histone deacetylase 11	ENSMUSG00000034245
Btbd17	39.8516	1.12003	0.00353163	0.0400254	72014	BTB (POZ) domain containing 17	ENSMUSG00000000202
St3gal4	674.563	-0.43973	0.00353963	0.0449564	20443	ST3 beta-galactoside alpha-2,3-sialyltransferase 4	ENSMUSG00000032038
S100a11	17656.6	-0.410164	0.00355582	0.0508248	20195	S100 calcium binding protein A11	ENSMUSG00000027907
Plekhg5	397.106	0.681712	0.00356471	0.0397448	269608	pleckstrin homology domain containing, family G (with RhoGef domain) member 5	ENSMUSG00000039713
Cemip	18.2524	1.07552	0.00357419	0.0397954	80982	cell migration inducing protein, hyaluronan binding	ENSMUSG00000052353
Nipal1	508.615	-0.707766	0.00357561	0.040555	70701	NIPA-like domain containing 1	ENSMUSG00000067219
Camk1d	1788.61	-0.706173	0.003597	0.0589011	227541	calcium/calmodulin-dependent protein kinase ID	ENSMUSG00000039145
Gm12888	11.3463	1.24405	0.00361031	0.0400254	545677	predicted gene 12888	ENSMUSG00000073764
Wipf3	219.033	0.945647	0.00363496	0.0550695	330319	WAS/WASL interacting protein family, member 3	ENSMUSG00000086040
Ppargc1a	530.075	0.836625	0.00363756	0.0411211	19017	peroxisome proliferative activated receptor, gamma, coactivator 1 alpha	ENSMUSG00000029167
Gdf11	60.4944	1.09152	0.00365348	0.0412276	14561	growth differentiation factor 11	ENSMUSG00000025352
2610008E11Rik	240.385	0.776162	0.00366246	0.0412629	72128	RIKEN cDNA 2610008E11 gene	ENSMUSG00000060301
Relb	1332.65	0.511834	0.00369008	0.041807	19698	avian reticuloendotheliosis viral (v-rel) oncogene related B	ENSMUSG00000002983
Nsf	3516.11	0.492287	0.00370466	0.0488665	18195	N-ethylmaleimide sensitive fusion protein	ENSMUSG00000034187
Rab3gap1	1653.1	-0.351632	0.00370555	0.0602172	226407	RAB3 GTPase activating protein subunit 1	ENSMUSG00000036104
Ffar2	26.3169	1.16124	0.00372641	0.041807	233079	free fatty acid receptor 2	ENSMUSG00000051314
Tmem189	1344.76	-0.418379	0.00372902	0.0605066	NA	NA	NA
Cep78	648.212	0.50234	0.00374871	0.0420218	208518	centrosomal protein 78	ENSMUSG00000041491
Cdc42ep1	2164.18	0.620175	0.00379003	0.0425187	104445	CDC42 effector protein (Rho GTPase binding) 1	ENSMUSG00000049521
Casp1	210.927	0.909421	0.00379825	0.0476547	12362	caspase 1	ENSMUSG00000025888
Lck	35.4314	1.0621	0.00383161	0.0282568	16818	lymphocyte protein tyrosine kinase	ENSMUSG00000000409
Plau	499.536	-0.701838	0.00384367	0.0431776	18792	plasminogen activator, urokinase	ENSMUSG00000021822
Ap1s3	1277.98	-0.668911	0.0038609	0.0430969	252903	adaptor-related protein complex AP-1, sigma 3	ENSMUSG00000054702
Fmnl2	2930.54	-0.511936	0.00387028	0.0484799	71409	formin-like 2	ENSMUSG00000036053
Errfi1	2906.18	-0.450296	0.00388683	0.0435397	74155	ERBB receptor feedback inhibitor 1	ENSMUSG00000028967
Tnfaip8l1	1362.51	0.438529	0.00394214	0.0436767	66443	tumor necrosis factor, alpha-induced protein 8-like 1	ENSMUSG00000044469
Ccno	8.23691	1.23384	0.00396697	0.044158	218630	cyclin O	ENSMUSG00000042417
Tm4sf1	2060.95	-0.834215	0.00397697	0.0439896	17112	transmembrane 4 superfamily member 1	ENSMUSG00000027800
Pdlim4	589.146	1.05215	0.00397847	0.0495389	30794	PDZ and LIM domain 4	ENSMUSG00000020388
Dact2	389.639	0.909668	0.00398701	0.0495411	240025	dishevelled-binding antagonist of beta-catenin 2	ENSMUSG00000048826
Ptrf	12172.2	-0.541583	0.00400471	0.0496487	NA	NA	NA
Icam5	46.839	-1.12567	0.0040254	0.0294629	15898	intercellular adhesion molecule 5, telencephalin	ENSMUSG00000032174
Sh3bp5	596.157	-0.460504	0.00403757	0.0521498	24056	SH3-domain binding protein 5 (BTK-associated)	ENSMUSG00000021892
Klf5	3617.3	-0.410583	0.00404454	0.0448651	12224	Kruppel-like factor 5	ENSMUSG00000005148
Grap	46.4143	0.9738	0.00404567	0.0445649	71520	GRB2-related adaptor protein	ENSMUSG00000004837
Chga	7.80113	0.999503	0.00404665	0.0339645	12652	chromogranin A	ENSMUSG00000021194
Dnaja4	72.0674	0.999356	0.00405204	0.0448651	58233	DnaJ heat shock protein family (Hsp40) member A4	ENSMUSG00000032285
Zfp503	287.409	0.67822	0.00407127	0.0440023	218820	zinc finger protein 503	ENSMUSG00000039081
Sftpd	465.866	0.592058	0.00408079	0.0448651	20390	surfactant associated protein D	ENSMUSG00000021795
Slmap	6478.1	-0.381802	0.00408806	0.0451701	83997	sarcolemma associated protein	ENSMUSG00000021870
Acox3	308.109	0.751201	0.00410573	0.0506014	80911	acyl-Coenzyme A oxidase 3, pristanoyl	ENSMUSG00000029098
Psme2	1547.38	0.535798	0.00410607	0.0506014	19188	proteasome (prosome, macropain) activator subunit 2 (PA28 beta)	ENSMUSG00000079197
Pmm1	2283.88	-0.446389	0.00413255	0.0528871	29858	phosphomannomutase 1	ENSMUSG00000022474
Avpi1	1916.13	-0.407607	0.00413479	0.0453226	69534	arginine vasopressin-induced 1	ENSMUSG00000018821
Rgs12	2061.75	0.816495	0.00414284	0.0508248	71729	regulator of G-protein signaling 12	ENSMUSG00000029101
Nfkbiz	352.211	-0.709529	0.00416571	0.0455117	80859	nuclear factor of kappa light polypeptide gene enhancer in B cells inhibitor, zeta	ENSMUSG00000035356
Frem2	8.50348	1.20057	0.00416899	0.0346791	242022	Fras1 related extracellular matrix protein 2	ENSMUSG00000037016
Ptprk	2097.37	0.47088	0.00419362	0.0461851	19272	protein tyrosine phosphatase, receptor type, K	ENSMUSG00000019889
Dok2	53.1439	-1.24666	0.00426385	0.0468056	13449	docking protein 2	ENSMUSG00000022102
Anxa2	32779.5	-0.580351	0.00428786	0.0469926	12306	annexin A2	ENSMUSG00000032231
Epas1	183	-1.17112	0.00429156	0.0458143	13819	endothelial PAS domain protein 1	ENSMUSG00000024140
Ccdc85b	1194.41	-0.428596	0.00430774	0.0471721	240514	coiled-coil domain containing 85B	ENSMUSG00000095098
Ubxn10	9.57947	0.781602	0.00431643	0.0355882	212190	UBX domain protein 10	ENSMUSG00000043621
Atrnl1	2182.82	-0.439811	0.00431837	0.0469926	226255	attractin like 1	ENSMUSG00000054843
Rbpms2	33.5689	-1.28171	0.0043614	0.0353984	71973	RNA binding protein with multiple splicing 2	ENSMUSG00000032387
Atp10a	1568.71	1.16449	0.0043646	0.0684796	11982	ATPase, class V, type 10A	ENSMUSG00000025324
S100a4	95.9035	-1.09062	0.00439818	0.0467995	20198	S100 calcium binding protein A4	ENSMUSG00000001020
Clec2d	91.4767	1.08725	0.0044041	0.0476547	93694	C-type lectin domain family 2, member d	ENSMUSG00000030157
Wipi1	290.184	0.822002	0.0044375	0.0484357	52639	WD repeat domain, phosphoinositide interacting 1	ENSMUSG00000041895
Adgrg6	45.0403	1.01724	0.00457746	0.0495411	215798	adhesion G protein-coupled receptor G6	ENSMUSG00000039116
Rhoq	671.254	0.882839	0.00459485	0.0580685	104215	ras homolog family member Q	ENSMUSG00000024143
Cnn2	3238.55	-0.522688	0.00459576	0.0495236	12798	calponin 2	ENSMUSG00000004665
Celsr1	2966.76	0.264387	0.00460458	0.0495389	12614	cadherin, EGF LAG seven-pass G-type receptor 1	ENSMUSG00000016028
Foxn2	1061.7	-0.460653	0.00460592	0.0430033	14236	forkhead box N2	ENSMUSG00000034998
Mov10	413.066	0.772819	0.00460676	0.0495236	17454	Mov10 RISC complex RNA helicase	ENSMUSG00000002227
Tmcc3	581.659	0.82331	0.00462547	0.0557735	319880	transmembrane and coiled coil domains 3	ENSMUSG00000020023
Creg1	429.145	0.582652	0.00463125	0.0495835	433375	cellular repressor of E1A-stimulated genes 1	ENSMUSG00000040713
Ifngr1	1944.41	0.559325	0.00467916	0.0503397	15979	interferon gamma receptor 1	ENSMUSG00000020009
Ctse	14.5908	1.0117	0.00470115	0.0495035	13034	cathepsin E	ENSMUSG00000004552
Pitpna	4618.07	-0.422802	0.00470381	0.0564543	18738	phosphatidylinositol transfer protein, alpha	ENSMUSG00000017781
Rarb	31.0183	0.945565	0.00471599	0.0381737	218772	retinoic acid receptor, beta	ENSMUSG00000017491
Ptges3l	46.3722	1.03807	0.00474961	0.0496487	73635	prostaglandin E synthase 3 like	ENSMUSG00000097487
Foxp4	5148.94	0.405248	0.00475363	0.0505847	74123	forkhead box P4	ENSMUSG00000023991
Slc25a37	2253.06	-0.427553	0.00475843	0.0506244	67712	solute carrier family 25, member 37	ENSMUSG00000034248
Bglap3	10.5555	-1.12154	0.00476583	0.0384768	12095	bone gamma-carboxyglutamate protein 3	ENSMUSG00000074489
Etfdh	1077.69	0.35058	0.00479017	0.0508248	66841	electron transferring flavoprotein, dehydrogenase	ENSMUSG00000027809
Zfp637	398.953	0.469256	0.00479824	0.0500769	232337	zinc finger protein 637	ENSMUSG00000059689
Tmc4	3135.75	0.436672	0.00480955	0.0508401	353499	transmembrane channel-like gene family 4	ENSMUSG00000019734
H2-Q2	129.209	1.02354	0.00484399	0.0511232	15013	histocompatibility 2, Q region locus 2	ENSMUSG00000091705
Tnfrsf10b	965.756	-0.425925	0.0048531	0.0447403	21933	tumor necrosis factor receptor superfamily, member 10b	ENSMUSG00000022074
Scgb2b7	13.2056	1.27522	0.00485551	0.0516597	100043836	secretoglobin, family 2B, member 7	ENSMUSG00000094053
Acss1	1090.32	0.905013	0.00486595	0.0514412	68738	acyl-CoA synthetase short-chain family member 1	ENSMUSG00000027452
Pear1	187.332	0.912041	0.00488633	0.0581044	73182	platelet endothelial aggregation receptor 1	ENSMUSG00000028073
Lamtor3	1655.83	-0.466392	0.00490567	0.0746159	56692	late endosomal/lysosomal adaptor, MAPK and MTOR activator 3	ENSMUSG00000091512
Ncoa3	1756.59	-0.542662	0.00490934	0.0746159	17979	nuclear receptor coactivator 3	ENSMUSG00000027678
Dgat1	446.076	0.427922	0.00491639	0.0521498	13350	diacylglycerol O-acyltransferase 1	ENSMUSG00000022555
Deptor	1892.07	-0.597587	0.00493778	0.0748449	97998	DEP domain containing MTOR-interacting protein	ENSMUSG00000022419
Apln	249.412	-1.14566	0.004942	0.0699095	30878	apelin	ENSMUSG00000037010
D630045J12Rik	183.517	0.946654	0.00494377	0.0699095	330286	RIKEN cDNA D630045J12 gene	ENSMUSG00000063455
Psrc1	593.837	0.493271	0.00497118	0.0589323	56742	proline/serine-rich coiled-coil 1	ENSMUSG00000068744
Morc4	2654.49	-0.560496	0.00500754	0.0618084	75746	microrchidia 4	ENSMUSG00000031434
Pex11g	162.394	0.845886	0.00501665	0.0525714	69129	peroxisomal biogenesis factor 11 gamma	ENSMUSG00000069633
Amer2	6.49638	1.19058	0.00501823	0.0516706	72125	APC membrane recruitment 2	ENSMUSG00000021986
Reg4	165.59	1.24979	0.00507179	0.0521498	67709	regenerating islet-derived family, member 4	ENSMUSG00000027876
Dnah8	79.9615	1.09774	0.00511426	0.0354006	13417	dynein, axonemal, heavy chain 8	ENSMUSG00000033826
Sema5a	69.3185	0.684235	0.00512644	0.0525714	20356	sema domain, seven thrombospondin repeats (type 1 and type 1-like), transmembrane domain (TM) and short cytoplasmic domain, (semaphorin) 5A	ENSMUSG00000022231
Fam117a	70.0302	1.01413	0.00515783	0.0355799	215512	family with sequence similarity 117, member A	ENSMUSG00000038893
Ifitm1	1550.24	1.2269	0.00518763	0.0543269	68713	interferon induced transmembrane protein 1	ENSMUSG00000025491
Aldh5a1	1854.81	0.465691	0.00521842	0.0779523	214579	aldhehyde dehydrogenase family 5, subfamily A1	ENSMUSG00000035936
Camk2d	1876.26	-0.56877	0.00524242	0.0547226	108058	calcium/calmodulin-dependent protein kinase II, delta	ENSMUSG00000053819
Cbln3	121.34	0.881888	0.00531047	0.0553463	56410	cerebellin 3 precursor protein	ENSMUSG00000040380
Galnt3	3732.77	-0.309092	0.00531757	0.0553772	14425	polypeptide N-acetylgalactosaminyltransferase 3	ENSMUSG00000026994
Cc2d2a	62.9381	0.972854	0.00537168	0.0562196	231214	coiled-coil and C2 domain containing 2A	ENSMUSG00000039765
Plscr1	5106.95	-0.399462	0.00537893	0.0558578	22038	phospholipid scramblase 1	ENSMUSG00000032369
Mfge8	837.86	0.692377	0.00538197	0.0626508	17304	milk fat globule EGF and factor V/VIII domain containing	ENSMUSG00000030605
Fbxw2	1843.8	-0.258264	0.00538234	0.0558773	30050	F-box and WD-40 domain protein 2	ENSMUSG00000035949
Gtf2h2	812.116	-0.465983	0.00542679	0.0566206	23894	general transcription factor II H, polypeptide 2	ENSMUSG00000021639
Arl8b	3074.46	-0.274806	0.00543709	0.0566404	67166	ADP-ribosylation factor-like 8B	ENSMUSG00000030105
B4galt4	268.308	-1.07622	0.00544202	0.0748449	56375	UDP-Gal:betaGlcNAc beta 1,4-galactosyltransferase, polypeptide 4	ENSMUSG00000022793
Fat2	36.9189	1.07026	0.00546254	0.0555879	245827	FAT atypical cadherin 2	ENSMUSG00000055333
Emp3	33.3264	-1.12702	0.00546569	0.0371663	13732	epithelial membrane protein 3	ENSMUSG00000040212
P3h4	40.1655	1.00914	0.00548919	0.0566404	66180	prolyl 3-hydroxylase family member 4 (non-enzymatic)	ENSMUSG00000006931
Prr15	546.12	0.829814	0.00549153	0.0636868	78004	proline rich 15	ENSMUSG00000045725
Fignl2	9.27312	0.800736	0.0055048	0.0421672	668225	fidgetin-like 2	ENSMUSG00000095440
Ppp2r2b	7.34162	0.864394	0.00552479	0.0430033	72930	protein phosphatase 2, regulatory subunit B, beta	ENSMUSG00000024500
Fsd2	6.75576	1.19672	0.00556727	0.0432258	244091	fibronectin type III and SPRY domain containing 2	ENSMUSG00000038663
Igfbp2	15.2026	1.19755	0.00558485	0.0564804	16008	insulin-like growth factor binding protein 2	ENSMUSG00000039323
Slc41a1	1473.43	0.602453	0.00559016	0.0580555	98396	solute carrier family 41, member 1	ENSMUSG00000013275
Unc13d	1073.74	-0.55847	0.00559557	0.0500581	70450	unc-13 homolog D	ENSMUSG00000057948
Fuom	121.628	0.787195	0.00560776	0.0581044	69064	fucose mutarotase	ENSMUSG00000025466
Scn5a	22.7723	1.34945	0.0056137	0.0429294	20271	sodium channel, voltage-gated, type V, alpha	ENSMUSG00000032511
Cebpa	585.383	0.929386	0.00565512	0.0682121	12606	CCAAT/enhancer binding protein (C/EBP), alpha	ENSMUSG00000034957
Arntl	420.925	-0.511062	0.00565918	0.0651916	11865	aryl hydrocarbon receptor nuclear translocator-like	ENSMUSG00000055116
Dlg1	4542.07	-0.315013	0.00567213	0.0581175	13383	discs large MAGUK scaffold protein 1	ENSMUSG00000022770
Cct7	17083	-0.294569	0.00569628	0.0588854	12468	chaperonin containing Tcp1, subunit 7 (eta)	ENSMUSG00000030007
Shisa7	18.7705	1.15351	0.00571133	0.0440508	232813	shisa family member 7	ENSMUSG00000053550
Epha2	9444.23	-0.533652	0.00571177	0.0734915	13836	Eph receptor A2	ENSMUSG00000006445
Krt83	191.815	-1.019	0.00572083	0.0590035	100126226	keratin 83	ENSMUSG00000067613
Scn8a	15.6229	-1.04031	0.00573534	0.0590211	20273	sodium channel, voltage-gated, type VIII, alpha	ENSMUSG00000023033
Stxbp4	213.79	0.621709	0.00574567	0.0779523	20913	syntaxin binding protein 4	ENSMUSG00000020546
Ctr9	1963.74	0.419246	0.00574747	0.0659632	22083	CTR9 homolog, Paf1/RNA polymerase II complex component	ENSMUSG00000005609
Hfe	118.85	0.810179	0.00578983	0.0590211	15216	homeostatic iron regulator	ENSMUSG00000006611
Bcl2	350.486	0.647526	0.00579229	0.0782198	12043	B cell leukemia/lymphoma 2	ENSMUSG00000057329
Cdk20	212.012	-0.599612	0.0058018	0.0590834	105278	cyclin-dependent kinase 20	ENSMUSG00000021483
D2Wsu81e	1780.5	-0.368822	0.00587287	0.0598689	NA	NA	NA
Prx	213.299	-0.56189	0.0059183	0.0675234	19153	periaxin	ENSMUSG00000053198
Ncapd2	6563.35	0.265015	0.00592426	0.0601631	68298	non-SMC condensin I complex, subunit D2	ENSMUSG00000038252
Tmed6	7.52649	0.813279	0.00598476	0.0448651	66269	transmembrane p24 trafficking protein 6	ENSMUSG00000031919
Tmprss2	8009.83	-0.452032	0.00600903	0.0614448	50528	transmembrane protease, serine 2	ENSMUSG00000000385
Srl	280.568	0.874048	0.00600943	0.0806467	106393	sarcalumenin	ENSMUSG00000022519
Slc45a4	805.087	0.323325	0.0060407	0.0615956	106068	solute carrier family 45, member 4	ENSMUSG00000079020
Mpp1	3423.17	-0.380578	0.00606408	0.0614848	17524	membrane protein, palmitoylated	ENSMUSG00000031402
Gkap1	71.2691	0.962998	0.00607051	0.0614448	56278	G kinase anchoring protein 1	ENSMUSG00000021552
Marcks	868.599	0.998859	0.00607625	0.0615616	17118	myristoylated alanine rich protein kinase C substrate	ENSMUSG00000069662
Ywhag	12914.7	-0.377421	0.00617428	0.0626508	22628	tyrosine 3-monooxygenase/tryptophan 5-monooxygenase activation protein, gamma polypeptide	ENSMUSG00000051391
Cmtm6	4029.1	-0.287018	0.00619969	0.0699095	67213	CKLF-like MARVEL transmembrane domain containing 6	ENSMUSG00000032434
Socs6	1673.08	-0.347774	0.00620185	0.0623958	54607	suppressor of cytokine signaling 6	ENSMUSG00000056153
Cldn6	29.3051	-1.09549	0.00626339	0.0474069	54419	claudin 6	ENSMUSG00000023906
Padi2	21.4359	-0.941028	0.00626641	0.0467081	18600	peptidyl arginine deiminase, type II	ENSMUSG00000028927
Steap4	20.0365	1.14175	0.00627146	0.0618434	117167	STEAP family member 4	ENSMUSG00000012428
Rab30	53.1134	0.893149	0.00628649	0.0467995	75985	RAB30, member RAS oncogene family	ENSMUSG00000030643
Cldn12	2330.56	-0.355759	0.00629637	0.0706396	64945	claudin 12	ENSMUSG00000046798
Ddx26b	55.1286	0.967931	0.00630316	0.0636868	NA	NA	NA
Rgs16	76.0537	1.10965	0.00631175	0.0414428	19734	regulator of G-protein signaling 16	ENSMUSG00000026475
Lypd6b	432.374	-0.730237	0.00631304	0.0634324	71897	LY6/PLAUR domain containing 6B	ENSMUSG00000026765
Prr18	55.062	1.07016	0.00631745	0.0622029	320111	proline rich 18	ENSMUSG00000055945
Slc35e4	1143.06	-0.565437	0.00632252	0.06348	103710	solute carrier family 35, member E4	ENSMUSG00000048807
1110007C09Rik	823.104	-0.56144	0.00632718	0.0708826	NA	NA	NA
Lmf1	389.073	0.669872	0.00633012	0.0838477	76483	lipase maturation factor 1	ENSMUSG00000002279
Depdc1a	1187.18	-0.480438	0.00633806	0.0638549	76131	DEP domain containing 1a	ENSMUSG00000028175
Rnf186	619.174	0.920126	0.00637533	0.0641824	66825	ring finger protein 186	ENSMUSG00000070661
Polh	804.338	-0.342109	0.00640632	0.0714628	80905	polymerase (DNA directed), eta (RAD 30 related)	ENSMUSG00000023953
Slc40a1	977.49	-0.423222	0.00640667	0.0714628	53945	solute carrier family 40 (iron-regulated transporter), member 1	ENSMUSG00000025993
Zdhhc13	1413.26	-0.370348	0.00642833	0.071637	243983	zinc finger, DHHC domain containing 13	ENSMUSG00000030471
Eef1e1	1642.03	-0.380632	0.00643245	0.0914559	66143	eukaryotic translation elongation factor 1 epsilon 1	ENSMUSG00000001707
Rnf128	2570.86	0.414039	0.00644078	0.0747528	66889	ring finger protein 128	ENSMUSG00000031438
Adamts1	518.062	-0.682071	0.00645542	0.0644758	11504	a disintegrin-like and metallopeptidase (reprolysin type) with thrombospondin type 1 motif, 1	ENSMUSG00000022893
5031439G07Rik	5708.56	-0.420243	0.00650241	0.0722703	223739	RIKEN cDNA 5031439G07 gene	ENSMUSG00000036046
Gkn1	18.0336	-1.29049	0.00651268	0.0648389	66283	gastrokine 1	ENSMUSG00000030050
Btbd11	392.389	-0.940728	0.00652965	0.0638111	74007	BTB (POZ) domain containing 11	ENSMUSG00000020042
Cxcl5	123.113	0.981234	0.00654146	0.065077	20311	chemokine (C-X-C motif) ligand 5	ENSMUSG00000029371
Tcaf1	744.792	0.993739	0.00656811	0.0653574	77574	TRPM8 channel-associated factor 1	ENSMUSG00000036667
Pfdn2	1729.31	-0.411308	0.00658034	0.0654305	18637	prefoldin 2	ENSMUSG00000006412
Prex1	31.9744	1.08782	0.00658857	0.048633	277360	phosphatidylinositol-3,4,5-trisphosphate-dependent Rac exchange factor 1	ENSMUSG00000039621
Slc23a2	1031.27	-0.486629	0.00659313	0.0568888	54338	solute carrier family 23 (nucleobase transporters), member 2	ENSMUSG00000027340
Sh2d4a	2033.54	0.381618	0.00662797	0.0656928	72281	SH2 domain containing 4A	ENSMUSG00000053886
Extl1	63.3167	1.11359	0.00667214	0.0666232	56219	exostosin-like glycosyltransferase 1	ENSMUSG00000028838
Ctsf	19.1042	1.05273	0.00668359	0.0666388	56464	cathepsin F	ENSMUSG00000083282
Ehhadh	62.8695	1.03584	0.00670694	0.0651916	74147	enoyl-Coenzyme A, hydratase/3-hydroxyacyl Coenzyme A dehydrogenase	ENSMUSG00000022853
H2-M2	7.63404	1.01842	0.00670702	0.066823	14990	histocompatibility 2, M region locus 2	ENSMUSG00000016283
Rnf183	117.044	-0.948694	0.00676796	0.0437448	76072	ring finger protein 183	ENSMUSG00000063851
Gt(ROSA)26Sor	222.396	1.17315	0.00677528	0.0746159	14910	gene trap ROSA 26, Philippe Soriano	ENSMUSG00000086429
Bend7	17.3317	0.898823	0.00677697	0.0674202	209645	BEN domain containing 7	ENSMUSG00000048186
Cx3cl1	656.118	0.436257	0.00679278	0.0671438	20312	chemokine (C-X3-C motif) ligand 1	ENSMUSG00000031778
Fem1c	1287.64	0.443927	0.00679661	0.0675234	240263	fem 1 homolog c	ENSMUSG00000033319
Naaa	404.728	-0.5129	0.00680429	0.065903	67111	N-acylethanolamine acid amidase	ENSMUSG00000029413
Stard13	534.639	0.609284	0.00686312	0.0676392	243362	StAR-related lipid transfer (START) domain containing 13	ENSMUSG00000016128
Tnfrsf23	1161.01	-0.668438	0.00686871	0.0676445	79201	tumor necrosis factor receptor superfamily, member 23	ENSMUSG00000037613
Stap2	948.125	0.376256	0.00694257	0.0758625	106766	signal transducing adaptor family member 2	ENSMUSG00000038781
Anks6	5.55166	1.03198	0.00702234	0.0508248	75691	ankyrin repeat and sterile alpha motif domain containing 6	ENSMUSG00000066191
Plch2	187.534	1.00276	0.00703099	0.0688423	269615	phospholipase C, eta 2	ENSMUSG00000029055
0610009O20Rik	1357.71	0.298075	0.00703526	0.0694262	NA	NA	NA
Erich2	15.9763	1.15037	0.00704061	0.0508596	66748	glutamate rich 2	ENSMUSG00000075302
Map2	120.507	-0.843316	0.00708142	0.0692617	17756	microtubule-associated protein 2	ENSMUSG00000015222
Ppp1r1b	7721.77	0.755006	0.00712271	0.0695636	19049	protein phosphatase 1, regulatory inhibitor subunit 1B	ENSMUSG00000061718
Gpc4	925.137	0.411842	0.00714783	0.0776053	14735	glypican 4	ENSMUSG00000031119
Zfp467	31.3556	1.03778	0.00719748	0.0699357	68910	zinc finger protein 467	ENSMUSG00000068551
Ptpn3	2047.54	-0.412474	0.00720067	0.0705234	545622	protein tyrosine phosphatase, non-receptor type 3	ENSMUSG00000038764
Lsm11	603.997	-0.37463	0.0072066	0.0705234	72290	U7 snRNP-specific Sm-like protein LSM11	ENSMUSG00000044847
Pdlim3	8.5316	1.23889	0.00721473	0.0527659	53318	PDZ and LIM domain 3	ENSMUSG00000031636
Lacc1	179.58	0.645057	0.00722845	0.0780973	210808	laccase domain containing 1	ENSMUSG00000044350
Sh3bp2	232.819	0.515986	0.00725079	0.0782198	24055	SH3-domain binding protein 2	ENSMUSG00000054520
Fam43a	427.413	0.730668	0.00725268	0.0707943	224093	family with sequence similarity 43, member A	ENSMUSG00000046546
Brwd1	1194.2	0.365676	0.0072531	0.0782198	93871	bromodomain and WD repeat domain containing 1	ENSMUSG00000022914
Akr1c14	6.58016	0.946025	0.00726101	0.0705017	105387	aldo-keto reductase family 1, member C14	ENSMUSG00000033715
Oat	16034.5	-0.596346	0.00732145	0.0713107	18242	ornithine aminotransferase	ENSMUSG00000030934
Id3	1741.6	0.852849	0.00733925	0.0714325	15903	inhibitor of DNA binding 3	ENSMUSG00000007872
D1Ertd622e	1905.52	-0.323137	0.00734288	0.0790029	NA	NA	NA
Crip2	4120.02	0.997504	0.00737243	0.0792656	68337	cysteine rich protein 2	ENSMUSG00000006356
Lypd8	225.456	0.994894	0.00737309	0.0943752	70163	LY6/PLAUR domain containing 8	ENSMUSG00000013643
Gpr37	7.50598	1.12884	0.00742625	0.0719202	14763	G protein-coupled receptor 37	ENSMUSG00000039904
Polr2e	3151.79	-0.411389	0.00744004	0.071637	66420	polymerase (RNA) II (DNA directed) polypeptide E	ENSMUSG00000004667
Pde1c	8.27013	0.990495	0.00744039	0.0543269	18575	phosphodiesterase 1C	ENSMUSG00000004347
Slco5a1	200.021	1.02606	0.00747653	0.0954472	240726	solute carrier organic anion transporter family, member 5A1	ENSMUSG00000025938
Gbe1	564.229	0.870063	0.0074774	0.0723072	74185	glucan (1,4-alpha-), branching enzyme 1	ENSMUSG00000022707
Gldc	38.3388	-1.11259	0.00749869	0.0719202	104174	glycine decarboxylase	ENSMUSG00000024827
Pdxk	1894.23	-0.457769	0.00753296	0.0727401	216134	pyridoxal (pyridoxine, vitamin B6) kinase	ENSMUSG00000032788
Mep1a	5.99165	0.782395	0.00754562	0.0712336	17287	meprin 1 alpha	ENSMUSG00000023914
Cyr61	648.939	0.842029	0.00756134	0.0845572	NA	NA	NA
Panct2	60.6242	1.06963	0.00763636	0.072926	329217	pluripotency-associated noncoding transcript 2	ENSMUSG00000097814
Alpl	32.36	-1.28395	0.00764179	0.072926	11647	alkaline phosphatase, liver/bone/kidney	ENSMUSG00000028766
Itga3	10696.1	-0.522454	0.00764722	0.0915563	16400	integrin alpha 3	ENSMUSG00000001507
Kif26b	78.8398	1.00194	0.007715	0.0735195	269152	kinesin family member 26B	ENSMUSG00000026494
Acy1	649.296	-0.423754	0.00775806	0.0738772	109652	aminoacylase 1	ENSMUSG00000023262
Acp5	1120.22	-0.389747	0.00791945	0.0750441	11433	acid phosphatase 5, tartrate resistant	ENSMUSG00000001348
Alb	13.3263	1.11192	0.00792654	0.0562196	11657	albumin	ENSMUSG00000029368
Irf6	3252.3	0.329304	0.00793581	0.0872666	54139	interferon regulatory factor 6	ENSMUSG00000026638
Ttc32	226.218	-0.421677	0.0080339	0.0846031	75516	tetratricopeptide repeat domain 32	ENSMUSG00000066637
Mpzl2	7284.52	0.409408	0.00803825	0.0846031	14012	myelin protein zero-like 2	ENSMUSG00000032092
Gm11545	80.8063	0.836117	0.00804018	0.0566899	217122	predicted gene 11545	NA
Daam1	2075.62	-0.279776	0.0080737	0.0848608	208846	dishevelled associated activator of morphogenesis 1	ENSMUSG00000034574
Zfp7	933.34	-0.386208	0.0081282	0.0764746	223669	zinc finger protein 7	ENSMUSG00000033669
Gal3st1	93.6985	0.876843	0.00815984	0.0506014	53897	galactose-3-O-sulfotransferase 1	ENSMUSG00000049721
Tor4a	1548.8	-0.439815	0.00816214	0.0767398	227612	torsin family 4, member A	ENSMUSG00000059555
Dexi	397.965	0.464069	0.00816666	0.0773087	58239	dexamethasone-induced transcript	ENSMUSG00000038055
Mpp6	2557.76	-0.279199	0.00818394	0.0768907	NA	NA	NA
Myo10	2209.21	0.475466	0.00820435	0.0770007	17909	myosin X	ENSMUSG00000022272
Tubb4b	31862.2	-0.35073	0.00820719	0.0770007	227613	tubulin, beta 4B class IVB	ENSMUSG00000036752
9030624G23Rik	39.8555	0.960561	0.00823349	0.0758625	66808	RIKEN cDNA 9030624G23 gene	ENSMUSG00000073158
Nptx1	173.467	1.10877	0.00827001	0.0774812	18164	neuronal pentraxin 1	ENSMUSG00000025582
Tgtp1	18.5074	0.978313	0.00827984	0.0581044	21822	T cell specific GTPase 1	ENSMUSG00000078922
Sdr42e1	201.403	0.734215	0.00834847	0.0783149	74032	short chain dehydrogenase/reductase family 42E, member 1	ENSMUSG00000034308
Acp1	4578.54	-0.261919	0.00835189	0.0779523	11431	acid phosphatase 1, soluble	ENSMUSG00000044573
Sbf1	4954.83	-0.273312	0.00839828	0.0787273	77980	SET binding factor 1	ENSMUSG00000036529
Cdkn2a	4906.47	-0.424687	0.00850802	0.0997773	12578	cyclin dependent kinase inhibitor 2A	ENSMUSG00000044303
Ccdc136	62.0059	0.945208	0.0085439	0.0779523	232664	coiled-coil domain containing 136	ENSMUSG00000029769
Nt5e	42.364	0.751502	0.00855579	0.0524311	23959	5' nucleotidase, ecto	ENSMUSG00000032420
Lix1	84.3172	1.13538	0.00857296	0.0794277	66643	limb and CNS expressed 1	ENSMUSG00000047786
Oxsr1	3388.01	-0.290304	0.00858424	0.0796182	108737	oxidative-stress responsive 1	ENSMUSG00000036737
Pla2g5	58.7068	1.02126	0.00860908	0.0598689	18784	phospholipase A2, group V	ENSMUSG00000041193
Twsg1	1841.5	0.318708	0.00869727	0.0809112	65960	twisted gastrulation BMP signaling modulator 1	ENSMUSG00000024098
Xpot	7368.72	-0.326786	0.00873988	0.0806942	73192	exportin, tRNA (nuclear export receptor for tRNAs)	ENSMUSG00000034667
Mrc1	32.6807	-1.10314	0.00874859	0.0807188	17533	mannose receptor, C type 1	ENSMUSG00000026712
D16Ertd472e	205.649	0.853287	0.00878464	0.0795373	67102	DNA segment, Chr 16, ERATO Doi 472, expressed	ENSMUSG00000022864
Crlf1	32.9657	-1.12624	0.00882486	0.0797908	12931	cytokine receptor-like factor 1	ENSMUSG00000007888
Mfap3l	480.007	-0.795557	0.00891357	0.0819014	71306	microfibrillar-associated protein 3-like	ENSMUSG00000031647
Tnfrsf14	23.0791	0.953606	0.00892244	0.0819237	230979	tumor necrosis factor receptor superfamily, member 14 (herpesvirus entry mediator)	ENSMUSG00000042333
Pqlc1	697.075	-0.38376	0.00893028	0.0820882	NA	NA	NA
AI661453	4168.67	-0.486334	0.00893645	0.0824392	224833	expressed sequence AI661453	ENSMUSG00000034382
Rbm8a	3734.57	-0.358685	0.00898471	0.082223	60365	RNA binding motif protein 8a	ENSMUSG00000038374
Rragc	2261.14	-0.296959	0.00898553	0.082223	54170	Ras-related GTP binding C	ENSMUSG00000028646
Kcnn4	3150.25	-0.568206	0.00899496	0.0923496	16534	potassium intermediate/small conductance calcium-activated channel, subfamily N, member 4	ENSMUSG00000054342
Six4	112.485	0.882595	0.00903303	0.0622029	20474	sine oculis-related homeobox 4	ENSMUSG00000034460
Adi1	2074.14	-0.368195	0.00904467	0.0925917	104923	acireductone dioxygenase 1	ENSMUSG00000020629
As3mt	39.9109	0.947586	0.00905939	0.0815724	57344	arsenite methyltransferase	ENSMUSG00000003559
Mfsd7c	29.6037	-1.1067	0.00909849	0.081868	NA	NA	NA
Fry	142.111	1.03919	0.00911307	0.0819014	320365	FRY microtubule binding protein	ENSMUSG00000056602
Alpk1	158.035	0.800511	0.00912273	0.0626508	71481	alpha-kinase 1	ENSMUSG00000028028
Gm8923	8.22321	-1.16352	0.00912978	0.0819237	NA	NA	NA
Phactr3	8.97043	0.854337	0.00915826	0.0835745	74189	phosphatase and actin regulator 3	ENSMUSG00000027525
Kdm1a	2914.1	0.260742	0.00921832	0.084591	99982	lysine (K)-specific demethylase 1A	ENSMUSG00000036940
Als2cl	3560.29	-0.438735	0.00923908	0.0841969	235633	ALS2 C-terminal like	ENSMUSG00000044037
Tgif2	668.357	0.533873	0.00924617	0.0846736	228839	TGFB-induced factor homeobox 2	ENSMUSG00000062175
Mad2l1	3119.62	0.313744	0.00926697	0.0845443	56150	MAD2 mitotic arrest deficient-like 1	ENSMUSG00000029910
Arpc1b	16662.2	-0.398523	0.00930222	0.0948751	11867	actin related protein 2/3 complex, subunit 1B	ENSMUSG00000029622
Zic3	1351.29	-0.730854	0.00932189	0.0852507	22773	zinc finger protein of the cerebellum 3	ENSMUSG00000067860
Sbds	2207.65	-0.363631	0.00933449	0.0852507	66711	SBDS ribosome maturation factor	ENSMUSG00000025337
Cabp1	94.3813	0.943635	0.00939749	0.085652	29867	calcium binding protein 1	ENSMUSG00000029544
Aars2	860.648	0.399066	0.00944925	0.0748877	224805	alanyl-tRNA synthetase 2, mitochondrial	ENSMUSG00000023938
Mapk11	719.795	-0.568434	0.00945127	0.0854309	19094	mitogen-activated protein kinase 11	ENSMUSG00000053137
6430573F11Rik	107.023	0.845774	0.00948832	0.085652	NA	NA	NA
Fggy	58.8717	1.02993	0.00949566	0.0864099	75578	FGGY carbohydrate kinase domain containing	ENSMUSG00000028573
Urgcp	1127.41	-0.293181	0.00949655	0.0751029	72046	upregulator of cell proliferation	ENSMUSG00000049680
H2-Q9	38.1914	1.04452	0.00955498	0.0574257	110558	histocompatibility 2, Q region locus 9	ENSMUSG00000060550
Map3k15	429.762	0.761886	0.0095599	0.097183	270672	mitogen-activated protein kinase kinase kinase 15	ENSMUSG00000031303
Tuba4a	9149.36	-0.439627	0.00959195	0.0864099	22145	tubulin, alpha 4A	ENSMUSG00000026202
Rnf149	2486.02	0.289629	0.0095943	0.0865862	67702	ring finger protein 149	ENSMUSG00000048234
Wnt6	2198.56	1.17646	0.00961762	0.0867382	22420	wingless-type MMTV integration site family, member 6	ENSMUSG00000033227
Vcpkmt	490.399	-0.575217	0.00972161	0.0875581	207965	valosin containing protein lysine (K) methyltransferase	ENSMUSG00000049882
Tm7sf3	773.575	0.471818	0.00972562	0.0986087	67623	transmembrane 7 superfamily member 3	ENSMUSG00000040234
Utp3	3075.02	-0.304233	0.00976483	0.0876716	65961	UTP3 small subunit processome component	ENSMUSG00000070697
Pon3	324.625	0.588538	0.00978139	0.0877023	269823	paraoxonase 3	ENSMUSG00000029759
Col14a1	549.077	0.971393	0.00980576	0.088519	12818	collagen, type XIV, alpha 1	ENSMUSG00000022371
Hacd3	2828.67	0.43462	0.00981472	0.0881003	57874	3-hydroxyacyl-CoA dehydratase 3	ENSMUSG00000033629
Rad9a	961.405	-0.307227	0.00983088	0.0880868	19367	RAD9 checkpoint clamp component A	ENSMUSG00000024824
Rassf3	2201.59	-0.341674	0.00985772	0.088209	192678	Ras association (RalGDS/AF-6) domain family member 3	ENSMUSG00000025795
Zfp449	9.28245	1.1261	0.0098593	0.0666346	78619	zinc finger protein 449	ENSMUSG00000073176
Adamts7	57.5366	0.96323	0.00991887	0.0590211	108153	a disintegrin-like and metallopeptidase (reprolysin type) with thrombospondin type 1 motif, 7	ENSMUSG00000032363
Gm14005	80.7396	-0.649797	0.009937	0.08874	NA	NA	NA
Cnp	1091.47	0.34193	0.00994651	0.0887655	12799	2',3'-cyclic nucleotide 3' phosphodiesterase	ENSMUSG00000006782
Slfn2	55.9005	0.949171	0.00999431	0.0876925	20556	schlafen 2	ENSMUSG00000072620
Lypd6	8.14355	0.860024	0.0100699	0.0688423	320343	LY6/PLAUR domain containing 6	ENSMUSG00000050447
Zfp580	23.6849	1.05866	0.0101292	0.088519	68992	zinc finger protein 580	ENSMUSG00000055633
Il18r1	47.0692	0.874392	0.0102212	0.0605066	16182	interleukin 18 receptor 1	ENSMUSG00000026070
Rasa3	1484.06	-0.699979	0.010302	0.0915563	19414	RAS p21 protein activator 3	ENSMUSG00000031453
Mrgpre	32.8257	0.94222	0.0103177	0.0899256	244238	MAS-related GPR, member E	ENSMUSG00000048965
Ptgfrn	11798.7	-0.313914	0.0103329	0.0915563	19221	prostaglandin F2 receptor negative regulator	ENSMUSG00000027864
Gpr137c	7.90162	1.15095	0.0103574	0.0902114	70713	G protein-coupled receptor 137C	ENSMUSG00000049092
Clic6	92.5371	0.906157	0.0103731	0.0925416	209195	chloride intracellular channel 6	ENSMUSG00000022949
2810408A11Rik	88.3435	1.00449	0.0103973	0.0904987	70419	RIKEN cDNA 2810408A11 gene	ENSMUSG00000018570
Amph	12.339	-1.01817	0.0104359	0.0696552	218038	amphiphysin	ENSMUSG00000021314
Sox11	11.4307	0.963288	0.0104456	0.0696692	20666	SRY (sex determining region Y)-box 11	ENSMUSG00000063632
Rap2a	967.652	-0.353266	0.0104931	0.0925917	76108	RAS related protein 2a	ENSMUSG00000051615
Epha3	22.8419	-1.02461	0.0105107	0.0699095	13837	Eph receptor A3	ENSMUSG00000052504
Atp4a	33.9146	1.00803	0.0106432	0.0705234	11944	ATPase, H+/K+ exchanging, gastric, alpha polypeptide	ENSMUSG00000005553
Cd74	68.5389	0.931655	0.0106595	0.0923495	16149	CD74 antigen (invariant polypeptide of major histocompatibility complex, class II antigen-associated)	ENSMUSG00000024610
Clmp	116.369	-0.834324	0.0106717	0.0706396	71566	CXADR-like membrane protein	ENSMUSG00000032024
Mpdz	59.8236	1.06598	0.0106885	0.0924786	17475	multiple PDZ domain crumbs cell polarity complex component	ENSMUSG00000028402
Med23	1059.1	0.320886	0.0107392	0.0945752	70208	mediator complex subunit 23	ENSMUSG00000019984
Prkar2b	103.923	-1.18479	0.0107586	0.063008	19088	protein kinase, cAMP dependent regulatory, type II beta	ENSMUSG00000002997
Bmf	145.016	0.987877	0.0108623	0.0714628	171543	BCL2 modifying factor	ENSMUSG00000040093
Fam109a	372.285	0.574145	0.0109287	0.0959282	NA	NA	NA
Susd4	6.16486	0.638462	0.010942	0.0943588	96935	sushi domain containing 4	ENSMUSG00000038576
Rilpl1	126.093	0.69638	0.0109581	0.0638549	75695	Rab interacting lysosomal protein-like 1	ENSMUSG00000029392
Ube2q2	3056.43	-0.232369	0.0110683	0.0970892	109161	ubiquitin-conjugating enzyme E2Q family member 2	ENSMUSG00000032307
Cpne8	912.798	-0.296418	0.0110748	0.0844778	66871	copine VIII	ENSMUSG00000052560
Cdh22	9.68223	0.945086	0.0110923	0.0726032	104010	cadherin 22	ENSMUSG00000053166
Obsl1	19.2607	0.938122	0.0111384	0.0975758	98733	obscurin-like 1	ENSMUSG00000026211
Dnajc28	57.2427	0.847066	0.0111528	0.0985199	246738	DnaJ heat shock protein family (Hsp40) member C28	ENSMUSG00000039763
Tox	15.9543	1.08739	0.0111586	0.0741646	252838	thymocyte selection-associated high mobility group box	ENSMUSG00000041272
Cers3	1098.74	-0.519112	0.0112454	0.0984486	545975	ceramide synthase 3	ENSMUSG00000030510
Zfp282	1181.18	0.382305	0.0112852	0.0994134	101095	zinc finger protein 282	ENSMUSG00000025821
Gorasp1	1353.78	-0.488334	0.0112908	0.0994134	74498	golgi reassembly stacking protein 1	ENSMUSG00000032513
Msln	7514.11	-0.628439	0.0113064	0.0994723	56047	mesothelin	ENSMUSG00000063011
Mmp20	8.6709	0.514427	0.0113636	0.0992232	30800	matrix metallopeptidase 20 (enamelysin)	ENSMUSG00000018620
Stam	1245.71	-0.439538	0.011394	0.0860904	20844	signal transducing adaptor molecule (SH3 domain and ITAM motif) 1	ENSMUSG00000026718
Pdpn	46.7625	0.824255	0.0114219	0.0994723	14726	podoplanin	ENSMUSG00000028583
Gnaq	2072.44	-0.340671	0.0114256	0.0996199	14682	guanine nucleotide binding protein, alpha q polypeptide	ENSMUSG00000024639
Klc4	535.197	0.580861	0.0114403	0.0995678	74764	kinesin light chain 4	ENSMUSG00000003546
Grb7	4001.08	0.398333	0.0114994	0.0998866	14786	growth factor receptor bound protein 7	ENSMUSG00000019312
Zadh2	1526.82	-0.325093	0.0115136	0.0999444	225791	zinc binding alcohol dehydrogenase, domain containing 2	ENSMUSG00000049090
Dcp1b	140.629	0.667193	0.0115503	0.0748449	319618	decapping mRNA 1B	ENSMUSG00000041477
Gm15663	88.0431	-0.885534	0.0117359	0.0757304	327812	predicted gene 15663	ENSMUSG00000085282
Shisa4	23.3178	0.929812	0.0117817	0.0758651	77552	shisa family member 4	ENSMUSG00000041889
Mpp2	87.9563	1.01376	0.0118351	0.0678344	50997	membrane protein, palmitoylated 2 (MAGUK p55 subfamily member 2)	ENSMUSG00000017314
Pgbd5	19.2512	1.09006	0.0119187	0.0778838	209966	piggyBac transposable element derived 5	ENSMUSG00000050751
Dtx3	133.493	0.595607	0.0122484	0.0780973	80904	deltex 3, E3 ubiquitin ligase	ENSMUSG00000040415
Fhl3	1175.29	-0.389077	0.0124955	0.0925371	14201	four and a half LIM domains 3	ENSMUSG00000032643
Als2cr12	6.44063	-1.05452	0.0129252	0.0824392	NA	NA	NA
Katnal1	70.7066	0.996782	0.013077	0.072926	231912	katanin p60 subunit A-like 1	ENSMUSG00000041298
Myrf	22.4943	1.02231	0.0131359	0.082223	225908	myelin regulatory factor	ENSMUSG00000036098
H1fx	54.6359	0.926182	0.0136032	0.0750441	NA	NA	NA
St6gal1	26.1164	0.664312	0.0146676	0.091061	20440	beta galactoside alpha 2,6 sialyltransferase 1	ENSMUSG00000022885
P3h2	88.3018	-0.85901	0.0149734	0.091061	210530	prolyl 3-hydroxylase 2	ENSMUSG00000038168
Insl6	53.8587	0.954682	0.0150107	0.0808068	27356	insulin-like 6	ENSMUSG00000050957
Trex2	97.1633	-0.782833	0.0154305	0.082384	24102	three prime repair exonuclease 2	ENSMUSG00000031372
Ivl	40.2425	-0.852375	0.0157573	0.0948432	16447	involucrin	ENSMUSG00000049128
Ispd	44.1716	0.797424	0.0159271	0.0956759	NA	NA	NA
Adck3	39.267	0.861233	0.0161362	0.0852507	NA	NA	NA
H60b	15.6191	-1.07963	0.016604	0.09922	667281	histocompatibility 60b	ENSMUSG00000075297
Klhl36	143.062	0.783543	0.0172378	0.0897587	234796	kelch-like 36	ENSMUSG00000031828

## Sheet: sig_AKPvsAP
SYMBOL	baseMean	log2FoldChange	pvalue	padj	ENTREZID	GENENAME	ENSEMBL
Trp53inp1	1503.98	5.28973	1.64305e-120	2.02373e-116	60599	transformation related protein 53 inducible nuclear protein 1	ENSMUSG00000028211
Atp1b1	8222.11	2.75622	1.9092e-73	1.0957e-69	11931	ATPase, Na+/K+ transporting, beta 1 polypeptide	ENSMUSG00000026576
Ccng1	5310.43	2.80875	5.66587e-73	1.62232e-69	12450	cyclin G1	ENSMUSG00000020326
Prkg2	2430.47	-2.77969	2.56288e-68	7.04353e-65	19092	protein kinase, cGMP-dependent, type II	ENSMUSG00000029334
Ephx1	1717.58	5.75249	1.3285e-65	3.13483e-62	13849	epoxide hydrolase 1, microsomal	ENSMUSG00000038776
Hnf1a	264.834	4.74272	2.38457e-63	7.11847e-60	21405	HNF1 homeobox A	ENSMUSG00000029556
Cd14	942.247	2.91633	3.87275e-59	5.90016e-56	12475	CD14 antigen	ENSMUSG00000051439
H6pd	1515.31	2.36418	1.87908e-58	2.83768e-55	100198	hexose-6-phosphate dehydrogenase (glucose 1-dehydrogenase)	ENSMUSG00000028980
Ptp4a3	2364.06	2.50754	1.29566e-55	1.56613e-52	19245	protein tyrosine phosphatase 4a3	ENSMUSG00000059895
F5	1139.25	-5.16221	1.49583e-55	1.56613e-52	14067	coagulation factor V	ENSMUSG00000026579
Nrp1	454.318	5.73675	3.01942e-54	3.52164e-51	18186	neuropilin 1	ENSMUSG00000025810
Psrc1	593.837	2.66205	8.2679e-54	8.83949e-51	56742	proline/serine-rich coiled-coil 1	ENSMUSG00000068744
Pklr	268.048	5.29774	7.46608e-52	1.12877e-48	18770	pyruvate kinase liver and red blood cell	ENSMUSG00000041237
Cdkn1a	2466.61	3.48289	7.81136e-52	6.60549e-49	12575	cyclin-dependent kinase inhibitor 1A (P21)	ENSMUSG00000023067
Rbms3	286.144	4.38348	2.07538e-50	2.55127e-47	207181	RNA binding motif, single stranded interacting protein	ENSMUSG00000039607
Cyp1b1	1660.2	3.82963	3.17208e-50	2.49503e-47	13078	cytochrome P450, family 1, subfamily b, polypeptide 1	ENSMUSG00000024087
Mmp7	3151.23	3.71387	2.00537e-49	1.39178e-46	17393	matrix metallopeptidase 7	ENSMUSG00000018623
Psors1c2	331.516	-4.38944	4.4924e-49	4.9089e-46	57390	psoriasis susceptibility 1 candidate 2 (human)	ENSMUSG00000024409
Igf2bp1	899.764	-4.03448	5.01143e-46	2.76155e-43	140486	insulin-like growth factor 2 mRNA binding protein 1	ENSMUSG00000013415
Scamp5	516.655	2.17219	2.209e-45	1.41703e-42	56807	secretory carrier membrane protein 5	ENSMUSG00000040722
Tap1	239.393	3.38568	6.86504e-45	6.04892e-42	21354	transporter 1, ATP-binding cassette, sub-family B (MDR/TAP)	ENSMUSG00000037321
Lhpp	1678.82	-3.24682	3.88797e-44	2.12658e-41	76429	phospholysine phosphohistidine inorganic pyrophosphate phosphatase	ENSMUSG00000030946
Slc4a4	567.406	4.4481	7.01038e-44	3.88027e-41	54403	solute carrier family 4 (anion exchanger), member 4	ENSMUSG00000060961
Zic3	1351.29	-7.28975	2.2684e-43	1.16415e-40	22773	zinc finger protein of the cerebellum 3	ENSMUSG00000067860
Scn2b	254.405	5.30897	4.78978e-43	3.52659e-40	72821	sodium channel, voltage-gated, type II, beta	ENSMUSG00000070304
Psapl1	207.962	4.44232	1.77839e-41	1.34534e-38	76943	prosaposin-like 1	ENSMUSG00000043430
Slc35f2	1029.65	-2.60067	2.91052e-41	1.38354e-38	72022	solute carrier family 35, member F2	ENSMUSG00000042195
Oat	16034.5	-2.92614	8.81263e-40	3.07588e-37	18242	ornithine aminotransferase	ENSMUSG00000030934
Igsf9	1390.55	1.97242	2.74132e-38	1.13747e-35	93842	immunoglobulin superfamily, member 9	ENSMUSG00000037995
Hr	679.809	-2.87048	1.32947e-36	5.64164e-34	15460	lysine demethylase and nuclear receptor corepressor	ENSMUSG00000022096
P2ry6	357.138	2.4925	1.09951e-35	6.52856e-33	233571	pyrimidinergic receptor P2Y, G-protein coupled, 6	ENSMUSG00000048779
Fam212b	154.709	4.89114	1.36577e-35	7.8561e-33	NA	NA	NA
Uba7	139.315	3.59838	4.63594e-35	2.58586e-32	74153	ubiquitin-like modifier activating enzyme 7	ENSMUSG00000032596
Ercc5	775.017	1.57059	8.75136e-35	3.27677e-32	22592	excision repair cross-complementing rodent repair deficiency, complementation group 5	ENSMUSG00000026048
Ctsd	7654.3	1.23859	2.37269e-34	7.78114e-32	13033	cathepsin D	ENSMUSG00000007891
Sp8	408.272	-4.81948	3.75304e-34	2.0505e-31	320145	trans-acting transcription factor 8	ENSMUSG00000048562
Nfkbie	381.579	3.48145	5.41742e-34	2.80406e-31	18037	nuclear factor of kappa light polypeptide gene enhancer in B cells inhibitor, epsilon	ENSMUSG00000023947
Atp2c2	897.149	-3.45463	7.64469e-34	2.65181e-31	69047	ATPase, Ca++ transporting, type 2C, member 2	ENSMUSG00000034112
Rps6ka2	624.03	-3.67754	1.74873e-33	5.78345e-31	20112	ribosomal protein S6 kinase, polypeptide 2	ENSMUSG00000023809
Zmat3	2429.68	2.05243	5.11486e-33	1.40571e-30	22401	zinc finger matrin type 3	ENSMUSG00000027663
Xdh	253.933	3.33664	5.43965e-33	2.37637e-30	22436	xanthine dehydrogenase	ENSMUSG00000024066
Ttc22	372.99	2.22973	5.52272e-33	2.7832e-30	230576	tetratricopeptide repeat domain 22	ENSMUSG00000034919
Ghr	174.17	-3.24559	2.89872e-32	1.42685e-29	14600	growth hormone receptor	ENSMUSG00000055737
Ninl	402.969	1.92817	1.36139e-31	5.47621e-29	78177	ninein-like	ENSMUSG00000068115
Phlda3	1706.63	3.31976	1.73957e-31	4.7574e-29	27280	pleckstrin homology like domain, family A, member 3	ENSMUSG00000041801
Lgals9	759.978	2.85323	1.86295e-31	5.33969e-29	16859	lectin, galactose binding, soluble 9	ENSMUSG00000001123
Nqo1	497.22	3.40249	2.48464e-31	6.61603e-29	18104	NAD(P)H dehydrogenase, quinone 1	ENSMUSG00000003849
Ckmt1	3223.25	2.82064	2.60833e-31	6.12508e-29	12716	creatine kinase, mitochondrial 1, ubiquitous	ENSMUSG00000000308
Ccdc64	582.455	-2.81663	4.57442e-31	1.19819e-28	NA	NA	NA
Mgam	463.612	4.13462	7.83863e-31	2.00376e-28	232714	maltase-glucoamylase	ENSMUSG00000068587
B930041F14Rik	452.04	1.89359	1.83243e-30	4.63431e-28	NA	NA	NA
Plat	264.8	3.46834	2.64977e-30	9.26827e-28	18791	plasminogen activator, tissue	ENSMUSG00000031538
Tob1	1212.82	1.99849	4.16343e-30	9.26827e-28	22057	transducer of ErbB-2.1	ENSMUSG00000037573
Acot11	492.838	2.77485	5.09148e-30	1.21613e-27	329910	acyl-CoA thioesterase 11	ENSMUSG00000034853
Trp53i11	365.093	4.59333	5.33705e-30	1.87453e-27	277414	transformation related protein 53 inducible protein 11	ENSMUSG00000068735
Fbxw9	878.944	1.84466	6.46274e-30	1.50813e-27	68628	F-box and WD-40 domain protein 9	ENSMUSG00000008167
9030617O03Rik	920.998	8.20073	1.53027e-29	3.16751e-27	NA	NA	NA
Foxn1	724.03	-2.73171	4.15463e-29	9.19004e-27	15218	forkhead box N1	ENSMUSG00000002057
Cxxc5	485.695	-3.15638	4.58682e-28	9.97801e-26	67393	CXXC finger 5	ENSMUSG00000046668
Fblim1	506.009	3.47392	5.37851e-28	1.15007e-25	74202	filamin binding LIM protein 1	ENSMUSG00000006219
St8sia4	506.337	-3.06919	9.99565e-28	2.10313e-25	20452	ST8 alpha-N-acetyl-neuraminide alpha-2,8-sialyltransferase 4	ENSMUSG00000040710
Aqp5	3908.18	-3.42469	1.43333e-27	2.65354e-25	11830	aquaporin 5	ENSMUSG00000044217
Ckb	1816.21	-2.59859	1.61514e-27	3.1577e-25	12709	creatine kinase, brain	ENSMUSG00000001270
Akr1c12	565.56	2.64183	3.59018e-27	7.19696e-25	622402	aldo-keto reductase family 1, member C12	ENSMUSG00000021211
Muc13	1747.59	4.15069	5.1634e-27	9.37229e-25	17063	mucin 13, epithelial transmembrane	ENSMUSG00000022824
Mcam	332.851	4.29803	6.88076e-27	2.05055e-24	84004	melanoma cell adhesion molecule	ENSMUSG00000032135
Mgst2	139.841	4.51681	8.26133e-27	2.28561e-24	211666	microsomal glutathione S-transferase 2	ENSMUSG00000074604
Pvrl4	297.605	2.37288	4.48722e-26	1.10098e-23	NA	NA	NA
Nlrp10	509.146	-3.20616	4.88613e-26	9.10987e-24	244202	NLR family, pyrin domain containing 10	ENSMUSG00000049709
Tsku	469.788	2.51336	5.24997e-26	9.54789e-24	244152	tsukushi, small leucine rich proteoglycan	ENSMUSG00000049580
Ism1	822.986	-2.90158	5.27782e-26	9.10987e-24	319909	isthmin 1, angiogenesis inhibitor	ENSMUSG00000074766
Ascl2	2082.65	1.9003	7.04715e-26	1.08881e-23	17173	achaete-scute family bHLH transcription factor 2	ENSMUSG00000009248
Exoc6b	3239.44	-1.11291	7.55291e-26	1.17153e-23	75914	exocyst complex component 6B	ENSMUSG00000033769
Gnai1	4031.06	-2.83548	8.0216e-26	1.08881e-23	14677	guanine nucleotide binding protein (G protein), alpha inhibiting 1	ENSMUSG00000057614
Eda2r	475.469	7.66043	1.05303e-25	1.80133e-23	245527	ectodysplasin A2 receptor	ENSMUSG00000034457
Dcxr	940.919	2.89222	1.50042e-25	2.10543e-23	67880	dicarbonyl L-xylulose reductase	ENSMUSG00000039450
St3gal6	1492.57	-1.51221	2.08909e-25	3.26473e-23	54613	ST3 beta-galactoside alpha-2,3-sialyltransferase 6	ENSMUSG00000022747
Itga2	355.98	3.58621	4.05198e-25	1.00883e-22	16398	integrin alpha 2	ENSMUSG00000015533
Bbc3	452.849	2.0616	5.69958e-25	9.33949e-23	170770	BCL2 binding component 3	ENSMUSG00000002083
Endod1	2979.84	1.58253	9.0088e-25	1.24287e-22	71946	endonuclease domain containing 1	ENSMUSG00000037419
Etv4	1705.75	-1.47717	1.27085e-24	1.88795e-22	18612	ets variant 4	ENSMUSG00000017724
Tmem176a	3629.12	1.43047	1.47465e-24	1.97695e-22	66058	transmembrane protein 176A	ENSMUSG00000023367
Prss32	1349.37	3.36336	2.9132e-24	4.14109e-22	69814	protease, serine 32	ENSMUSG00000048992
Tfeb	1288.43	-1.63721	3.97435e-24	5.69334e-22	21425	transcription factor EB	ENSMUSG00000023990
Pear1	187.332	3.42441	7.17864e-24	1.54454e-21	73182	platelet endothelial aggregation receptor 1	ENSMUSG00000028073
Shank2	86.1634	4.02352	7.72343e-24	1.63407e-21	210274	SH3 and multiple ankyrin repeat domains 2	ENSMUSG00000037541
Rbm20	585.295	-3.35165	8.13993e-24	1.22861e-21	73713	RNA binding motif protein 20	ENSMUSG00000043639
Gch1	316.576	2.64403	1.66018e-23	3.47258e-21	14528	GTP cyclohydrolase 1	ENSMUSG00000037580
Muc20	216.448	4.36641	2.77299e-23	5.99356e-21	224116	mucin 20	ENSMUSG00000035638
Slc40a1	977.49	-1.5668	2.99765e-23	4.01141e-21	53945	solute carrier family 40 (iron-regulated transporter), member 1	ENSMUSG00000025993
St5	576.411	1.76081	3.03778e-23	4.29696e-21	NA	NA	NA
Plcg2	259.293	2.69146	3.81469e-23	7.42674e-21	234779	phospholipase C, gamma 2	ENSMUSG00000034330
Epdr1	94.0937	4.22667	6.42797e-23	1.24287e-20	105298	ependymin related protein 1 (zebrafish)	ENSMUSG00000002808
Arl4a	714.723	-1.75776	7.66677e-23	1.0633e-20	11861	ADP-ribosylation factor-like 4A	ENSMUSG00000047446
Slc9a4	753.614	1.58227	7.96926e-23	1.08769e-20	110895	solute carrier family 9 (sodium/hydrogen exchanger), member 4	ENSMUSG00000026065
Parp14	485.255	1.30295	1.45808e-22	1.94938e-20	547253	poly (ADP-ribose) polymerase family, member 14	ENSMUSG00000034422
Ngfr	295.252	-3.65711	1.5982e-22	3.03277e-20	18053	nerve growth factor receptor (TNFR superfamily, member 16)	ENSMUSG00000000120
Rasgef1a	66.2515	3.58	1.64014e-22	3.10229e-20	70727	RasGEF domain family, member 1A	ENSMUSG00000030134
Ffar4	325.708	3.18208	2.58244e-22	4.77843e-20	107221	free fatty acid receptor 4	ENSMUSG00000054200
Cftr	957.154	-2.4386	3.97798e-22	4.74079e-20	12638	cystic fibrosis transmembrane conductance regulator	ENSMUSG00000041301
Amica1	471.07	3.10708	8.05438e-22	1.02858e-19	NA	NA	NA
Anks4b	126.582	3.74804	8.30474e-22	1.48103e-19	72074	ankyrin repeat and sterile alpha motif domain containing 4B	ENSMUSG00000030909
Gsta1	244.505	3.02057	1.05943e-21	1.80721e-19	14857	glutathione S-transferase, alpha 1 (Ya)	ENSMUSG00000074183
Slc39a4	4156.31	2.33344	1.31609e-21	1.26098e-19	72027	solute carrier family 39 (zinc transporter), member 4	ENSMUSG00000063354
Plekhs1	774.789	2.80727	1.42073e-21	1.74603e-19	226245	pleckstrin homology domain containing, family S member 1	ENSMUSG00000035818
Gata2	355.622	-3.75082	1.52968e-21	2.63145e-19	14461	GATA binding protein 2	ENSMUSG00000015053
Ifngr2	1872.57	1.04644	1.65995e-21	1.92881e-19	15980	interferon gamma receptor 2	ENSMUSG00000022965
Nptxr	540.143	-2.16146	2.40712e-21	2.8484e-19	73340	neuronal pentraxin receptor	ENSMUSG00000022421
Sat1	2250.71	1.36065	3.00819e-21	3.13894e-19	20229	spermidine/spermine N1-acetyl transferase 1	ENSMUSG00000025283
Cdkn2a	4906.47	-1.53022	3.13414e-21	2.7275e-19	12578	cyclin dependent kinase inhibitor 2A	ENSMUSG00000044303
Abhd4	1750.37	1.49048	3.93393e-21	4.32623e-19	105501	abhydrolase domain containing 4	ENSMUSG00000040997
Tmem176b	6757.55	1.38368	4.87548e-21	4.12824e-19	65963	transmembrane protein 176B	ENSMUSG00000029810
Orai2	499.146	1.75308	1.17247e-20	1.32617e-18	269717	ORAI calcium release-activated calcium modulator 2	ENSMUSG00000039747
Ifngr1	1944.41	1.82404	2.73826e-20	2.75702e-18	15979	interferon gamma receptor 1	ENSMUSG00000020009
Hnf4a	2471.74	2.20859	3.3573e-20	3.47044e-18	15378	hepatic nuclear factor 4, alpha	ENSMUSG00000017950
Dnajc22	1140.41	1.21582	4.76244e-20	4.88966e-18	72778	DnaJ heat shock protein family (Hsp40) member C22	ENSMUSG00000038009
Slc12a7	389.251	1.87029	4.80925e-20	7.60581e-18	20499	solute carrier family 12, member 7	ENSMUSG00000017756
Adgra3	340.188	2.4866	1.25386e-19	1.87153e-17	70693	adhesion G protein-coupled receptor A3	ENSMUSG00000029090
Tgm2	557.516	2.16383	1.63785e-19	1.76649e-17	21817	transglutaminase 2, C polypeptide	ENSMUSG00000037820
Cbx6	5994.28	-0.97534	1.64981e-19	1.31408e-17	494448	chromobox 6	ENSMUSG00000089715
Slc9a3	840.908	-2.45034	2.84716e-19	2.46361e-17	105243	solute carrier family 9 (sodium/hydrogen exchanger), member 3	ENSMUSG00000036123
Ccdc3	249.743	3.17974	3.78812e-19	5.66889e-17	74186	coiled-coil domain containing 3	ENSMUSG00000026676
Commd3	1295.32	0.94402	4.5572e-19	4.60086e-17	12238	COMM domain containing 3	ENSMUSG00000051154
Sectm1b	128.057	3.56609	4.6443e-19	6.88306e-17	58210	secreted and transmembrane 1B	ENSMUSG00000039364
Ikbke	854.399	1.53831	8.06769e-19	6.88306e-17	56489	inhibitor of kappaB kinase epsilon	ENSMUSG00000042349
Pmaip1	1521.9	1.71243	9.87103e-19	9.24305e-17	58801	phorbol-12-myristate-13-acetate-induced protein 1	ENSMUSG00000024521
Ces2e	121.593	5.96978	1.08849e-18	1.56808e-16	234673	carboxylesterase 2E	ENSMUSG00000031886
Sec16b	94.3385	3.35347	1.11743e-18	1.5972e-16	89867	SEC16 homolog B (S. cerevisiae)	ENSMUSG00000026589
Sprr1a	269.39	2.40181	1.35033e-18	2.18178e-16	20753	small proline-rich protein 1A	ENSMUSG00000050359
Pla2g2f	366.198	3.18132	1.35704e-18	1.88422e-16	26971	phospholipase A2, group IIF	ENSMUSG00000028749
Fgf9	66.9626	3.38231	1.51174e-18	2.15556e-16	14180	fibroblast growth factor 9	ENSMUSG00000021974
Cyp2j6	303.87	2.56763	2.04242e-18	3.25037e-16	13110	cytochrome P450, family 2, subfamily j, polypeptide 6	ENSMUSG00000052914
Arhgef10l	1330.45	1.73326	2.66847e-18	2.44228e-16	72754	Rho guanine nucleotide exchange factor (GEF) 10-like	ENSMUSG00000040964
Zfp750	114.178	5.83122	2.79371e-18	3.82957e-16	319530	zinc finger protein 750	ENSMUSG00000039238
Pdgfb	238.279	2.63547	3.50621e-18	4.65192e-16	18591	platelet derived growth factor, B polypeptide	ENSMUSG00000000489
Fbxo32	154.038	2.79711	4.86207e-18	6.51891e-16	67731	F-box protein 32	ENSMUSG00000022358
Icosl	348.754	2.35865	7.23654e-18	9.703e-16	50723	icos ligand	ENSMUSG00000000732
Uaca	2865.57	-1.15748	7.53036e-18	6.11118e-16	72565	uveal autoantigen with coiled-coil domains and ankyrin repeats	ENSMUSG00000034485
Ly75	168.694	2.86593	8.69277e-18	1.23005e-15	17076	lymphocyte antigen 75	ENSMUSG00000026980
Hdac9	276.937	-2.37372	1.0866e-17	1.62863e-15	79221	histone deacetylase 9	ENSMUSG00000004698
Ccdc88b	92.0206	3.67134	1.24632e-17	1.62863e-15	78317	coiled-coil domain containing 88B	ENSMUSG00000047810
Neto2	1656.62	-2.5429	1.9219e-17	1.62863e-15	74513	neuropilin (NRP) and tolloid (TLL)-like 2	ENSMUSG00000036902
Galnt10	321.99	2.34897	2.16892e-17	3.16604e-15	171212	polypeptide N-acetylgalactosaminyltransferase 10	ENSMUSG00000020520
Stap2	948.125	1.17321	2.48107e-17	2.22683e-15	106766	signal transducing adaptor family member 2	ENSMUSG00000038781
Il6ra	290.926	-2.27574	2.66439e-17	3.37675e-15	16194	interleukin 6 receptor, alpha	ENSMUSG00000027947
Myo6	2306.41	1.46607	3.60452e-17	2.97562e-15	17920	myosin VI	ENSMUSG00000033577
Pak1	1326.26	1.83153	4.22706e-17	3.39269e-15	18479	p21 (RAC1) activated kinase 1	ENSMUSG00000030774
2210407C18Rik	283.671	2.78075	5.04131e-17	6.09686e-15	NA	NA	NA
Id2	3389.5	1.77177	5.55513e-17	4.36944e-15	15902	inhibitor of DNA binding 2	ENSMUSG00000020644
B4galt5	3536.94	-1.54805	5.62692e-17	4.35253e-15	56336	UDP-Gal:betaGlcNAc beta 1,4-galactosyltransferase, polypeptide 5	ENSMUSG00000017929
Nedd9	2237.37	1.60264	5.65012e-17	4.35253e-15	18003	neural precursor cell expressed, developmentally down-regulated gene 9	ENSMUSG00000021365
Gna15	57.0037	3.17699	6.39522e-17	7.59458e-15	14676	guanine nucleotide binding protein, alpha 15	ENSMUSG00000034792
Tmc4	3135.75	1.29267	6.44683e-17	4.69344e-15	353499	transmembrane channel-like gene family 4	ENSMUSG00000019734
Ier5	1198.21	1.11457	7.64232e-17	5.26413e-15	15939	immediate early response 5	ENSMUSG00000056708
Mgmt	81.3653	5.43019	8.95263e-17	1.03426e-14	17314	O-6-methylguanine-DNA methyltransferase	ENSMUSG00000054612
Enpp2	1767.8	-2.82424	1.10443e-16	8.71996e-15	18606	ectonucleotide pyrophosphatase/phosphodiesterase 2	ENSMUSG00000022425
Mmp15	1610.53	1.97975	1.12724e-16	8.78739e-15	17388	matrix metallopeptidase 15	ENSMUSG00000031790
Plk2	2234.94	1.48699	1.19846e-16	8.76182e-15	20620	polo like kinase 2	ENSMUSG00000021701
Ltb	50.0289	3.10256	1.22476e-16	1.4164e-14	16994	lymphotoxin B	ENSMUSG00000024399
Cldn4	5430.31	1.54933	1.31163e-16	7.31612e-15	12740	claudin 4	ENSMUSG00000047501
Pcolce2	151.273	-3.14867	1.77778e-16	1.99117e-14	76477	procollagen C-endopeptidase enhancer 2	ENSMUSG00000015354
Aldh1a7	73.4256	3.09682	1.78955e-16	1.99637e-14	26358	aldehyde dehydrogenase family 1, subfamily A7	ENSMUSG00000024747
Foxq1	1941.6	1.48392	2.05893e-16	1.50882e-14	15220	forkhead box Q1	ENSMUSG00000038415
Zfp362	534.146	1.49731	2.0866e-16	1.64299e-14	230761	zinc finger protein 362	ENSMUSG00000028799
Carhsp1	2711.29	1.09916	2.23729e-16	1.64172e-14	52502	calcium regulated heat stable protein 1	ENSMUSG00000008393
Tspan33	373.337	2.51778	2.81198e-16	3.2344e-14	232670	tetraspanin 33	ENSMUSG00000001763
Nipsnap1	871.68	1.28118	2.84087e-16	2.01914e-14	18082	nipsnap homolog 1	ENSMUSG00000034285
Baiap2l2	807.77	2.4425	3.11835e-16	2.20309e-14	207495	BAI1-associated protein 2-like 2	ENSMUSG00000018126
Mdm2	2266.37	1.17994	3.50048e-16	2.47691e-14	17246	transformed mouse 3T3 cell double minute 2	ENSMUSG00000020184
Tm7sf3	773.575	1.48018	3.79149e-16	2.86137e-14	67623	transmembrane 7 superfamily member 3	ENSMUSG00000040234
Pnrc1	1734.5	1.82696	3.88919e-16	2.64145e-14	108767	proline-rich nuclear receptor coactivator 1	ENSMUSG00000040128
Ltf	40.896	3.99265	3.93098e-16	4.18138e-14	17002	lactotransferrin	ENSMUSG00000032496
Nme4	412.503	1.47358	4.27486e-16	5.23018e-14	56520	NME/NM23 nucleoside diphosphate kinase 4	ENSMUSG00000024177
Cfb	131.344	3.23691	6.13407e-16	6.42397e-14	14962	complement factor B	ENSMUSG00000090231
Plagl1	150.813	3.01158	7.24869e-16	7.45146e-14	22634	pleiomorphic adenoma gene-like 1	ENSMUSG00000019817
Atp1a2	431.273	-2.8854	7.27047e-16	5.36076e-14	98660	ATPase, Na+/K+ transporting, alpha 2 polypeptide	ENSMUSG00000007097
Exoc4	1407.4	1.58675	8.07148e-16	5.55003e-14	20336	exocyst complex component 4	ENSMUSG00000029763
Zfp219	1577.8	0.900855	9.4842e-16	6.35786e-14	69890	zinc finger protein 219	ENSMUSG00000049295
Ldhb	72.3366	3.06961	1.07888e-15	1.05555e-13	16832	lactate dehydrogenase B	ENSMUSG00000030246
Nfe2l2	6609.91	1.32173	1.1141e-15	7.18412e-14	18024	nuclear factor, erythroid derived 2, like 2	ENSMUSG00000015839
Myo5a	1342.38	-1.67359	1.22298e-15	8.1306e-14	17918	myosin VA	ENSMUSG00000034593
Tmem43	2108.33	1.02706	1.28642e-15	8.33941e-14	74122	transmembrane protein 43	ENSMUSG00000030095
Sytl1	128.54	3.10279	1.30196e-15	1.28142e-13	269589	synaptotagmin-like 1	ENSMUSG00000028860
Ptk2b	960.729	1.29841	1.39419e-15	9.62044e-14	19229	PTK2 protein tyrosine kinase 2 beta	ENSMUSG00000059456
Stx7	2788.21	1.02154	1.43885e-15	8.97571e-14	53331	syntaxin 7	ENSMUSG00000019998
Gsto1	6065.01	1.21452	1.52333e-15	7.31022e-14	14873	glutathione S-transferase omega 1	ENSMUSG00000025068
Tinagl1	5268.21	-1.36688	1.64628e-15	8.4552e-14	94242	tubulointerstitial nephritis antigen-like 1	ENSMUSG00000028776
Glipr2	80.7919	2.93654	1.95232e-15	1.89137e-13	384009	GLI pathogenesis-related 2	ENSMUSG00000028480
Scnn1a	647.969	2.04765	1.98289e-15	1.35321e-13	20276	sodium channel, nonvoltage-gated 1 alpha	ENSMUSG00000030340
4732456N10Rik	4167.56	2.57176	2.08211e-15	9.62044e-14	NA	NA	NA
Myo1a	181.088	3.08365	3.01567e-15	2.78426e-13	432516	myosin IA	ENSMUSG00000025401
Fosl1	355.098	-1.79731	3.16827e-15	3.1957e-13	14283	fos-like antigen 1	ENSMUSG00000024912
Lzts3	493.766	2.22844	3.65051e-15	2.46518e-13	241638	leucine zipper, putative tumor suppressor family member 3	ENSMUSG00000037703
Sema4g	537.668	2.97455	3.76852e-15	2.51915e-13	26456	sema domain, immunoglobulin domain (Ig), transmembrane domain (TM) and short cytoplasmic domain, (semaphorin) 4G	ENSMUSG00000025207
Rgcc	637.969	-2.77746	4.0836e-15	2.70434e-13	66214	regulator of cell cycle	ENSMUSG00000022018
Tnfsf10	90.382	3.6546	5.66833e-15	5.21811e-13	22035	tumor necrosis factor (ligand) superfamily, member 10	ENSMUSG00000039304
Slc4a11	621.947	1.83401	6.42889e-15	4.19232e-13	269356	solute carrier family 4, sodium bicarbonate transporter-like, member 11	ENSMUSG00000074796
Ece1	686.153	1.4424	6.60329e-15	4.30038e-13	230857	endothelin converting enzyme 1	ENSMUSG00000057530
Aif1l	269.795	-2.95832	7.13525e-15	6.9134e-13	108897	allograft inflammatory factor 1-like	ENSMUSG00000001864
Evl	304.832	2.75905	7.33945e-15	7.07639e-13	14026	Ena-vasodilator stimulated phosphoprotein	ENSMUSG00000021262
Cald1	301.391	3.10727	7.50687e-15	7.20251e-13	109624	caldesmon 1	ENSMUSG00000029761
Fgfrl1	2187.42	2.4698	7.57197e-15	4.51198e-13	116701	fibroblast growth factor receptor-like 1	ENSMUSG00000008090
Sh2d4a	2033.54	1.0889	8.20906e-15	4.7349e-13	72281	SH2 domain containing 4A	ENSMUSG00000053886
Cpped1	1795.11	1.24505	8.51786e-15	4.88845e-13	223978	calcineurin-like phosphoesterase domain containing 1	ENSMUSG00000065979
Slc2a3	152.806	-3.1177	8.83104e-15	7.89086e-13	20527	solute carrier family 2 (facilitated glucose transporter), member 3	ENSMUSG00000003153
Tjp3	4193.34	1.30803	1.00107e-14	5.68831e-13	27375	tight junction protein 3	ENSMUSG00000034917
Gramd1b	51.6661	3.86982	1.09244e-14	9.63134e-13	235283	GRAM domain containing 1B	ENSMUSG00000040111
Glipr1	279.343	3.19356	1.20502e-14	1.18652e-12	73690	GLI pathogenesis-related 1 (glioma)	ENSMUSG00000056888
Lrrc31	92.7943	3.0184	1.45513e-14	1.24002e-12	320352	leucine rich repeat containing 31	ENSMUSG00000074653
Serinc2	3374.6	1.07232	1.5578e-14	8.94608e-13	230779	serine incorporator 2	ENSMUSG00000023232
Dusp22	162.881	2.56356	1.57818e-14	1.33868e-12	105352	dual specificity phosphatase 22	ENSMUSG00000069255
Sox17	446.896	3.25848	1.62009e-14	9.85466e-13	20671	SRY (sex determining region Y)-box 17	ENSMUSG00000025902
Suv39h2	1031.07	-0.990133	1.65315e-14	9.37718e-13	64707	suppressor of variegation 3-9 2	ENSMUSG00000026646
Dclk1	203.266	-2.97265	1.66181e-14	1.39675e-12	13175	doublecortin-like kinase 1	ENSMUSG00000027797
Ppfibp2	543.994	1.50382	1.80257e-14	1.07736e-12	19024	PTPRF interacting protein, binding protein 2 (liprin beta 2)	ENSMUSG00000036528
Tspan5	2599.19	-1.28798	1.83986e-14	9.63134e-13	56224	tetraspanin 5	ENSMUSG00000028152
Rab27a	218.516	2.43436	1.96295e-14	1.84657e-12	11891	RAB27A, member RAS oncogene family	ENSMUSG00000032202
Vipr1	877.998	1.81754	2.03985e-14	1.00741e-12	22354	vasoactive intestinal peptide receptor 1	ENSMUSG00000032528
Irf2bpl	1551.77	0.900019	2.07116e-14	1.18652e-12	238330	interferon regulatory factor 2 binding protein-like	ENSMUSG00000034168
Zfp365	219.58	2.65587	2.19554e-14	1.82031e-12	216049	zinc finger protein 365	ENSMUSG00000037855
Rab11fip4	396.902	-2.16398	2.26925e-14	1.84822e-12	268451	RAB11 family interacting protein 4 (class II)	ENSMUSG00000017639
Nebl	667.307	2.30176	2.30594e-14	1.35708e-12	74103	nebulette	ENSMUSG00000053702
Gna14	109.22	2.9735	2.32241e-14	1.88477e-12	14675	guanine nucleotide binding protein, alpha 14	ENSMUSG00000024697
AA467197	173.303	3.39511	2.36245e-14	2.01154e-12	433470	expressed sequence AA467197	ENSMUSG00000033213
Gm9926	151.902	2.65112	2.4129e-14	1.94966e-12	100503565	predicted gene 9926	ENSMUSG00000118376
Klc4	535.197	1.74521	2.77287e-14	1.61036e-12	74764	kinesin light chain 4	ENSMUSG00000003546
Gcat	3120.54	-0.741426	2.85406e-14	1.54217e-12	26912	glycine C-acetyltransferase (2-amino-3-ketobutyrate-coenzyme A ligase)	ENSMUSG00000006378
Mfhas1	188.191	1.96362	2.95794e-14	2.66417e-12	52065	malignant fibrous histiocytoma amplified sequence 1	ENSMUSG00000070056
Mapk13	1430.56	1.62712	3.45192e-14	1.873e-12	26415	mitogen-activated protein kinase 13	ENSMUSG00000004864
Lif	373.298	1.54158	3.50553e-14	2.7485e-12	16878	leukemia inhibitory factor	ENSMUSG00000034394
Edn1	616.66	2.733	3.54912e-14	1.96445e-12	13614	endothelin 1	ENSMUSG00000021367
Spred1	3497.05	-0.729233	3.69375e-14	1.82031e-12	114715	sprouty protein with EVH-1 domain 1, related sequence	ENSMUSG00000027351
Entpd3	1833.78	1.10474	4.27839e-14	2.20888e-12	215446	ectonucleoside triphosphate diphosphohydrolase 3	ENSMUSG00000041608
Prdx6	10257.9	0.813049	4.33832e-14	1.82031e-12	11758	peroxiredoxin 6	ENSMUSG00000026701
Cdk14	1118.72	-1.35158	4.61592e-14	2.08313e-12	18647	cyclin-dependent kinase 14	ENSMUSG00000028926
Cachd1	373.35	2.36474	5.34791e-14	4.13606e-12	320508	cache domain containing 1	ENSMUSG00000028532
Ugcg	5443.15	-1.40451	5.4554e-14	2.2006e-12	22234	UDP-glucose ceramide glucosyltransferase	ENSMUSG00000028381
Cdhr5	251.132	1.9575	5.73768e-14	4.44215e-12	72040	cadherin-related family member 5	ENSMUSG00000025497
Vasn	238.333	2.4637	6.4109e-14	4.94267e-12	246154	vasorin	ENSMUSG00000039646
Neurl1a	700.471	2.22408	6.8788e-14	3.7097e-12	18011	neuralized E3 ubiquitin protein ligase 1A	ENSMUSG00000006435
Ush1c	129.84	4.33087	7.13716e-14	5.39258e-12	72088	USH1 protein network component harmonin	ENSMUSG00000030838
Gpr83	55.5209	-4.19896	7.51869e-14	5.67195e-12	14608	G protein-coupled receptor 83	ENSMUSG00000031932
Lgi2	80.844	-3.71041	7.77948e-14	5.83255e-12	246316	leucine-rich repeat LGI family, member 2	ENSMUSG00000039252
Rnf150	133.193	2.83816	8.45252e-14	6.28584e-12	330812	ring finger protein 150	ENSMUSG00000047747
Camkk1	325.06	-1.84359	9.05201e-14	7.1503e-12	55984	calcium/calmodulin-dependent protein kinase kinase 1, alpha	ENSMUSG00000020785
Cdc42ep2	154.732	2.9569	9.61621e-14	7.13727e-12	104252	CDC42 effector protein (Rho GTPase binding) 2	ENSMUSG00000045664
Tmem132a	896.058	2.1925	1.00979e-13	4.94354e-12	98170	transmembrane protein 132A	ENSMUSG00000024736
Cd177	66.0276	2.98901	1.12822e-13	8.27368e-12	68891	CD177 antigen	ENSMUSG00000052212
Arfgef3	106.284	2.80043	1.17214e-13	8.60666e-12	215821	ARFGEF family member 3	ENSMUSG00000019852
Bax	3217.67	1.24946	1.18728e-13	5.39258e-12	12028	BCL2-associated X protein	ENSMUSG00000003873
Gjb1	45.7977	2.83289	1.23959e-13	8.99979e-12	14618	gap junction protein, beta 1	ENSMUSG00000047797
Bcat1	203.948	-2.68521	1.37239e-13	1.05032e-11	12035	branched chain aminotransferase 1, cytosolic	ENSMUSG00000030268
Osbpl5	931.347	1.52766	1.38903e-13	5.91182e-12	79196	oxysterol binding protein-like 5	ENSMUSG00000037606
Slc1a1	131.793	2.94	1.45163e-13	1.04151e-11	20510	solute carrier family 1 (neuronal/epithelial high affinity glutamate transporter, system Xag), member 1	ENSMUSG00000024935
Gsta3	549.825	2.97459	1.52827e-13	7.84286e-12	14859	glutathione S-transferase, alpha 3	ENSMUSG00000025934
Sdc2	110.451	2.93747	1.72904e-13	1.24226e-11	15529	syndecan 2	ENSMUSG00000022261
Map2	120.507	-2.36168	1.87028e-13	1.32642e-11	17756	microtubule-associated protein 2	ENSMUSG00000015222
Rxra	716.148	1.62048	2.06376e-13	1.03436e-11	20181	retinoid X receptor alpha	ENSMUSG00000015846
Samd9l	796.614	1.82193	2.0913e-13	1.04848e-11	209086	sterile alpha motif domain containing 9-like	ENSMUSG00000047735
Adgrg6	45.0403	2.96228	2.17838e-13	1.5417e-11	215798	adhesion G protein-coupled receptor G6	ENSMUSG00000039116
Calcoco1	279.49	2.15916	2.20156e-13	1.51664e-11	67488	calcium binding and coiled coil domain 1	ENSMUSG00000023055
Krt79	272.537	-2.90342	2.54817e-13	1.88419e-11	223917	keratin 79	ENSMUSG00000061397
Ppp1r26	137.008	1.72867	2.66313e-13	1.86656e-11	241289	protein phosphatase 1, regulatory subunit 26	ENSMUSG00000035829
AW112010	73.8257	2.97547	2.69842e-13	1.87432e-11	107350	expressed sequence AW112010	ENSMUSG00000075010
Sdpr	58.2903	3.22491	2.88444e-13	1.95757e-11	NA	NA	NA
Cdh4	126.309	-2.72166	3.04699e-13	2.08044e-11	12561	cadherin 4	ENSMUSG00000000305
Ugt2b34	419.834	2.70572	3.1425e-13	2.13777e-11	100727	UDP glucuronosyltransferase 2 family, polypeptide B34	ENSMUSG00000029260
Igfbp7	172.937	2.49234	3.59494e-13	2.33297e-11	29817	insulin-like growth factor binding protein 7	ENSMUSG00000036256
Csrp1	3719.6	1.42808	3.67435e-13	1.5417e-11	13007	cysteine and glycine-rich protein 1	ENSMUSG00000026421
Foxl2	340.518	-2.21589	3.88369e-13	2.57146e-11	26927	forkhead box L2	ENSMUSG00000050397
Gadd45b	680.74	1.07671	3.95638e-13	1.91124e-11	17873	growth arrest and DNA-damage-inducible 45 beta	ENSMUSG00000015312
Stard5	495.861	1.3777	4.09782e-13	1.95757e-11	170460	StAR-related lipid transfer (START) domain containing 5	ENSMUSG00000046027
Lcp1	146.449	2.39314	4.11181e-13	2.71241e-11	18826	lymphocyte cytosolic protein 1	ENSMUSG00000021998
Armcx3	52.8668	2.71188	4.24062e-13	2.7622e-11	71703	armadillo repeat containing, X-linked 3	ENSMUSG00000049047
B2m	2277.33	1.11116	4.32108e-13	1.81336e-11	12010	beta-2 microglobulin	ENSMUSG00000060802
Ly6d	469.153	2.49092	4.70723e-13	2.21216e-11	17068	lymphocyte antigen 6 complex, locus D	ENSMUSG00000034634
Cyp27a1	139.034	2.40024	5.35095e-13	3.43506e-11	104086	cytochrome P450, family 27, subfamily a, polypeptide 1	ENSMUSG00000026170
Cd24a	7826.14	1.45941	5.39343e-13	2.21943e-11	12484	CD24a antigen	ENSMUSG00000047139
Pgap1	4201.85	-1.30362	5.57595e-13	2.32732e-11	241062	post-GPI attachment to proteins 1	ENSMUSG00000073678
Mpzl2	7284.52	1.11336	5.61302e-13	1.95757e-11	14012	myelin protein zero-like 2	ENSMUSG00000032092
Homer3	427.748	1.65828	5.83268e-13	2.65191e-11	26558	homer scaffolding protein 3	ENSMUSG00000003573
Mtcl1	1490.79	-1.38198	6.10874e-13	2.63468e-11	68617	microtubule crosslinking factor 1	ENSMUSG00000052105
Emp1	6456.43	-1.26083	6.14368e-13	2.54577e-11	13730	epithelial membrane protein 1	ENSMUSG00000030208
Cryl1	580.504	1.30731	6.82551e-13	3.11083e-11	68631	crystallin, lambda 1	ENSMUSG00000021947
Lpar1	229.492	1.9144	7.00291e-13	4.78261e-11	14745	lysophosphatidic acid receptor 1	ENSMUSG00000038668
Pla2g16	541.142	1.49578	7.4791e-13	3.39671e-11	NA	NA	NA
Fxyd6	178.218	2.47986	7.90072e-13	5.04107e-11	59095	FXYD domain-containing ion transport regulator 6	ENSMUSG00000066705
Il18r1	47.0692	3.20316	8.64512e-13	5.50688e-11	16182	interleukin 18 receptor 1	ENSMUSG00000026070
Clic6	92.5371	2.95293	1.00037e-12	6.29292e-11	209195	chloride intracellular channel 6	ENSMUSG00000022949
Tnfrsf1b	1616.05	-0.919008	1.04313e-12	4.39101e-11	21938	tumor necrosis factor receptor superfamily, member 1b	ENSMUSG00000028599
Adcy1	287.17	2.45956	1.0559e-12	6.45481e-11	432530	adenylate cyclase 1	ENSMUSG00000020431
Tmem181c-ps	324.725	-2.62004	1.13972e-12	6.87333e-11	100040525	transmembrane protein 181C, pseudogene	NA
Chmp1b	1174.76	1.03087	1.17286e-12	4.29364e-11	67064	charged multivesicular body protein 1B	ENSMUSG00000109901
Ada	303.497	1.41024	1.2024e-12	7.37746e-11	11486	adenosine deaminase	ENSMUSG00000017697
Cipc	2069.86	-0.939574	1.24707e-12	4.95296e-11	217732	CLOCK interacting protein, circadian	ENSMUSG00000034157
Gab2	245.784	1.80361	1.45728e-12	8.87e-11	14389	growth factor receptor bound protein 2-associated protein 2	ENSMUSG00000004508
Btg2	1038.56	1.8028	1.49646e-12	6.53284e-11	12227	BTG anti-proliferation factor 2	ENSMUSG00000020423
Lypd6b	432.374	-1.90294	1.50655e-12	6.58703e-11	71897	LY6/PLAUR domain containing 6B	ENSMUSG00000026765
Ms4a10	50.4145	4.66311	1.67175e-12	1.00108e-10	69826	membrane-spanning 4-domains, subfamily A, member 10	ENSMUSG00000024731
Ppp1r18	1093.06	-1.20263	1.79289e-12	7.09842e-11	76448	protein phosphatase 1, regulatory subunit 18	ENSMUSG00000034595
Rab3d	1152.01	1.65856	2.00973e-12	7.16816e-11	19340	RAB3D, member RAS oncogene family	ENSMUSG00000019066
Sox21	2820.91	1.17708	2.01159e-12	7.64545e-11	223227	SRY (sex determining region Y)-box 21	ENSMUSG00000061517
Wbp5	6501.94	-1.01417	2.08439e-12	6.87333e-11	NA	NA	NA
Pdia5	1042.31	1.01295	2.16883e-12	7.54405e-11	72599	protein disulfide isomerase associated 5	ENSMUSG00000022844
Mycl	1256.24	1.7209	2.26043e-12	8.80178e-11	16918	v-myc avian myelocytomatosis viral oncogene lung carcinoma derived	ENSMUSG00000028654
Ddit4l	198.57	2.53146	2.28687e-12	1.35192e-10	73284	DNA-damage-inducible transcript 4-like	ENSMUSG00000046818
Rnf169	701.563	1.44813	2.32195e-12	9.69082e-11	108937	ring finger protein 169	ENSMUSG00000058761
Krt6a	495.468	2.5914	2.4018e-12	1.00085e-10	16687	keratin 6A	ENSMUSG00000058354
Hgfac	2454.1	1.68684	2.70938e-12	1.03896e-10	54426	hepatocyte growth factor activator	ENSMUSG00000029102
Smoc2	4440.02	2.16375	2.95821e-12	9.47877e-11	64074	SPARC related modular calcium binding 2	ENSMUSG00000023886
Myh14	5973.25	0.826461	3.04422e-12	9.69082e-11	71960	myosin, heavy polypeptide 14	ENSMUSG00000030739
Fam169a	119.028	-2.49126	3.34742e-12	1.94986e-10	320557	family with sequence similarity 169, member A	ENSMUSG00000041817
Nkx1-2	222.135	-3.29511	3.35772e-12	2.07029e-10	20231	NK1 homeobox 2	ENSMUSG00000048528
Lama3	183.085	2.31901	3.40877e-12	2.0952e-10	16774	laminin, alpha 3	ENSMUSG00000024421
Krt14	1976.82	2.30626	3.44853e-12	1.33532e-10	16664	keratin 14	ENSMUSG00000045545
Plekhg1	68.4499	2.57356	3.50904e-12	2.03755e-10	213783	pleckstrin homology domain containing, family G (with RhoGef domain) member 1	ENSMUSG00000040624
Reep1	299.978	-2.37715	3.51224e-12	2.3159e-10	52250	receptor accessory protein 1	ENSMUSG00000052852
Golt1a	51.9709	4.54138	3.5609e-12	2.06117e-10	68338	golgi transport 1A	ENSMUSG00000103421
Alas1	1511.57	0.634842	3.65764e-12	1.37434e-10	11655	aminolevulinic acid synthase 1	ENSMUSG00000032786
Zfp36l2	7548.19	-0.97942	3.82116e-12	1.20076e-10	12193	zinc finger protein 36, C3H type-like 2	ENSMUSG00000045817
Rhbdf2	1451.99	1.18911	4.13882e-12	1.50812e-10	217344	rhomboid 5 homolog 2	ENSMUSG00000020806
Ccl2	93.663	2.98289	4.81316e-12	2.73718e-10	20296	chemokine (C-C motif) ligand 2	ENSMUSG00000035385
Scml4	108.493	2.45192	5.10659e-12	2.90363e-10	268297	Scm polycomb group protein like 4	ENSMUSG00000044770
Lrg1	116.957	2.83914	5.631e-12	3.17663e-10	76905	leucine-rich alpha-2-glycoprotein 1	ENSMUSG00000037095
Zfp579	77.829	2.35102	6.1459e-12	3.40033e-10	68490	zinc finger protein 579	ENSMUSG00000051550
Slc2a9	53.2416	2.32754	6.76226e-12	3.73509e-10	117591	solute carrier family 2 (facilitated glucose transporter), member 9	ENSMUSG00000005107
Creg1	429.145	1.40628	6.92106e-12	2.74165e-10	433375	cellular repressor of E1A-stimulated genes 1	ENSMUSG00000040713
Pea15a	2573.73	-1.54259	7.07498e-12	2.61193e-10	18611	proliferation and apoptosis adaptor protein 15A	ENSMUSG00000013698
Aqp4	438.981	2.56765	7.10177e-12	2.81846e-10	11829	aquaporin 4	ENSMUSG00000024411
Ptprz1	208.452	-2.82704	7.26483e-12	4.00074e-10	19283	protein tyrosine phosphatase, receptor type Z, polypeptide 1	ENSMUSG00000068748
Slamf9	49.5438	2.74389	8.1502e-12	4.44859e-10	98365	SLAM family member 9	ENSMUSG00000026548
Cap2	32.1669	3.71301	8.40912e-12	4.54304e-10	67252	CAP, adenylate cyclase-associated protein, 2 (yeast)	ENSMUSG00000021373
Ttyh3	1344.02	1.9068	8.46438e-12	2.97111e-10	78339	tweety family member 3	ENSMUSG00000036565
Klhl24	553.673	2.02996	8.7343e-12	3.38543e-10	75785	kelch-like 24	ENSMUSG00000062901
Etv5	1987.75	-1.4067	9.18105e-12	3.37135e-10	104156	ets variant 5	ENSMUSG00000013089
Slc39a11	1040.69	1.11326	9.36824e-12	3.38104e-10	69806	solute carrier family 39 (metal ion transporter), member 11	ENSMUSG00000041654
Phldb1	1260.01	-1.72467	1.03222e-11	3.72998e-10	102693	pleckstrin homology like domain, family B, member 1	ENSMUSG00000048537
Serpinb10	197.743	-2.52873	1.14329e-11	6.18563e-10	241197	serine (or cysteine) peptidase inhibitor, clade B (ovalbumin), member 10	ENSMUSG00000092572
Slc23a3	192.929	1.67215	1.26945e-11	7.76571e-10	22626	solute carrier family 23 (nucleobase transporters), member 3	ENSMUSG00000026205
Alad	3300.19	1.21413	1.27142e-11	4.14743e-10	17025	aminolevulinate, delta-, dehydratase	ENSMUSG00000028393
Cd81	9780.01	1.12292	1.32896e-11	3.73509e-10	12520	CD81 antigen	ENSMUSG00000037706
Rab17	203.619	2.47025	1.40847e-11	7.55408e-10	19329	RAB17, member RAS oncogene family	ENSMUSG00000026304
Kif19a	86.5302	3.25826	1.71417e-11	9.07849e-10	286942	kinesin family member 19A	ENSMUSG00000010021
Ceacam1	11620.3	1.40725	1.7173e-11	4.36435e-10	26365	carcinoembryonic antigen-related cell adhesion molecule 1	ENSMUSG00000074272
Ago4	49.6969	2.8645	1.7451e-11	9.19956e-10	76850	argonaute RISC catalytic subunit 4	ENSMUSG00000042500
Esd	6129.93	1.179	1.75165e-11	5.79188e-10	13885	esterase D/formylglutathione hydrolase	ENSMUSG00000021996
Dapk1	58.1754	3.11979	1.91692e-11	1.00197e-09	69635	death associated protein kinase 1	ENSMUSG00000021559
Phldb2	1485.18	1.13568	2.08127e-11	7.28032e-10	208177	pleckstrin homology like domain, family B, member 2	ENSMUSG00000033149
Kazn	910.259	1.01352	2.17138e-11	6.75126e-10	71529	kazrin, periplakin interacting protein	ENSMUSG00000040606
Plod2	482.255	2.01402	2.18085e-11	8.10633e-10	26432	procollagen lysine, 2-oxoglutarate 5-dioxygenase 2	ENSMUSG00000032374
Krt27	65.6761	-3.73352	2.25028e-11	1.1619e-09	16675	keratin 27	ENSMUSG00000017588
Prr15l	1314.72	1.04255	2.45736e-11	8.67251e-10	217138	proline rich 15-like	ENSMUSG00000047040
Tnfaip8l1	1362.51	1.01291	2.52202e-11	8.31839e-10	66443	tumor necrosis factor, alpha-induced protein 8-like 1	ENSMUSG00000044469
Fam222a	1941.08	-1.20339	2.71147e-11	9.26922e-10	433940	family with sequence similarity 222, member A	ENSMUSG00000041930
Ttc9	613.227	1.2595	3.10242e-11	1.11536e-09	69480	tetratricopeptide repeat domain 9	ENSMUSG00000042734
Pls3	2463.39	1.05834	3.31628e-11	1.09907e-09	102866	plastin 3 (T-isoform)	ENSMUSG00000016382
Fmnl2	2930.54	-1.17659	3.43839e-11	1.06475e-09	71409	formin-like 2	ENSMUSG00000036053
Gal3st1	93.6985	2.24741	3.60916e-11	1.81018e-09	53897	galactose-3-O-sulfotransferase 1	ENSMUSG00000049721
Msrb3	246.755	1.99697	3.65365e-11	1.82751e-09	320183	methionine sulfoxide reductase B3	ENSMUSG00000051236
Cldn23	36.2936	2.46773	3.66341e-11	1.83205e-09	71908	claudin 23	ENSMUSG00000055976
Rtn4rl1	146.715	2.36504	3.70012e-11	1.83205e-09	237847	reticulon 4 receptor-like 1	ENSMUSG00000045287
Cerk	1021.75	1.52041	3.82483e-11	1.1186e-09	223753	ceramide kinase	ENSMUSG00000035891
Chmp2b	2644.39	0.70043	3.93087e-11	1.2533e-09	68942	charged multivesicular body protein 2B	ENSMUSG00000004843
Rnf122	110.008	2.32989	3.94807e-11	1.96909e-09	68867	ring finger protein 122	ENSMUSG00000039328
Vwa5a	729.822	1.25296	3.99858e-11	1.40232e-09	67776	von Willebrand factor A domain containing 5A	ENSMUSG00000023186
Usp6nl	3912.37	-0.871963	4.04698e-11	9.84797e-10	98910	USP6 N-terminal like	ENSMUSG00000039046
Cmpk2	69.7999	2.322	4.22638e-11	2.10223e-09	22169	cytidine monophosphate (UMP-CMP) kinase 2, mitochondrial	ENSMUSG00000020638
Foxl2os	137.011	-2.20174	4.51015e-11	2.23736e-09	768252	forkhead box L2, opposite strand	ENSMUSG00000097072
Arhgef19	250.252	1.91157	4.60237e-11	2.40753e-09	213649	Rho guanine nucleotide exchange factor (GEF) 19	ENSMUSG00000028919
Zdhhc14	219.79	2.18042	4.62341e-11	2.27547e-09	224454	zinc finger, DHHC domain containing 14	ENSMUSG00000034265
Tspan9	2222.49	1.03301	4.62647e-11	1.40232e-09	109246	tetraspanin 9	ENSMUSG00000030352
Pim3	4533.11	-0.969259	4.8284e-11	1.30713e-09	223775	proviral integration site 3	ENSMUSG00000035828
Tmem8	1069.4	0.8722	5.08975e-11	1.4912e-09	NA	NA	NA
Usp16	3068.39	-0.922848	5.17329e-11	1.66767e-09	74112	ubiquitin specific peptidase 16	ENSMUSG00000025616
Akr1c18	146.544	-2.52591	5.33861e-11	2.57919e-09	105349	aldo-keto reductase family 1, member C18	ENSMUSG00000021214
Slc19a2	1034.39	1.04797	5.40145e-11	1.5494e-09	116914	solute carrier family 19 (thiamine transporter), member 2	ENSMUSG00000040918
Rnase1	100.052	-2.29878	5.63747e-11	2.72358e-09	19752	ribonuclease, RNase A family, 1 (pancreatic)	ENSMUSG00000035896
Tead3	378.641	1.27757	5.73517e-11	2.91483e-09	21678	TEA domain family member 3	ENSMUSG00000002249
Ccr2	43.8875	-3.05745	6.53137e-11	3.08411e-09	12772	chemokine (C-C motif) receptor 2	ENSMUSG00000049103
Ikzf2	89.8885	2.15134	6.53664e-11	3.08511e-09	22779	IKAROS family zinc finger 2	ENSMUSG00000025997
Krt39	68.4974	-1.9776	6.53808e-11	3.09957e-09	237934	keratin 39	ENSMUSG00000064165
Psmb9	38.8549	2.55797	6.92066e-11	3.23466e-09	16912	proteasome (prosome, macropain) subunit, beta type 9 (large multifunctional peptidase 2)	ENSMUSG00000096727
Afap1	509.744	1.99783	6.98218e-11	2.37977e-09	70292	actin filament associated protein 1	ENSMUSG00000029094
Pmp22	498.433	-1.69129	7.42661e-11	2.51399e-09	18858	peripheral myelin protein 22	ENSMUSG00000018217
Stc1	361.605	-2.41761	7.45369e-11	3.48221e-09	20855	stanniocalcin 1	ENSMUSG00000014813
Il1rap	335.732	-1.47849	7.70473e-11	3.49372e-09	16180	interleukin 1 receptor accessory protein	ENSMUSG00000022514
Gss	3126.57	1.09353	8.15552e-11	2.53216e-09	14854	glutathione synthetase	ENSMUSG00000027610
Hebp2	532.026	1.06888	8.36441e-11	2.77302e-09	56016	heme binding protein 2	ENSMUSG00000019853
Foxa3	1051.87	1.0967	8.39737e-11	2.5936e-09	15377	forkhead box A3	ENSMUSG00000040891
Casp1	210.927	2.06547	8.44601e-11	3.92791e-09	12362	caspase 1	ENSMUSG00000025888
Phyh	247.115	1.90245	8.49306e-11	3.92791e-09	16922	phytanoyl-CoA hydroxylase	ENSMUSG00000026664
Grb10	2743.71	-2.27279	8.49791e-11	2.48124e-09	14783	growth factor receptor bound protein 10	ENSMUSG00000020176
Gsta4	3020.43	1.48822	8.53099e-11	2.48124e-09	14860	glutathione S-transferase, alpha 4	ENSMUSG00000032348
Hdhd3	135.331	1.72598	8.68488e-11	3.96248e-09	72748	haloacid dehalogenase-like hydrolase domain containing 3	ENSMUSG00000038422
Gramd4	2577.59	-0.990969	9.27974e-11	2.83643e-09	223752	GRAM domain containing 4	ENSMUSG00000035900
Dok4	421.377	1.39972	9.30436e-11	4.87467e-09	114255	docking protein 4	ENSMUSG00000040631
Gtse1	2091.64	0.935309	9.92601e-11	2.83423e-09	29870	G two S phase expressed protein 1	ENSMUSG00000022385
D630039A03Rik	387.74	2.23965	1.02962e-10	4.72742e-09	242484	RIKEN cDNA D630039A03 gene	ENSMUSG00000052117
Cdo1	2500.48	1.55043	1.06675e-10	3.03443e-09	12583	cysteine dioxygenase 1, cytosolic	ENSMUSG00000033022
Fbxl20	621.302	1.69856	1.09378e-10	3.56255e-09	72194	F-box and leucine-rich repeat protein 20	ENSMUSG00000020883
Ptpn13	2152.58	1.79641	1.10338e-10	3.10661e-09	19249	protein tyrosine phosphatase, non-receptor type 13	ENSMUSG00000034573
Tlr5	32.5757	2.62049	1.12127e-10	5.13194e-09	53791	toll-like receptor 5	ENSMUSG00000079164
Pdgfc	325.355	-1.70895	1.19294e-10	5.42348e-09	54635	platelet-derived growth factor, C polypeptide	ENSMUSG00000028019
Dyrk1b	242.133	2.06742	1.20422e-10	5.31261e-09	13549	dual-specificity tyrosine-(Y)-phosphorylation regulated kinase 1b	ENSMUSG00000002409
Phactr2	369.155	1.80916	1.26159e-10	5.53843e-09	215789	phosphatase and actin regulator 2	ENSMUSG00000062866
Trim62	68.1712	2.11977	1.41005e-10	6.3304e-09	67525	tripartite motif-containing 62	ENSMUSG00000041000
Cd320	825.512	-1.00149	1.48096e-10	3.9547e-09	54219	CD320 antigen	ENSMUSG00000002308
Phlda2	876.531	-1.24693	1.51087e-10	3.9547e-09	22113	pleckstrin homology like domain, family A, member 2	ENSMUSG00000010760
Prkd1	51.7446	-2.49505	1.57513e-10	7.0355e-09	18760	protein kinase D1	ENSMUSG00000002688
Hsd17b2	27.1719	3.45899	1.66031e-10	7.32879e-09	15486	hydroxysteroid (17-beta) dehydrogenase 2	ENSMUSG00000031844
Socs2	259.714	-1.86022	1.67379e-10	7.39166e-09	216233	suppressor of cytokine signaling 2	ENSMUSG00000020027
Litaf	4374.62	0.73965	1.77282e-10	4.14485e-09	56722	LPS-induced TN factor	ENSMUSG00000022500
Clrn3	83.0823	2.63013	1.90942e-10	8.27824e-09	212070	clarin 3	ENSMUSG00000050866
B4galt4	268.308	-2.38301	1.97294e-10	8.58526e-09	56375	UDP-Gal:betaGlcNAc beta 1,4-galactosyltransferase, polypeptide 4	ENSMUSG00000022793
Lrrc8e	368.704	-1.54867	1.98394e-10	8.61276e-09	72267	leucine rich repeat containing 8 family, member E	ENSMUSG00000046589
Srgap1	197.057	1.38145	2.00726e-10	8.71861e-09	117600	SLIT-ROBO Rho GTPase activating protein 1	ENSMUSG00000020121
Pycard	33.1724	3.15798	2.04047e-10	8.77763e-09	66824	PYD and CARD domain containing	ENSMUSG00000030793
Irf1	998.599	0.737112	2.07758e-10	6.48786e-09	16362	interferon regulatory factor 1	ENSMUSG00000018899
Rnf180	37.1183	2.60837	2.16718e-10	9.29862e-09	71816	ring finger protein 180	ENSMUSG00000021720
Tyro3	231.149	1.18333	2.18453e-10	9.35124e-09	22174	TYRO3 protein tyrosine kinase 3	ENSMUSG00000027298
Rab38	124.319	2.33405	2.22049e-10	9.48313e-09	72433	RAB38, member RAS oncogene family	ENSMUSG00000030559
Plxnb1	1283.47	1.39473	2.24519e-10	6.58359e-09	235611	plexin B1	ENSMUSG00000053646
St6galnac2	175.186	-1.48701	2.31808e-10	9.87701e-09	20446	ST6 (alpha-N-acetyl-neuraminyl-2,3-beta-galactosyl-1,3)-N-acetylgalactosaminide alpha-2,6-sialyltransferase 2	ENSMUSG00000057286
Loxl2	46.6442	2.76839	2.35404e-10	9.94657e-09	94352	lysyl oxidase-like 2	ENSMUSG00000034205
Letmd1	572.621	0.946928	2.40084e-10	7.36886e-09	68614	LETM1 domain containing 1	ENSMUSG00000037353
Tagln2	14062.3	1.08157	2.4513e-10	5.85727e-09	21346	transgelin 2	ENSMUSG00000026547
Nrp2	2818.32	-1.00677	2.56364e-10	7.27087e-09	18187	neuropilin 2	ENSMUSG00000025969
Prr13	3313.56	1.10975	2.61391e-10	6.94082e-09	66151	proline rich 13	ENSMUSG00000023048
Nbl1	721.942	1.49077	2.63965e-10	8.0138e-09	17965	NBL1, DAN family BMP antagonist	ENSMUSG00000041120
Kctd17	92.3693	2.07455	2.74883e-10	1.16927e-08	72844	potassium channel tetramerisation domain containing 17	ENSMUSG00000033287
Ror2	904.989	-1.16041	2.85267e-10	8.61485e-09	26564	receptor tyrosine kinase-like orphan receptor 2	ENSMUSG00000021464
Efna5	535.98	-0.967502	2.94872e-10	8.8425e-09	13640	ephrin A5	ENSMUSG00000048915
Sox4	4210.84	2.37344	2.96475e-10	6.74697e-09	20677	SRY (sex determining region Y)-box 4	ENSMUSG00000076431
Cds1	95.4997	2.09819	3.03847e-10	1.28887e-08	74596	CDP-diacylglycerol synthase 1	ENSMUSG00000029330
Rap1gap	358.341	1.65276	3.0971e-10	1.3054e-08	110351	Rap1 GTPase-activating protein	ENSMUSG00000041351
Ldlrad3	842.904	-1.7786	3.10644e-10	7.88781e-09	241576	low density lipoprotein receptor class A domain containing 3	ENSMUSG00000048058
Pdzk1ip1	214.209	2.61921	3.3106e-10	1.38906e-08	67182	PDZK1 interacting protein 1	ENSMUSG00000028716
Adgrv1	133.288	-1.99674	3.47401e-10	1.45433e-08	110789	adhesion G protein-coupled receptor V1	ENSMUSG00000069170
Gas7	148.541	1.66962	3.70594e-10	1.53317e-08	14457	growth arrest specific 7	ENSMUSG00000033066
Cgref1	117.677	2.11893	3.85529e-10	1.58506e-08	68567	cell growth regulator with EF hand domain 1	ENSMUSG00000029161
Klhl26	567.225	1.17396	3.87386e-10	1.14562e-08	234378	kelch-like 26	ENSMUSG00000055707
Dtx3	133.493	1.47087	4.57881e-10	1.88611e-08	80904	deltex 3, E3 ubiquitin ligase	ENSMUSG00000040415
Tmem189	1344.76	-0.903924	4.66211e-10	1.28887e-08	NA	NA	NA
1700007K13Rik	29.9338	3.06953	5.0583e-10	2.05535e-08	69327	RIKEN cDNA 1700007K13 gene	ENSMUSG00000026831
Rps6ka3	4470.91	-0.883845	5.07853e-10	1.32482e-08	110651	ribosomal protein S6 kinase polypeptide 3	ENSMUSG00000031309
Celsr1	2966.76	0.579048	5.18548e-10	1.30148e-08	12614	cadherin, EGF LAG seven-pass G-type receptor 1	ENSMUSG00000016028
Tubb2b	553.984	1.52881	5.51815e-10	1.58797e-08	73710	tubulin, beta 2B class IIB	ENSMUSG00000045136
Cenpu	347.659	-1.17061	5.52938e-10	2.24371e-08	71876	centromere protein U	ENSMUSG00000031629
Mmp11	111.714	2.22881	5.55806e-10	2.25442e-08	17385	matrix metallopeptidase 11	ENSMUSG00000000901
Bcl11a	438.762	1.98585	5.62287e-10	1.61385e-08	14025	B cell CLL/lymphoma 11A (zinc finger protein)	ENSMUSG00000000861
Mab21l3	66.3605	2.70114	6.63039e-10	2.66129e-08	242125	mab-21-like 3	ENSMUSG00000044313
Jun	1501.57	1.28632	6.76862e-10	1.85676e-08	16476	jun proto-oncogene	ENSMUSG00000052684
Krt4	12989.3	0.813305	6.905e-10	1.52329e-08	16682	keratin 4	ENSMUSG00000059668
Rhoc	229.895	2.05218	6.9357e-10	2.68891e-08	11853	ras homolog family member C	ENSMUSG00000002233
Cttnbp2nl	1311.21	0.820532	7.1316e-10	1.90279e-08	80281	CTTNBP2 N-terminal like	ENSMUSG00000062127
Fam129a	2137.45	-1.21647	7.49456e-10	1.90317e-08	NA	NA	NA
Mamld1	148.397	2.22562	7.57317e-10	2.99138e-08	333639	mastermind-like domain containing 1	ENSMUSG00000059401
Mdh1	5596.46	0.612231	7.58822e-10	1.65533e-08	17449	malate dehydrogenase 1, NAD (soluble)	ENSMUSG00000020321
Net1	9663.7	-0.687265	8.2822e-10	2.09392e-08	56349	neuroepithelial cell transforming gene 1	ENSMUSG00000021215
Casp7	751.908	1.13681	8.72259e-10	2.45645e-08	12369	caspase 7	ENSMUSG00000025076
Tgfbr3	171.497	-2.31558	8.83766e-10	3.45379e-08	21814	transforming growth factor, beta receptor III	ENSMUSG00000029287
Itgb6	782.757	1.72432	9.60698e-10	2.21065e-08	16420	integrin beta 6	ENSMUSG00000026971
Robo3	20.3198	3.2989	9.76038e-10	3.36208e-08	19649	roundabout guidance receptor 3	ENSMUSG00000032128
Ddx58	493.566	1.16139	9.93295e-10	2.74203e-08	230073	DEAD/H box helicase 58	ENSMUSG00000040296
Crtap	1078.95	-0.723063	1.02061e-09	2.61772e-08	56693	cartilage associated protein	ENSMUSG00000032431
Ramp3	36.6514	2.47949	1.03731e-09	4.02389e-08	56089	receptor (calcitonin) activity modifying protein 3	ENSMUSG00000041046
Slco2a1	83.6343	-2.31973	1.0422e-09	4.03047e-08	24059	solute carrier organic anion transporter family, member 2a1	ENSMUSG00000032548
Dnaaf3	93.7861	-1.94696	1.04368e-09	4.03047e-08	436022	dynein, axonemal assembly factor 3	ENSMUSG00000055809
Ivl	40.2425	2.29031	1.05167e-09	4.02532e-08	16447	involucrin	ENSMUSG00000049128
Pink1	730.625	1.34694	1.0691e-09	2.93859e-08	68943	PTEN induced putative kinase 1	ENSMUSG00000028756
Itm2b	4704.13	0.74127	1.16694e-09	2.8867e-08	16432	integral membrane protein 2B	ENSMUSG00000022108
Cacnb2	106.124	-2.32057	1.16789e-09	4.48211e-08	12296	calcium channel, voltage-dependent, beta 2 subunit	ENSMUSG00000057914
Kif12	51.5423	3.18453	1.20561e-09	4.57547e-08	16552	kinesin family member 12	ENSMUSG00000028357
BC048546	115.74	-2.20672	1.29354e-09	4.89907e-08	NA	NA	NA
Ddias	555.722	1.05393	1.33685e-09	3.6057e-08	74041	DNA damage-induced apoptosis suppressor	ENSMUSG00000030641
Cpe	787.694	-2.20982	1.33931e-09	3.36208e-08	12876	carboxypeptidase E	ENSMUSG00000037852
Xbp1	3947.04	1.41005	1.34326e-09	2.51385e-08	22433	X-box binding protein 1	ENSMUSG00000020484
Chchd10	3594.68	1.09757	1.37957e-09	3.24055e-08	103172	coiled-coil-helix-coiled-coil-helix domain containing 10	ENSMUSG00000049422
Spry4	392.701	-2.20858	1.3826e-09	5.96011e-08	24066	sprouty RTK signaling antagonist 4	ENSMUSG00000024427
Ppp1r14d	148.742	2.41779	1.40203e-09	5.25635e-08	72112	protein phosphatase 1, regulatory inhibitor subunit 14D	ENSMUSG00000027317
Lincenc1	1169.59	-1.78864	1.44864e-09	3.64759e-08	NA	NA	NA
Optn	933.719	1.60253	1.47474e-09	3.70548e-08	71648	optineurin	ENSMUSG00000026672
Mpzl3	739.565	0.983794	1.48624e-09	3.99078e-08	319742	myelin protein zero-like 3	ENSMUSG00000070305
Tbcd	1504.94	0.918887	1.50697e-09	3.74311e-08	108903	tubulin-specific chaperone d	ENSMUSG00000039230
Spata24	121.37	2.2276	1.52256e-09	5.7076e-08	71242	spermatogenesis associated 24	ENSMUSG00000024352
Dusp1	472.785	1.78791	1.56907e-09	4.14422e-08	19252	dual specificity phosphatase 1	ENSMUSG00000024190
Ctgf	8519.09	1.73805	1.655e-09	3.04418e-08	NA	NA	NA
Esrra	2960.57	0.629193	1.66414e-09	4.08196e-08	26379	estrogen related receptor, alpha	ENSMUSG00000024955
Esam	29.7647	2.59334	1.6966e-09	6.33449e-08	69524	endothelial cell-specific adhesion molecule	ENSMUSG00000001946
Slc22a18	249.418	1.96366	2.11405e-09	7.81386e-08	18400	solute carrier family 22 (organic cation transporter), member 18	ENSMUSG00000000154
Ephb4	2212.49	1.60335	2.12031e-09	5.17561e-08	13846	Eph receptor B4	ENSMUSG00000029710
Slfn2	55.9005	2.42864	2.22922e-09	8.12449e-08	20556	schlafen 2	ENSMUSG00000072620
Lingo2	23.594	-2.74286	2.29508e-09	9.14922e-08	242384	leucine rich repeat and Ig domain containing 2	ENSMUSG00000045083
Steap1	921.036	-1.27221	2.33937e-09	5.03974e-08	70358	six transmembrane epithelial antigen of the prostate 1	ENSMUSG00000015652
Rnf19a	1825.55	0.721262	2.36981e-09	5.7076e-08	30945	ring finger protein 19A	ENSMUSG00000022280
Dync1i1	174.752	-2.3033	2.43516e-09	8.65414e-08	13426	dynein cytoplasmic 1 intermediate chain 1	ENSMUSG00000029757
Gm694	57.0488	-2.69735	2.4572e-09	8.8874e-08	NA	NA	NA
Zmiz1	1332.15	1.43726	2.5548e-09	6.12652e-08	328365	zinc finger, MIZ-type containing 1	ENSMUSG00000007817
Tmem159	286.841	1.34963	2.58765e-09	1.05939e-07	233806	transmembrane protein 159	ENSMUSG00000030917
Eomes	416.433	-1.72033	2.61167e-09	9.45694e-08	13813	eomesodermin	ENSMUSG00000032446
Rarb	31.0183	2.72529	2.74643e-09	9.90615e-08	218772	retinoic acid receptor, beta	ENSMUSG00000017491
Fam198b	66.942	2.52633	2.80069e-09	1.01002e-07	NA	NA	NA
Mtss1	781.84	1.36848	2.82482e-09	6.73299e-08	211401	MTSS I-BAR domain containing 1	ENSMUSG00000022353
Ppef1	166.874	-2.55328	2.8571e-09	1.02117e-07	237178	protein phosphatase with EF hand calcium-binding domain 1	ENSMUSG00000062168
Pcbd1	987.874	1.39777	2.8634e-09	6.81119e-08	13180	pterin 4 alpha carbinolamine dehydratase/dimerization cofactor of hepatocyte nuclear factor 1 alpha (TCF1) 1	ENSMUSG00000020098
Bcl11b	113.165	1.8204	2.98647e-09	1.0668e-07	58208	B cell leukemia/lymphoma 11B	ENSMUSG00000048251
Ankrd9	556.554	-0.967659	3.08033e-09	7.94614e-08	74251	ankyrin repeat domain 9	ENSMUSG00000037904
R3hdml	73.6163	2.34603	3.08186e-09	1.10071e-07	100043899	R3H domain containing-like	ENSMUSG00000078949
Mgst1	795.762	1.55174	3.09643e-09	6.56266e-08	56615	microsomal glutathione S-transferase 1	ENSMUSG00000008540
Gpr35	64.3606	2.55121	3.25998e-09	1.1426e-07	64095	G protein-coupled receptor 35	ENSMUSG00000026271
Cry1	1088.21	-0.796248	3.29714e-09	7.86943e-08	12952	cryptochrome 1 (photolyase-like)	ENSMUSG00000020038
BC055324	961.197	-0.754738	3.4315e-09	7.22891e-08	381306	cDNA sequence BC055324	ENSMUSG00000041406
Serpinb2	47.7109	-2.50183	3.45008e-09	1.21425e-07	18788	serine (or cysteine) peptidase inhibitor, clade B, member 2	ENSMUSG00000062345
Pxdn	257.956	1.13485	3.46164e-09	1.22238e-07	69675	peroxidasin	ENSMUSG00000020674
Slmo1	40.2387	-3.13907	3.5759e-09	1.25373e-07	NA	NA	NA
Cxcl5	123.113	2.22413	3.59295e-09	1.26617e-07	20311	chemokine (C-X-C motif) ligand 5	ENSMUSG00000029371
Il4ra	1131.38	1.6543	3.60253e-09	8.45012e-08	16190	interleukin 4 receptor, alpha	ENSMUSG00000030748
Ctc1	1508.97	0.8271	3.72236e-09	8.8874e-08	68964	CTS telomere maintenance complex component 1	ENSMUSG00000020898
Foxo3	661.244	1.39205	3.72921e-09	9.43136e-08	56484	forkhead box O3	ENSMUSG00000048756
Cadm1	1000.2	-1.65999	3.87984e-09	8.10814e-08	54725	cell adhesion molecule 1	ENSMUSG00000032076
4930415O20Rik	38.9421	2.46976	3.92348e-09	1.37758e-07	NA	NA	NA
Fkbp5	1545.95	-1.38705	4.06744e-09	9.42814e-08	14229	FK506 binding protein 5	ENSMUSG00000024222
Nxn	1372.68	0.718088	4.12405e-09	9.69248e-08	18230	nucleoredoxin	ENSMUSG00000020844
Ces2f	24.4252	2.86973	4.22084e-09	1.46867e-07	71903	carboxylesterase 2F	ENSMUSG00000062826
Sdr42e1	201.403	1.63861	4.27075e-09	1.48323e-07	74032	short chain dehydrogenase/reductase family 42E, member 1	ENSMUSG00000034308
Irf7	76.405	1.72646	4.30143e-09	1.4989e-07	54123	interferon regulatory factor 7	ENSMUSG00000025498
Slc12a4	381.535	-1.51608	4.44552e-09	1.53812e-07	20498	solute carrier family 12, member 4	ENSMUSG00000017765
Chsy1	677.702	-1.01639	4.53436e-09	1.1101e-07	269941	chondroitin sulfate synthase 1	ENSMUSG00000032640
Pafah2	1103.85	1.15545	4.58235e-09	1.12885e-07	100163	platelet-activating factor acetylhydrolase 2	ENSMUSG00000037366
Mettl20	270.005	1.4415	4.73555e-09	1.83577e-07	NA	NA	NA
Gm3776	239.419	2.47517	4.75522e-09	1.58851e-07	100042295	predicted gene 3776	ENSMUSG00000111709
Bphl	288.513	1.53783	4.79071e-09	1.63823e-07	68021	biphenyl hydrolase-like (serine hydrolase, breast epithelial mucin-associated antigen)	ENSMUSG00000038286
Gm1673	109.977	-2.41591	4.82632e-09	1.63823e-07	381633	predicted gene 1673	ENSMUSG00000070858
Pygb	3928.65	0.688976	4.90243e-09	9.08811e-08	110078	brain glycogen phosphorylase	ENSMUSG00000033059
Mapkapk3	943.596	0.972867	4.94493e-09	1.022e-07	102626	mitogen-activated protein kinase-activated protein kinase 3	ENSMUSG00000032577
Ulk2	368.005	1.05871	5.05732e-09	1.94625e-07	29869	unc-51 like kinase 2	ENSMUSG00000004798
Chrm1	40.3801	-2.74686	5.2428e-09	1.78986e-07	12669	cholinergic receptor, muscarinic 1, CNS	ENSMUSG00000032773
Apcdd1	359.181	2.10123	5.33521e-09	1.80856e-07	494504	adenomatosis polyposis coli down-regulated 1	ENSMUSG00000071847
Laptm5	64.3358	2.4634	5.44488e-09	1.83513e-07	16792	lysosomal-associated protein transmembrane 5	ENSMUSG00000028581
Tap2	165.223	1.74759	6.05966e-09	2.01699e-07	21355	transporter 2, ATP-binding cassette, sub-family B (MDR/TAP)	ENSMUSG00000024339
Hs2st1	3001.33	-0.69116	6.31823e-09	1.41184e-07	23908	heparan sulfate 2-O-sulfotransferase 1	ENSMUSG00000040151
Slc5a1	105.589	2.17658	6.33829e-09	2.09458e-07	20537	solute carrier family 5 (sodium/glucose cotransporter), member 1	ENSMUSG00000011034
Krt23	766.13	1.64409	6.5165e-09	1.56449e-07	94179	keratin 23	ENSMUSG00000006777
Slc43a2	117.694	1.76607	6.61436e-09	2.17735e-07	215113	solute carrier family 43, member 2	ENSMUSG00000038178
Tmem260	339.64	1.09706	6.73044e-09	2.49487e-07	218989	transmembrane protein 260	ENSMUSG00000036339
8430408G22Rik	30.1131	2.43716	6.83414e-09	2.24212e-07	NA	NA	NA
Cib1	2011.96	1.14742	6.92568e-09	1.58851e-07	23991	calcium and integrin binding 1 (calmyrin)	ENSMUSG00000030538
Samd5	1622.93	-1.4408	6.95577e-09	1.56449e-07	320825	sterile alpha motif domain containing 5	ENSMUSG00000060487
Khdrbs3	92.7791	2.08792	7.07765e-09	2.3058e-07	13992	KH domain containing, RNA binding, signal transduction associated 3	ENSMUSG00000022332
Lrwd1	1647.92	-0.631204	7.08808e-09	1.56449e-07	71735	leucine-rich repeats and WD repeat domain containing 1	ENSMUSG00000029703
Parp12	418.087	1.10391	7.25949e-09	2.36086e-07	243771	poly (ADP-ribose) polymerase family, member 12	ENSMUSG00000038507
Arhgap20	42.9811	-2.48113	7.32002e-09	2.36199e-07	244867	Rho GTPase activating protein 20	ENSMUSG00000053199
Acox3	308.109	1.51497	7.3899e-09	2.72026e-07	80911	acyl-Coenzyme A oxidase 3, pristanoyl	ENSMUSG00000029098
2810459M11Rik	95.1562	1.64887	7.44173e-09	2.42006e-07	72792	RIKEN cDNA 2810459M11 gene	ENSMUSG00000026227
Mfge8	837.86	1.43999	7.45026e-09	1.64318e-07	17304	milk fat globule EGF and factor V/VIII domain containing	ENSMUSG00000030605
Csrp2	1353.07	1.03915	8.01699e-09	1.81516e-07	13008	cysteine and glycine-rich protein 2	ENSMUSG00000020186
Pqlc3	261.149	1.67158	8.03313e-09	2.51545e-07	217430	PQ loop repeat containing	ENSMUSG00000045679
Vil1	8071.64	0.902875	8.08673e-09	1.6854e-07	22349	villin 1	ENSMUSG00000026175
Fzd1	680.97	1.06461	8.57018e-09	1.9801e-07	14362	frizzled class receptor 1	ENSMUSG00000044674
Cdx1	479.074	2.21489	8.78771e-09	2.03587e-07	12590	caudal type homeobox 1	ENSMUSG00000024619
Rhob	2081.64	1.04886	8.8568e-09	1.91845e-07	11852	ras homolog family member B	ENSMUSG00000054364
Dnase1l3	54.0657	2.31668	8.86401e-09	2.82282e-07	13421	deoxyribonuclease 1-like 3	ENSMUSG00000025279
Dusp5	351.027	-1.40723	8.88803e-09	3.00373e-07	240672	dual specificity phosphatase 5	ENSMUSG00000034765
Slc22a1	87.2185	1.89848	9.11678e-09	2.91871e-07	20517	solute carrier family 22 (organic cation transporter), member 1	ENSMUSG00000023829
Gtf2ird1	2149.28	0.68598	9.15582e-09	1.91845e-07	57080	general transcription factor II I repeat domain-containing 1	ENSMUSG00000023079
Acad11	401.81	1.12787	9.37812e-09	2.97624e-07	102632	acyl-Coenzyme A dehydrogenase family, member 11	ENSMUSG00000090150
Mtus2	54.856	2.57781	9.40591e-09	2.99557e-07	77521	microtubule associated tumor suppressor candidate 2	ENSMUSG00000029651
Acss1	1090.32	1.86726	9.48941e-09	2.03635e-07	68738	acyl-CoA synthetase short-chain family member 1	ENSMUSG00000027452
Taf5	572.917	-0.663937	9.5906e-09	2.18025e-07	226182	TATA-box binding protein associated factor 5	ENSMUSG00000025049
Galnt12	471.471	2.16278	9.79754e-09	2.21937e-07	230145	polypeptide N-acetylgalactosaminyltransferase 12	ENSMUSG00000039774
Rnf128	2570.86	0.870332	9.99069e-09	1.99758e-07	66889	ring finger protein 128	ENSMUSG00000031438
Arrdc4	856.141	0.781324	1.00595e-08	1.91845e-07	66412	arrestin domain containing 4	ENSMUSG00000042659
Slc17a5	265.152	1.08123	1.01727e-08	3.42611e-07	235504	solute carrier family 17 (anion/sugar transporter), member 5	ENSMUSG00000049624
Ctsl	4583.68	-0.597096	1.06245e-08	2.18025e-07	13039	cathepsin L	ENSMUSG00000021477
Mylk	1753.56	-1.476	1.08283e-08	2.21547e-07	107589	myosin, light polypeptide kinase	ENSMUSG00000022836
Rnf141	335.411	1.07543	1.12038e-08	3.7541e-07	67150	ring finger protein 141	ENSMUSG00000030788
Rasl11b	95.572	1.92675	1.22412e-08	3.832e-07	68939	RAS-like, family 11, member B	ENSMUSG00000049907
Chst12	282.35	-1.58753	1.28546e-08	4.01283e-07	59031	carbohydrate sulfotransferase 12	ENSMUSG00000036599
Cdcp1	2871.35	0.737256	1.29077e-08	2.58562e-07	109332	CUB domain containing protein 1	ENSMUSG00000035498
Ptprj	1264.16	1.38671	1.3068e-08	2.61317e-07	19271	protein tyrosine phosphatase, receptor type, J	ENSMUSG00000025314
Tbc1d8	226.725	1.69048	1.33714e-08	4.0278e-07	54610	TBC1 domain family, member 8	ENSMUSG00000003134
Rdx	6227.33	-0.574791	1.35603e-08	2.09458e-07	19684	radixin	ENSMUSG00000032050
Fosl2	2719.15	1.07102	1.40113e-08	2.78723e-07	14284	fos-like antigen 2	ENSMUSG00000029135
Fuom	121.628	1.61373	1.43665e-08	4.40737e-07	69064	fucose mutarotase	ENSMUSG00000025466
Cbln3	121.34	1.8114	1.44264e-08	4.41839e-07	56410	cerebellin 3 precursor protein	ENSMUSG00000040380
Sptbn2	449.613	1.85472	1.46168e-08	3.23378e-07	20743	spectrin beta, non-erythrocytic 2	ENSMUSG00000067889
Ifitm3	9467.75	1.45756	1.46697e-08	2.42006e-07	66141	interferon induced transmembrane protein 3	ENSMUSG00000025492
Gpa33	4414.08	0.866283	1.46842e-08	2.24044e-07	59290	glycoprotein A33 (transmembrane)	ENSMUSG00000000544
Lace1	307.754	0.917411	1.49319e-08	4.57438e-07	NA	NA	NA
Nagk	338.926	1.04308	1.52832e-08	4.64986e-07	56174	N-acetylglucosamine kinase	ENSMUSG00000034744
Adgrg1	1012.53	1.61819	1.53049e-08	2.78197e-07	14766	adhesion G protein-coupled receptor G1	ENSMUSG00000031785
Fas	22.9182	3.31713	1.53587e-08	5.03698e-07	14102	Fas (TNF receptor superfamily member 6)	ENSMUSG00000024778
Epb4.1l2	9018.37	-0.753667	1.56714e-08	2.37001e-07	NA	NA	NA
Fam20c	553.395	-1.51901	1.57506e-08	3.47272e-07	80752	FAM20C, golgi associated secretory pathway kinase	ENSMUSG00000025854
Prmt2	309.893	0.817297	1.75271e-08	5.66072e-07	15468	protein arginine N-methyltransferase 2	ENSMUSG00000020230
Yipf2	599.575	0.833956	1.86179e-08	4.01283e-07	74766	Yip1 domain family, member 2	ENSMUSG00000032182
Plscr3	1906.23	0.609667	1.93189e-08	4.01283e-07	70310	phospholipid scramblase 3	ENSMUSG00000019461
Wipf3	219.033	1.84951	1.93346e-08	5.66865e-07	330319	WAS/WASL interacting protein family, member 3	ENSMUSG00000086040
Rhoq	671.254	1.76509	1.9577e-08	4.17466e-07	104215	ras homolog family member Q	ENSMUSG00000024143
Tnip3	1505.94	1.19057	2.09029e-08	4.0278e-07	414084	TNFAIP3 interacting protein 3	ENSMUSG00000044162
Gsdmd	2278.54	1.30672	2.12079e-08	3.95513e-07	69146	gasdermin D	ENSMUSG00000022575
Morc4	2654.49	-1.11898	2.17504e-08	4.0278e-07	75746	microrchidia 4	ENSMUSG00000031434
Nat8l	42.4566	-2.68886	2.22849e-08	6.63747e-07	269642	N-acetyltransferase 8-like	ENSMUSG00000048142
Gm17296	930.009	-1.20128	2.22878e-08	3.95513e-07	NA	NA	NA
Slc17a4	41.5518	2.33847	2.24871e-08	6.64647e-07	319848	solute carrier family 17 (sodium phosphate), member 4	ENSMUSG00000021336
Fstl1	80.4073	-2.37446	2.28284e-08	6.7524e-07	14314	follistatin-like 1	ENSMUSG00000022816
5031439G07Rik	5708.56	-0.863426	2.32406e-08	4.3747e-07	223739	RIKEN cDNA 5031439G07 gene	ENSMUSG00000036046
Dmgdh	22.4749	-2.35255	2.34345e-08	6.97138e-07	74129	dimethylglycine dehydrogenase precursor	ENSMUSG00000042102
C1ra	71.6106	1.87276	2.39929e-08	7.0347e-07	50909	complement component 1, r subcomponent A	ENSMUSG00000055172
Ngfrap1	4194.26	-0.653651	2.40498e-08	3.52537e-07	NA	NA	NA
Lgals12	217.926	0.995404	2.4718e-08	8.2391e-07	56072	lectin, galactose binding, soluble 12	ENSMUSG00000024972
Bmp3	294.506	-1.91542	2.49781e-08	7.32115e-07	110075	bone morphogenetic protein 3	ENSMUSG00000029335
Arhgap31	72.5636	-1.97133	2.53904e-08	7.47063e-07	12549	Rho GTPase activating protein 31	ENSMUSG00000022799
Ccser2	1075.12	1.06207	2.54332e-08	4.50554e-07	72972	coiled-coil serine rich 2	ENSMUSG00000058690
Marcks	868.599	2.27194	2.56333e-08	4.53345e-07	17118	myristoylated alanine rich protein kinase C substrate	ENSMUSG00000069662
Nrarp	1224.68	-0.944162	2.59104e-08	5.03698e-07	67122	Notch-regulated ankyrin repeat protein	ENSMUSG00000078202
Sorcs2	685.338	1.68939	2.69858e-08	5.66865e-07	81840	sortilin-related VPS10 domain containing receptor 2	ENSMUSG00000029093
Tmprss4	3814.3	1.00743	2.77071e-08	4.35471e-07	214523	transmembrane protease, serine 4	ENSMUSG00000032091
Sytl2	111.331	1.79319	2.84647e-08	8.2814e-07	83671	synaptotagmin-like 2	ENSMUSG00000030616
Ugt2b35	26.029	2.63641	2.86604e-08	9.02652e-07	243085	UDP glucuronosyltransferase 2 family, polypeptide B35	ENSMUSG00000035811
Alpl	32.36	-2.45384	2.93344e-08	8.42531e-07	11647	alkaline phosphatase, liver/bone/kidney	ENSMUSG00000028766
Bmp4	188.149	-2.12262	2.9779e-08	8.63663e-07	12159	bone morphogenetic protein 4	ENSMUSG00000021835
Bcl6	313.348	1.15515	3.03153e-08	9.2082e-07	12053	B cell leukemia/lymphoma 6	ENSMUSG00000022508
Papss2	386.645	2.12909	3.03557e-08	8.77398e-07	23972	3'-phosphoadenosine 5'-phosphosulfate synthase 2	ENSMUSG00000024899
Ptprt	26.8105	2.98487	3.14175e-08	8.01985e-07	19281	protein tyrosine phosphatase, receptor type, T	ENSMUSG00000053141
Lypd8	225.456	2.23788	3.15874e-08	9.07573e-07	70163	LY6/PLAUR domain containing 8	ENSMUSG00000013643
Pex11g	162.394	1.67751	3.15983e-08	8.81567e-07	69129	peroxisomal biogenesis factor 11 gamma	ENSMUSG00000069633
Casp12	85.2441	2.04547	3.16688e-08	9.08503e-07	12364	caspase 12	ENSMUSG00000025887
Pitrm1	4027.21	-0.574205	3.18142e-08	5.11374e-07	69617	pitrilysin metallepetidase 1	ENSMUSG00000021193
Relb	1332.65	0.973925	3.21702e-08	6.34016e-07	19698	avian reticuloendotheliosis viral (v-rel) oncogene related B	ENSMUSG00000002983
1190002N15Rik	1498.23	-0.796471	3.23339e-08	6.06425e-07	NA	NA	NA
Pts	274.843	1.00036	3.24452e-08	9.25038e-07	19286	6-pyruvoyl-tetrahydropterin synthase	ENSMUSG00000032067
Scamp2	2367.83	0.625085	3.32988e-08	6.38816e-07	24044	secretory carrier membrane protein 2	ENSMUSG00000040188
Cyb5a	1237.4	0.966554	3.33759e-08	6.39257e-07	109672	cytochrome b5 type A (microsomal)	ENSMUSG00000024646
Sardh	30.5081	2.19341	3.40661e-08	9.68267e-07	192166	sarcosine dehydrogenase	ENSMUSG00000009614
Zfp532	29.9755	2.39818	3.48061e-08	8.77398e-07	328977	zinc finger protein 532	ENSMUSG00000042439
Abcc4	3520.52	0.879884	3.48369e-08	6.67944e-07	239273	ATP-binding cassette, sub-family C (CFTR/MRP), member 4	ENSMUSG00000032849
Tln2	2246.15	-0.988403	3.53723e-08	6.35833e-07	70549	talin 2	ENSMUSG00000052698
Nup160	2509.5	-0.768138	3.57921e-08	6.40251e-07	59015	nucleoporin 160	ENSMUSG00000051329
Tmem53	28.6475	2.22449	3.59366e-08	1.01144e-06	68777	transmembrane protein 53	ENSMUSG00000048772
Spock2	78.0298	1.85556	3.65111e-08	1.02447e-06	94214	sparc/osteonectin, cwcv and kazal-like domains proteoglycan 2	ENSMUSG00000058297
Kif2a	1971.84	-0.632957	3.7014e-08	7.15472e-07	16563	kinesin family member 2A	ENSMUSG00000021693
Max	4146.94	-0.762847	3.8759e-08	7.01474e-07	17187	Max protein	ENSMUSG00000059436
Capn1	1683.62	0.743677	3.87885e-08	7.45005e-07	12333	calpain 1	ENSMUSG00000024942
Plcd1	63.2356	2.06752	3.93183e-08	1.10566e-06	18799	phospholipase C, delta 1	ENSMUSG00000010660
Shisa5	1958.55	0.801585	3.97683e-08	7.57182e-07	66940	shisa family member 5	ENSMUSG00000025647
Tmem54	1429.45	1.15763	3.9966e-08	7.47282e-07	66260	transmembrane protein 54	ENSMUSG00000028786
Camsap2	2141.72	-0.782719	4.00429e-08	7.32115e-07	67886	calmodulin regulated spectrin-associated protein family, member 2	ENSMUSG00000041570
Trim12c	84.7494	1.59581	4.12667e-08	1.14568e-06	319236	tripartite motif-containing 12C	ENSMUSG00000057143
Nat6	360.318	1.06679	4.16388e-08	1.32134e-06	NA	NA	NA
Syne3	339.244	-1.8794	4.24345e-08	1.34056e-06	212073	spectrin repeat containing, nuclear envelope family member 3	ENSMUSG00000054150
Cacfd1	928.637	0.772336	4.29222e-08	7.31223e-07	381356	calcium channel flower domain containing 1	ENSMUSG00000015488
Dcbld1	777.17	0.934058	4.34524e-08	8.16265e-07	66686	discoidin, CUB and LCCL domain containing 1	ENSMUSG00000019891
Hfe	118.85	1.6095	4.68424e-08	1.28709e-06	15216	homeostatic iron regulator	ENSMUSG00000006611
Peak1	1303.39	-1.23086	4.69355e-08	8.66609e-07	244895	pseudopodium-enriched atypical kinase 1	ENSMUSG00000074305
Dscaml1	15.3879	2.65327	4.79578e-08	1.41857e-06	114873	DS cell adhesion molecule like 1	ENSMUSG00000032087
C130074G19Rik	2487.93	0.908291	5.02097e-08	9.17019e-07	226777	RIKEN cDNA C130074G19 gene	ENSMUSG00000039349
Mvb12b	43.8273	2.16007	5.17237e-08	1.40821e-06	72543	multivesicular body subunit 12B	ENSMUSG00000038740
Lhfp	258.434	-1.95595	5.30812e-08	1.4551e-06	108927	lipoma HMGIC fusion partner	ENSMUSG00000048332
Fgfr3	205.187	1.83468	5.37095e-08	1.47014e-06	14184	fibroblast growth factor receptor 3	ENSMUSG00000054252
Gclc	2766.91	0.956748	5.51222e-08	1.00347e-06	14629	glutamate-cysteine ligase, catalytic subunit	ENSMUSG00000032350
Tbc1d4	705.231	-1.08917	5.59157e-08	1.09773e-06	210789	TBC1 domain family, member 4	ENSMUSG00000033083
Slpi	104.62	1.68336	5.6598e-08	1.54236e-06	20568	secretory leukocyte peptidase inhibitor	ENSMUSG00000017002
Fer1l4	106.224	2.15534	5.67305e-08	1.53086e-06	74562	fer-1-like 4 (C. elegans)	ENSMUSG00000013338
Foxp1	1846.74	-0.77148	5.67899e-08	9.99756e-07	108655	forkhead box P1	ENSMUSG00000030067
Lrp4	884.556	1.36617	5.69908e-08	9.2082e-07	228357	low density lipoprotein receptor-related protein 4	ENSMUSG00000027253
Bhlha15	101.522	2.08934	5.84573e-08	1.59352e-06	17341	basic helix-loop-helix family, member a15	ENSMUSG00000052271
Exoc2	959.429	0.710966	5.8954e-08	9.49609e-07	66482	exocyst complex component 2	ENSMUSG00000021357
Mapk3	4689.02	0.802262	5.92064e-08	1.01919e-06	26417	mitogen-activated protein kinase 3	ENSMUSG00000063065
Lrfn3	62.3713	2.27213	5.95925e-08	1.60101e-06	233067	leucine rich repeat and fibronectin type III domain containing 3	ENSMUSG00000036957
Serpine2	43.1606	2.31771	6.28436e-08	1.70253e-06	20720	serine (or cysteine) peptidase inhibitor, clade E, member 2	ENSMUSG00000026249
Rgs2	33.0626	2.11705	6.32184e-08	1.70253e-06	19735	regulator of G-protein signaling 2	ENSMUSG00000026360
Slc45a3	1598.65	0.810991	6.60961e-08	1.14948e-06	212980	solute carrier family 45, member 3	ENSMUSG00000026435
Lpin1	623.337	1.9307	6.70419e-08	1.28709e-06	14245	lipin 1	ENSMUSG00000020593
Sesn3	427.489	1.57108	6.70668e-08	1.28709e-06	75747	sestrin 3	ENSMUSG00000032009
Fam69b	1997.79	-0.929634	6.82603e-08	1.21472e-06	NA	NA	NA
2010300C02Rik	571.908	1.31054	6.99057e-08	1.33026e-06	NA	NA	NA
Cemip	18.2524	2.52611	6.99882e-08	1.86976e-06	80982	cell migration inducing protein, hyaluronan binding	ENSMUSG00000052353
Map10	22.7012	2.58802	7.0309e-08	1.88273e-06	74393	microtubule-associated protein 10	ENSMUSG00000050930
Pld1	205.074	1.5583	7.20942e-08	1.87145e-06	18805	phospholipase D1	ENSMUSG00000027695
Tinag	29.1547	2.42586	7.30504e-08	2.08939e-06	26944	tubulointerstitial nephritis antigen	ENSMUSG00000032357
Cotl1	823.013	1.73803	7.40636e-08	1.17314e-06	72042	coactosin-like 1 (Dictyostelium)	ENSMUSG00000031827
Akr1b8	1535.15	1.55083	7.53023e-08	1.33001e-06	14187	aldo-keto reductase family 1, member B8	ENSMUSG00000029762
Enah	802.34	1.8173	7.63122e-08	1.34182e-06	13800	ENAH actin regulator	ENSMUSG00000022995
Cyp4f17	24.9451	2.39407	7.93475e-08	2.09546e-06	208285	cytochrome P450, family 4, subfamily f, polypeptide 17	ENSMUSG00000091586
Lima1	6488.78	0.631116	8.07398e-08	1.19193e-06	65970	LIM domain and actin binding 1	ENSMUSG00000023022
Cxx1c	40.1596	-1.8941	8.25737e-08	2.18974e-06	NA	NA	NA
Irf6	3252.3	0.662899	8.92112e-08	1.45506e-06	54139	interferon regulatory factor 6	ENSMUSG00000026638
Arsi	106.497	1.27772	8.9922e-08	2.35446e-06	545260	arylsulfatase i	ENSMUSG00000036412
Tmem98	2795.36	0.601868	9.08008e-08	1.47442e-06	103743	transmembrane protein 98	ENSMUSG00000035413
Gm7978	28.6163	-2.04398	9.1332e-08	2.56242e-06	NA	NA	NA
Tspan32	381.126	2.0324	9.19485e-08	2.71435e-06	27027	tetraspanin 32	ENSMUSG00000000244
Sftpd	465.866	1.82267	9.22868e-08	1.73168e-06	20390	surfactant associated protein D	ENSMUSG00000021795
Tbc1d9	164.018	1.55034	9.66792e-08	2.51706e-06	71310	TBC1 domain family, member 9	ENSMUSG00000031709
Mycbpap	30.7616	2.1409	9.96524e-08	2.76293e-06	104601	MYCBP associated protein	ENSMUSG00000039110
Ttyh2	274.692	1.54187	1.02507e-07	2.80026e-06	117160	tweety family member 2	ENSMUSG00000034714
Sigirr	1332.68	-1.05955	1.02908e-07	1.80967e-06	24058	single immunoglobulin and toll-interleukin 1 receptor (TIR) domain	ENSMUSG00000025494
Npdc1	1367.91	0.911632	1.03216e-07	1.77779e-06	18146	neural proliferation, differentiation and control 1	ENSMUSG00000015094
Cpq	33.2622	2.23778	1.03251e-07	2.67681e-06	54381	carboxypeptidase Q	ENSMUSG00000039007
Kcnq1	2980.77	0.950226	1.05206e-07	1.81779e-06	16535	potassium voltage-gated channel, subfamily Q, member 1	ENSMUSG00000009545
Ei24	3808.14	0.680642	1.07355e-07	1.79626e-06	13663	etoposide induced 2.4 mRNA	ENSMUSG00000062762
Nfkbia	1406.63	1.10449	1.07601e-07	1.91243e-06	18035	nuclear factor of kappa light polypeptide gene enhancer in B cells inhibitor, alpha	ENSMUSG00000021025
Mlxipl	81.2063	2.02752	1.09618e-07	2.8132e-06	58805	MLX interacting protein-like	ENSMUSG00000005373
Sema5a	69.3185	2.01353	1.12204e-07	2.85752e-06	20356	sema domain, seven thrombospondin repeats (type 1 and type 1-like), transmembrane domain (TM) and short cytoplasmic domain, (semaphorin) 5A	ENSMUSG00000022231
Ak1	34.547	2.21898	1.12646e-07	2.85794e-06	11636	adenylate kinase 1	ENSMUSG00000026817
Tifa	393.303	1.61241	1.14945e-07	3.29221e-06	211550	TRAF-interacting protein with forkhead-associated domain	ENSMUSG00000046688
Slc29a3	405.271	0.976601	1.17158e-07	3.34202e-06	71279	solute carrier family 29 (nucleoside transporters), member 3	ENSMUSG00000020100
Acox2	534.215	0.988644	1.20047e-07	2.21199e-06	93732	acyl-Coenzyme A oxidase 2, branched chain	ENSMUSG00000021751
Dapp1	454.577	0.824942	1.20152e-07	2.18974e-06	26377	dual adaptor for phosphotyrosine and 3-phosphoinositides 1	ENSMUSG00000028159
C920025E04Rik	56.1862	2.22619	1.23312e-07	3.14285e-06	NA	NA	NA
Sh3bgrl	2216.72	0.731111	1.23395e-07	2.04084e-06	56726	SH3-binding domain glutamic acid-rich protein like	ENSMUSG00000031246
Capn6	121.983	1.60765	1.25775e-07	3.17593e-06	12338	calpain 6	ENSMUSG00000067276
Gpx8	88.713	1.8768	1.26546e-07	3.17593e-06	69590	glutathione peroxidase 8 (putative)	ENSMUSG00000021760
Lmf1	389.073	1.29611	1.27719e-07	3.61889e-06	76483	lipase maturation factor 1	ENSMUSG00000002279
Tcn2	244.981	1.858	1.28215e-07	3.22852e-06	21452	transcobalamin 2	ENSMUSG00000020432
Ppargc1b	349.615	1.0451	1.28874e-07	3.24067e-06	170826	peroxisome proliferative activated receptor, gamma, coactivator 1 beta	ENSMUSG00000033871
Oaf	46.9376	2.20047	1.29993e-07	3.27839e-06	102644	out at first homolog	ENSMUSG00000032014
Zfp385a	287.894	1.71009	1.30953e-07	3.21307e-06	29813	zinc finger protein 385A	ENSMUSG00000000552
Slc30a4	3600.46	-1.07445	1.31726e-07	2.08939e-06	22785	solute carrier family 30 (zinc transporter), member 4	ENSMUSG00000005802
Sox2	34.0596	1.6274	1.34499e-07	3.35551e-06	20674	SRY (sex determining region Y)-box 2	ENSMUSG00000074637
Aldh1l1	360.137	1.96489	1.37608e-07	3.40449e-06	107747	aldehyde dehydrogenase 1 family, member L1	ENSMUSG00000030088
Bmyc	282.903	1.36591	1.38846e-07	3.65098e-06	107771	brain expressed myelocytomatosis oncogene	ENSMUSG00000049086
Psme1	1507.19	0.80979	1.39881e-07	2.39704e-06	19186	proteasome (prosome, macropain) activator subunit 1 (PA28 alpha)	ENSMUSG00000022216
Ldlrap1	1785.77	-0.653893	1.40922e-07	2.36173e-06	100017	low density lipoprotein receptor adaptor protein 1	ENSMUSG00000037295
Mid2	446.177	1.40317	1.42288e-07	2.56242e-06	23947	midline 2	ENSMUSG00000000266
Arap1	1184.38	1.05744	1.45647e-07	2.43399e-06	69710	ArfGAP with RhoGAP domain, ankyrin repeat and PH domain 1	ENSMUSG00000032812
Dhrs3	555.841	1.86022	1.45732e-07	2.64e-06	20148	dehydrogenase/reductase (SDR family) member 3	ENSMUSG00000066026
Cks1b	3736.49	-0.723866	1.46915e-07	2.30394e-06	54124	CDC28 protein kinase 1b	ENSMUSG00000028044
Prkcz	746.687	0.886034	1.49302e-07	2.67265e-06	18762	protein kinase C, zeta	ENSMUSG00000029053
Rfk	3008.42	0.620736	1.50019e-07	2.34926e-06	54391	riboflavin kinase	ENSMUSG00000024712
Arrb2	663.386	-0.793969	1.50026e-07	2.67811e-06	216869	arrestin, beta 2	ENSMUSG00000060216
Slmap	6478.1	-0.698684	1.52722e-07	1.89577e-06	83997	sarcolemma associated protein	ENSMUSG00000021870
Dock6	324.814	1.48916	1.58165e-07	3.88145e-06	319899	dedicator of cytokinesis 6	ENSMUSG00000032198
Serpinb5	881.429	1.40548	1.59943e-07	2.67166e-06	20724	serine (or cysteine) peptidase inhibitor, clade B, member 5	ENSMUSG00000067006
Birc3	528.254	1.35639	1.61641e-07	2.85752e-06	11796	baculoviral IAP repeat-containing 3	ENSMUSG00000032000
Ces2g	291.363	2.229	1.7053e-07	4.68152e-06	72361	carboxylesterase 2G	ENSMUSG00000031877
Irx5	146.929	1.75981	1.72012e-07	4.15729e-06	54352	Iroquois homeobox 5	ENSMUSG00000031737
Gdpd5	382.535	1.65779	1.78146e-07	4.20398e-06	233552	glycerophosphodiester phosphodiesterase domain containing 5	ENSMUSG00000035314
Agpat9	176.47	-1.32328	1.82474e-07	4.28917e-06	NA	NA	NA
Prox1	415.134	1.59479	1.83324e-07	4.30351e-06	19130	prospero homeobox 1	ENSMUSG00000010175
Idh1	5952.66	0.921585	1.86015e-07	2.94497e-06	15926	isocitrate dehydrogenase 1 (NADP+), soluble	ENSMUSG00000025950
Echdc1	1059.54	0.672114	1.86536e-07	3.26176e-06	52665	enoyl Coenzyme A hydratase domain containing 1	ENSMUSG00000019883
Slit2	346.438	-2.04116	1.8808e-07	4.52554e-06	20563	slit guidance ligand 2	ENSMUSG00000031558
Ifi27	181.927	1.98208	1.88575e-07	4.52409e-06	52668	interferon, alpha-inducible protein 27	ENSMUSG00000064215
Fbxo6	518.901	0.790166	1.89142e-07	3.28809e-06	50762	F-box protein 6	ENSMUSG00000055401
Spint2	15120.3	0.895131	1.9357e-07	2.56242e-06	20733	serine protease inhibitor, Kunitz type 2	ENSMUSG00000074227
Ctnnb1	24427.5	0.588399	1.95825e-07	2.58863e-06	12387	catenin (cadherin associated protein), beta 1	ENSMUSG00000006932
Zbtb20	366.569	1.32727	1.98536e-07	4.61823e-06	56490	zinc finger and BTB domain containing 20	ENSMUSG00000022708
Deptor	1892.07	-1.10635	2.00573e-07	3.27868e-06	97998	DEP domain containing MTOR-interacting protein	ENSMUSG00000022419
Cutal	48.9551	2.21091	2.01517e-07	4.83237e-06	77996	cutA divalent cation tolerance homolog-like	ENSMUSG00000026870
Shc1	4405.45	-0.63207	2.0411e-07	2.77433e-06	20416	src homology 2 domain-containing transforming protein C1	ENSMUSG00000042626
Impdh1	2862.15	-0.65619	2.078e-07	3.25396e-06	23917	inosine monophosphate dehydrogenase 1	ENSMUSG00000003500
Pdp1	732.245	-0.777616	2.08843e-07	3.56872e-06	381511	pyruvate dehydrogenase phosphatase catalytic subunit 1	ENSMUSG00000049225
Eps8l2	2916.09	0.79607	2.10521e-07	3.27868e-06	98845	EPS8-like 2	ENSMUSG00000025504
Rab3gap2	1957.92	-0.744904	2.15104e-07	3.33197e-06	98732	RAB3 GTPase activating protein subunit 2	ENSMUSG00000039318
Tfdp2	1217.06	-0.739481	2.19853e-07	3.16623e-06	211586	transcription factor Dp 2	ENSMUSG00000032411
Slc29a4	34.8481	2.05894	2.24054e-07	5.3425e-06	243328	solute carrier family 29 (nucleoside transporters), member 4	ENSMUSG00000050822
Ddx55	899.292	-0.730074	2.26662e-07	3.61864e-06	67848	DEAD box helicase 55	ENSMUSG00000029389
Antxr2	1631.88	-1.08366	2.27074e-07	3.66262e-06	71914	anthrax toxin receptor 2	ENSMUSG00000029338
Nmt2	1777.92	-0.849804	2.39714e-07	3.76596e-06	18108	N-myristoyltransferase 2	ENSMUSG00000026643
Fgd3	334.214	1.47686	2.42866e-07	6.5318e-06	30938	FYVE, RhoGEF and PH domain containing 3	ENSMUSG00000037946
Mmp14	4679.3	0.828958	2.43377e-07	3.72468e-06	17387	matrix metallopeptidase 14 (membrane-inserted)	ENSMUSG00000000957
Zc3h14	3827.05	-0.367276	2.50771e-07	3.31183e-06	75553	zinc finger CCCH type containing 14	ENSMUSG00000021012
Fuca1	1986.17	0.939769	2.51013e-07	3.83132e-06	71665	fucosidase, alpha-L- 1, tissue	ENSMUSG00000028673
Srrm4	12.0334	2.25547	2.52377e-07	5.26196e-06	68955	serine/arginine repetitive matrix 4	ENSMUSG00000063919
Cpxm2	113.184	2.27129	2.57858e-07	6.09288e-06	55987	carboxypeptidase X 2 (M14 family)	ENSMUSG00000030862
Ly6g6e	75.0261	1.73765	2.6109e-07	6.19369e-06	70274	lymphocyte antigen 6 complex, locus G6E	ENSMUSG00000013766
Tmeff1	885.566	0.884851	2.63851e-07	4.11775e-06	230157	transmembrane protein with EGF-like and two follistatin-like domains 1	ENSMUSG00000028347
2310007B03Rik	1012.88	1.35544	2.64671e-07	4.43469e-06	NA	NA	NA
Trp53inp2	1299.01	1.25609	2.73044e-07	4.31763e-06	68728	transformation related protein 53 inducible nuclear protein 2	ENSMUSG00000038375
Mrgpre	32.8257	1.98127	2.7316e-07	6.44697e-06	244238	MAS-related GPR, member E	ENSMUSG00000048965
Ms4a8a	173.057	2.23597	2.73404e-07	6.26217e-06	64381	membrane-spanning 4-domains, subfamily A, member 8A	ENSMUSG00000024730
Ccdc91	892.42	0.770541	2.73862e-07	3.87863e-06	67015	coiled-coil domain containing 91	ENSMUSG00000030301
Fam83e	1698.76	1.20885	2.74276e-07	4.33145e-06	73813	family with sequence similarity 83, member E	ENSMUSG00000054161
Slc7a1	9027.69	-0.792443	2.74457e-07	4.09878e-06	11987	solute carrier family 7 (cationic amino acid transporter, y+ system), member 1	ENSMUSG00000041313
Plac8	4167.49	-1.36448	2.75116e-07	4.16598e-06	231507	placenta-specific 8	ENSMUSG00000029322
Rbm11	57.2173	-2.01042	2.75901e-07	6.46116e-06	224344	RNA binding motif protein 11	ENSMUSG00000032940
Parp10	299.977	0.867607	2.82631e-07	6.44879e-06	671535	poly (ADP-ribose) polymerase family, member 10	ENSMUSG00000063268
Nxpe2	29.4731	2.11176	2.86762e-07	7.15359e-06	78252	neurexophilin and PC-esterase domain family, member 2	ENSMUSG00000032028
Gm6484	23.8116	2.26653	2.93349e-07	6.87958e-06	NA	NA	NA
Trim7	32.5471	1.88897	3.08127e-07	7.15359e-06	94089	tripartite motif-containing 7	ENSMUSG00000040350
Msx1	38.6901	2.05233	3.08524e-07	7.15764e-06	17701	msh homeobox 1	ENSMUSG00000048450
Card14	317.871	1.39603	3.09193e-07	7.15359e-06	170720	caspase recruitment domain family, member 14	ENSMUSG00000013483
Fam124a	29.1122	2.26268	3.10379e-07	7.80811e-06	629059	family with sequence similarity 124, member A	ENSMUSG00000035184
Gbp8	20.416	2.4629	3.12977e-07	7.74933e-06	76074	guanylate-binding protein 8	ENSMUSG00000034438
Gata5	205.684	1.02582	3.13965e-07	7.2239e-06	14464	GATA binding protein 5	ENSMUSG00000015627
Ctdspl	2331.63	-0.894376	3.14808e-07	4.52409e-06	69274	CTD (carboxy-terminal domain, RNA polymerase II, polypeptide A) small phosphatase-like	ENSMUSG00000047409
Ugp2	2532.92	0.900254	3.53837e-07	5.02554e-06	216558	UDP-glucose pyrophosphorylase 2	ENSMUSG00000001891
Hoxa9	1985.85	0.668808	3.71579e-07	5.64226e-06	15405	homeobox A9	ENSMUSG00000038227
Ezr	25172.3	-0.507753	3.72432e-07	4.20944e-06	22350	ezrin	ENSMUSG00000052397
St14	6476.72	0.557415	3.78171e-07	4.26869e-06	19143	suppression of tumorigenicity 14 (colon carcinoma)	ENSMUSG00000031995
Gorasp1	1353.78	-0.981169	3.82743e-07	5.80431e-06	74498	golgi reassembly stacking protein 1	ENSMUSG00000032513
Ypel2	83.5446	1.95669	3.99419e-07	8.9911e-06	77864	yippee like 2	ENSMUSG00000018427
Aplp1	104.495	2.09576	4.03513e-07	9.06106e-06	11803	amyloid beta (A4) precursor-like protein 1	ENSMUSG00000006651
Casp6	514.335	1.0159	4.10271e-07	6.62816e-06	12368	caspase 6	ENSMUSG00000027997
Rb1	500.048	1.15282	4.28523e-07	6.94439e-06	19645	RB transcriptional corepressor 1	ENSMUSG00000022105
Elf3	9103.94	1.24933	4.3255e-07	4.81293e-06	13710	E74-like factor 3	ENSMUSG00000003051
Mcf2l	130.322	1.79708	4.34197e-07	9.72659e-06	17207	mcf.2 transforming sequence-like	ENSMUSG00000031442
Pik3r1	1060.16	0.803972	4.54862e-07	6.21113e-06	18708	phosphoinositide-3-kinase regulatory subunit 1	ENSMUSG00000041417
Mgat3	1898.42	1.38943	4.63774e-07	6.91756e-06	17309	mannoside acetylglucosaminyltransferase 3	ENSMUSG00000042428
Cenpp	392.46	-0.878398	4.71565e-07	1.05128e-05	66336	centromere protein P	ENSMUSG00000021391
Tiam1	2498.25	0.858882	4.76666e-07	6.91756e-06	21844	T cell lymphoma invasion and metastasis 1	ENSMUSG00000002489
Sema3e	438.052	-1.16891	4.83593e-07	7.73911e-06	20349	sema domain, immunoglobulin domain (Ig), short basic domain, secreted, (semaphorin) 3E	ENSMUSG00000063531
Klhdc7a	709.476	1.45686	5.02462e-07	8.02085e-06	242721	kelch domain containing 7A	ENSMUSG00000078234
Farp1	2600.68	0.717561	5.12871e-07	7.12912e-06	223254	FERM, RhoGEF (Arhgef) and pleckstrin domain protein 1 (chondrocyte-derived)	ENSMUSG00000025555
Slc2a12	55.1099	-1.78892	5.21415e-07	1.14667e-05	353169	solute carrier family 2 (facilitated glucose transporter), member 12	ENSMUSG00000037490
Dbn1	63.7766	1.96216	5.3348e-07	1.16472e-05	56320	drebrin 1	ENSMUSG00000034675
Myo1b	1162.33	1.08751	5.34448e-07	7.15359e-06	17912	myosin IB	ENSMUSG00000018417
Depdc1a	1187.18	-0.884997	5.41005e-07	7.90954e-06	76131	DEP domain containing 1a	ENSMUSG00000028175
Lyn	580.619	0.712997	5.61732e-07	8.88995e-06	17096	LYN proto-oncogene, Src family tyrosine kinase	ENSMUSG00000042228
Sema4a	785.926	0.7722	5.62012e-07	8.18622e-06	20351	sema domain, immunoglobulin domain (Ig), transmembrane domain (TM) and short cytoplasmic domain, (semaphorin) 4A	ENSMUSG00000028064
H2afy2	36.2758	1.95038	5.66066e-07	1.23197e-05	NA	NA	NA
Prps1	2275.68	-0.722653	5.66759e-07	7.74933e-06	19139	phosphoribosyl pyrophosphate synthetase 1	ENSMUSG00000031432
Pkp4	6068.37	-0.485959	5.76864e-07	7.10923e-06	227937	plakophilin 4	ENSMUSG00000026991
Idh2	5821.56	0.555117	5.83952e-07	6.40629e-06	269951	isocitrate dehydrogenase 2 (NADP+), mitochondrial	ENSMUSG00000030541
Wnt10a	493.59	1.78795	5.85118e-07	9.21484e-06	22409	wingless-type MMTV integration site family, member 10A	ENSMUSG00000026167
Plekhf1	798.142	-0.872683	5.87239e-07	7.67587e-06	72287	pleckstrin homology domain containing, family F (with FYVE domain) member 1	ENSMUSG00000074170
Krt8	57357.7	1.11212	5.88587e-07	8.3303e-06	16691	keratin 8	ENSMUSG00000049382
Setd6	929.736	-0.625811	5.98298e-07	7.90954e-06	66083	SET domain containing 6	ENSMUSG00000031671
Cited2	939.861	1.09944	6.09274e-07	9.50162e-06	17684	Cbp/p300-interacting transactivator, with Glu/Asp-rich carboxy-terminal domain, 2	ENSMUSG00000039910
Rasa3	1484.06	-1.35826	6.14215e-07	9.04646e-06	19414	RAS p21 protein activator 3	ENSMUSG00000031453
Krt6b	27.1422	1.57257	6.2046e-07	1.46275e-05	16688	keratin 6B	ENSMUSG00000023041
Pepd	2264.36	0.966069	6.22014e-07	8.77094e-06	18624	peptidase D	ENSMUSG00000063931
Pgpep1	1158.91	0.910203	6.2451e-07	8.08232e-06	66522	pyroglutamyl-peptidase I	ENSMUSG00000056204
Muc5ac	34.949	-1.97592	6.31564e-07	1.37245e-05	17833	mucin 5, subtypes A and C, tracheobronchial/gastric	ENSMUSG00000037974
Adi1	2074.14	-0.704313	6.38995e-07	8.6747e-06	104923	acireductone dioxygenase 1	ENSMUSG00000020629
Sorbs2	3192.8	1.10232	6.39776e-07	9.27249e-06	234214	sorbin and SH3 domain containing 2	ENSMUSG00000031626
Vangl2	159.179	1.76857	6.41231e-07	1.38047e-05	93840	VANGL planar cell polarity 2	ENSMUSG00000026556
Pigr	885.682	1.39761	6.43622e-07	8.45311e-06	18703	polymeric immunoglobulin receptor	ENSMUSG00000026417
Tmcc3	581.659	1.45221	6.52272e-07	1.00687e-05	319880	transmembrane and coiled coil domains 3	ENSMUSG00000020023
Ccnb1	6780.86	-0.648661	6.63238e-07	9.27249e-06	268697	cyclin B1	ENSMUSG00000041431
Isoc2b	105.794	1.82087	6.83169e-07	1.46257e-05	67441	isochorismatase domain containing 2b	ENSMUSG00000052605
Steap2	2295.92	-1.0869	6.91623e-07	9.86703e-06	74051	six transmembrane epithelial antigen of prostate 2	ENSMUSG00000015653
Tnfrsf14	23.0791	2.1544	7.02306e-07	1.33508e-05	230979	tumor necrosis factor receptor superfamily, member 14 (herpesvirus entry mediator)	ENSMUSG00000042333
H2-Q4	721.835	1.0076	7.1323e-07	1.10436e-05	15015	histocompatibility 2, Q region locus 4	ENSMUSG00000035929
Unc93b1	373.396	1.78374	7.30069e-07	1.55536e-05	54445	unc-93 homolog B1, TLR signaling regulator	ENSMUSG00000036908
Kctd6	553.532	-1.04121	7.30881e-07	1.12477e-05	71393	potassium channel tetramerisation domain containing 6	ENSMUSG00000021752
Dsc2	1597.5	1.03999	7.31279e-07	1.08389e-05	13506	desmocollin 2	ENSMUSG00000024331
Clca3b	550.942	1.82568	7.43636e-07	1.14303e-05	229927	chloride channel accessory 3B	ENSMUSG00000037033
Wdr13	872.559	0.644034	7.49555e-07	9.52405e-06	73447	WD repeat domain 13	ENSMUSG00000031166
Agpat2	3115.61	-0.887604	7.5515e-07	1.04556e-05	67512	1-acylglycerol-3-phosphate O-acyltransferase 2 (lysophosphatidic acid acyltransferase, beta)	ENSMUSG00000026922
Ankrd1	265.803	1.73792	7.8579e-07	1.62523e-05	107765	ankyrin repeat domain 1 (cardiac muscle)	ENSMUSG00000024803
D5Ertd605e	24.7168	-1.43319	7.98274e-07	1.49639e-05	100039805	DNA segment, Chr 5, ERATO Doi 605, expressed	ENSMUSG00000106820
Gucy2c	483.307	1.25078	8.00483e-07	1.21628e-05	14917	guanylate cyclase 2c	ENSMUSG00000042638
Csrnp2	190.667	0.863526	8.03691e-07	1.91565e-05	207785	cysteine-serine-rich nuclear protein 2	ENSMUSG00000044636
Cebpa	585.383	1.67703	8.15246e-07	1.23115e-05	12606	CCAAT/enhancer binding protein (C/EBP), alpha	ENSMUSG00000034957
Gstp2	4045.9	1.28508	8.24071e-07	9.42244e-06	14869	glutathione S-transferase, pi 2	ENSMUSG00000038155
Clic1	7902.19	0.580235	8.34452e-07	1.14569e-05	114584	chloride intracellular channel 1	ENSMUSG00000007041
Krt18	31451	0.950978	8.50013e-07	9.68372e-06	16668	keratin 18	ENSMUSG00000023043
Ifit2	161.845	1.70301	8.52941e-07	1.7955e-05	15958	interferon-induced protein with tetratricopeptide repeats 2	ENSMUSG00000045932
Clip2	820.632	1.15702	8.71628e-07	1.09686e-05	269713	CAP-GLY domain containing linker protein 2	ENSMUSG00000063146
Glod4	1391.56	0.651379	8.76796e-07	1.19952e-05	67201	glyoxalase domain containing 4	ENSMUSG00000017286
Spns2	3418.48	1.2839	8.85114e-07	1.20946e-05	216892	spinster homolog 2	ENSMUSG00000040447
Scly	788.508	0.849413	8.90538e-07	1.3431e-05	50880	selenocysteine lyase	ENSMUSG00000026307
Ehbp1l1	1635.68	-0.558823	8.92223e-07	1.21628e-05	114601	EH domain binding protein 1-like 1	ENSMUSG00000024937
Gpc2	31.0322	1.90307	8.92331e-07	2.01908e-05	71951	glypican 2 (cerebroglycan)	ENSMUSG00000029510
Casp14	21.7725	2.42155	8.95708e-07	1.87274e-05	12365	caspase 14	ENSMUSG00000005355
Arhgap19	1718.44	-0.534575	8.97983e-07	1.27877e-05	71085	Rho GTPase activating protein 19	ENSMUSG00000025154
AA986860	1431.14	-1.29698	9.21277e-07	1.28482e-05	212439	expressed sequence AA986860	ENSMUSG00000042510
Lrrc61	125.532	1.78344	9.22131e-07	1.92057e-05	243371	leucine rich repeat containing 61	ENSMUSG00000073096
Kpna1	3154.96	-0.506602	9.39418e-07	1.31691e-05	16646	karyopherin (importin) alpha 1	ENSMUSG00000022905
Hspbap1	1224.17	-0.822492	9.93789e-07	1.37296e-05	66667	Hspb associated protein 1	ENSMUSG00000022849
Arhgef16	2617.63	0.503993	9.9761e-07	1.29995e-05	230972	Rho guanine nucleotide exchange factor (GEF) 16	ENSMUSG00000029032
Zfp281	955.027	-0.887135	1.002e-06	1.49539e-05	226442	zinc finger protein 281	ENSMUSG00000041483
E2f7	1100.5	-1.04889	1.0094e-06	1.5012e-05	52679	E2F transcription factor 7	ENSMUSG00000020185
Gpsm1	313.394	1.1251	1.01208e-06	2.35923e-05	67839	G-protein signalling modulator 1 (AGS3-like, C. elegans)	ENSMUSG00000026930
Faim2	2875.44	-1.2532	1.04776e-06	1.45335e-05	72393	Fas apoptotic inhibitory molecule 2	ENSMUSG00000023011
Slc39a8	1130.11	1.40281	1.05042e-06	1.44781e-05	67547	solute carrier family 39 (metal ion transporter), member 8	ENSMUSG00000053897
Hpn	31.2924	1.91767	1.07148e-06	2.20781e-05	15451	hepsin	ENSMUSG00000001249
Rtkn	1226.93	0.618042	1.08278e-06	1.49639e-05	20166	rhotekin	ENSMUSG00000034930
Pms2	796.89	-0.874233	1.08733e-06	1.36102e-05	18861	PMS1 homolog2, mismatch repair system component	ENSMUSG00000075569
Nexn	57.8867	1.51212	1.13729e-06	2.31314e-05	68810	nexilin	ENSMUSG00000039103
H60b	15.6191	-2.28668	1.13811e-06	2.52167e-05	667281	histocompatibility 60b	ENSMUSG00000075297
Syt8	380.261	1.19729	1.16317e-06	2.50582e-05	55925	synaptotagmin VIII	ENSMUSG00000031098
Foxn2	1061.7	-0.793117	1.1838e-06	1.62616e-05	14236	forkhead box N2	ENSMUSG00000034998
Mansc1	279.965	1.76351	1.22474e-06	2.79341e-05	67729	MANSC domain containing 1	ENSMUSG00000032718
Klrg2	547.001	-1.20644	1.23192e-06	1.78826e-05	74253	killer cell lectin-like receptor subfamily G, member 2	ENSMUSG00000071537
Abtb2	81.4406	1.64845	1.23437e-06	2.49405e-05	99382	ankyrin repeat and BTB (POZ) domain containing 2	ENSMUSG00000032724
Irf5	44.0045	1.74699	1.25503e-06	2.52471e-05	27056	interferon regulatory factor 5	ENSMUSG00000029771
Eif3j1	2938.22	-1.13777	1.26632e-06	1.71573e-05	78655	eukaryotic translation initiation factor 3, subunit J1	ENSMUSG00000027236
Tpst1	935.067	-1.24858	1.26813e-06	1.73203e-05	22021	protein-tyrosine sulfotransferase 1	ENSMUSG00000034118
Akap2	423.137	2.08737	1.27863e-06	2.57445e-05	NA	NA	NA
Surf6	1557.42	-0.881483	1.2813e-06	1.7955e-05	20935	surfeit gene 6	ENSMUSG00000036160
Jakmip1	755.611	1.17358	1.28316e-06	1.85526e-05	76071	janus kinase and microtubule interacting protein 1	ENSMUSG00000063646
Cd1d1	27.7434	1.97098	1.28397e-06	2.57445e-05	12479	CD1d1 antigen	ENSMUSG00000028076
Cobll1	959.071	-0.94055	1.28796e-06	1.74064e-05	319876	Cobl-like 1	ENSMUSG00000034903
Hyal1	142.336	1.44435	1.29001e-06	2.5756e-05	15586	hyaluronoglucosaminidase 1	ENSMUSG00000010051
Mtbp	1332.42	-0.564518	1.29196e-06	1.70648e-05	105837	Mdm2, transformed 3T3 cell double minute p53 binding protein	ENSMUSG00000022369
Ptpn6	1015.17	-1.0271	1.29221e-06	1.76087e-05	15170	protein tyrosine phosphatase, non-receptor type 6	ENSMUSG00000004266
Krt83	191.815	-1.76264	1.30834e-06	2.95895e-05	100126226	keratin 83	ENSMUSG00000067613
Pam	5378.67	-0.887991	1.30874e-06	1.32415e-05	18484	peptidylglycine alpha-amidating monooxygenase	ENSMUSG00000026335
Rnf186	619.174	1.93634	1.31574e-06	1.8884e-05	66825	ring finger protein 186	ENSMUSG00000070661
Cdc16	2938.7	-0.796813	1.34964e-06	1.77044e-05	69957	CDC16 cell division cycle 16	ENSMUSG00000038416
Irgq	1116.48	0.682736	1.35435e-06	1.81375e-05	210146	immunity-related GTPase family, Q	ENSMUSG00000041037
Ccpg1	449.376	0.828803	1.35527e-06	1.94412e-05	72278	cell cycle progression 1	ENSMUSG00000034563
Ptgr1	533.81	1.07446	1.3759e-06	1.96929e-05	67103	prostaglandin reductase 1	ENSMUSG00000028378
Stx6	919.315	0.656821	1.40128e-06	1.71573e-05	58244	syntaxin 6	ENSMUSG00000026470
Psme2b	140.261	1.03875	1.40736e-06	2.77857e-05	621823	protease (prosome, macropain) activator subunit 2B	ENSMUSG00000078153
Ggh	348.899	0.986602	1.40811e-06	2.95895e-05	14590	gamma-glutamyl hydrolase	ENSMUSG00000073987
H19	166.659	-1.63606	1.4083e-06	2.80501e-05	14955	H19, imprinted maternally expressed transcript	ENSMUSG00000000031
Dync1i2	3333.22	0.535795	1.40844e-06	1.83291e-05	13427	dynein cytoplasmic 1 intermediate chain 2	ENSMUSG00000027012
Nup54	2438.21	-0.902821	1.41806e-06	1.77956e-05	269113	nucleoporin 54	ENSMUSG00000034826
Crip1	3009.25	1.23432	1.43792e-06	1.79627e-05	12925	cysteine-rich protein 1 (intestinal)	ENSMUSG00000006360
Cblc	1646.56	0.7198	1.46671e-06	1.98204e-05	80794	Casitas B-lineage lymphoma c	ENSMUSG00000040525
Picalm	10273.6	-0.700021	1.48085e-06	1.88454e-05	233489	phosphatidylinositol binding clathrin assembly protein	ENSMUSG00000039361
Hacd1	441.965	-1.02761	1.48817e-06	2.12048e-05	30963	3-hydroxyacyl-CoA dehydratase 1	ENSMUSG00000063275
Top3b	1290.98	0.712174	1.4888e-06	1.96922e-05	21976	topoisomerase (DNA) III beta	ENSMUSG00000022779
Chdh	321.119	1.70576	1.54472e-06	3.03129e-05	218865	choline dehydrogenase	ENSMUSG00000015970
Ankrd35	86.8857	-1.67916	1.56257e-06	3.07479e-05	213121	ankyrin repeat domain 35	ENSMUSG00000038354
2610524H06Rik	209.481	-0.921196	1.56447e-06	3.07479e-05	330173	RIKEN cDNA 2610524H06 gene	ENSMUSG00000072694
Tmem45b	3234.25	1.2396	1.56981e-06	2.0671e-05	235135	transmembrane protein 45b	ENSMUSG00000041737
Mapk6	6859.43	-0.546075	1.57889e-06	1.56793e-05	50772	mitogen-activated protein kinase 6	ENSMUSG00000042688
Thsd7a	50.857	-1.92321	1.59949e-06	3.13746e-05	330267	thrombospondin, type I, domain containing 7A	ENSMUSG00000032625
Pnpla3	29.3531	2.0944	1.60108e-06	3.35855e-05	116939	patatin-like phospholipase domain containing 3	ENSMUSG00000041653
Snn	239.339	1.28475	1.60846e-06	3.06485e-05	20621	stannin	ENSMUSG00000037972
Muc1	522.457	1.71822	1.61585e-06	2.28309e-05	17829	mucin 1, transmembrane	ENSMUSG00000042784
Pon3	324.625	1.09081	1.63862e-06	3.11239e-05	269823	paraoxonase 3	ENSMUSG00000029759
Magohb	641.423	-0.738073	1.64625e-06	2.32243e-05	66441	mago homolog B, exon junction complex core component	ENSMUSG00000030188
Pcdh1	1726.27	0.759769	1.67005e-06	2.28309e-05	75599	protocadherin 1	ENSMUSG00000051375
Pnpla2	4012.21	0.68029	1.67124e-06	1.6539e-05	66853	patatin-like phospholipase domain containing 2	ENSMUSG00000025509
Cdk17	627.579	0.636214	1.73487e-06	2.44955e-05	237459	cyclin-dependent kinase 17	ENSMUSG00000020015
Kctd11	623.511	1.45811	1.74563e-06	2.47423e-05	216858	potassium channel tetramerisation domain containing 11	ENSMUSG00000046731
Tmsb4x	7078.66	1.11528	1.74727e-06	2.23085e-05	19241	thymosin, beta 4, X chromosome	ENSMUSG00000049775
Gcnt4	317.324	-1.34897	1.75232e-06	3.39166e-05	218476	glucosaminyl (N-acetyl) transferase 4, core 2 (beta-1,6-N-acetylglucosaminyltransferase)	ENSMUSG00000091387
Ing4	600.941	0.696971	1.76847e-06	2.5011e-05	28019	inhibitor of growth family, member 4	ENSMUSG00000030330
Chd3os	88.9276	-1.53247	1.77008e-06	3.43932e-05	NA	NA	NA
Simc1	377.752	-0.852271	1.7905e-06	3.64943e-05	319719	SUMO-interacting motifs containing 1	ENSMUSG00000043183
Emp2	9371.27	0.726956	1.81727e-06	1.92057e-05	13731	epithelial membrane protein 2	ENSMUSG00000022505
Pctp	354.958	1.17858	1.82605e-06	3.71035e-05	18559	phosphatidylcholine transfer protein	ENSMUSG00000020553
Rabl2	229.686	-1.05624	1.83072e-06	3.716e-05	68708	RAB, member RAS oncogene family-like 2	ENSMUSG00000022621
Ctse	14.5908	2.29515	1.87477e-06	3.606e-05	13034	cathepsin E	ENSMUSG00000004552
Arl14	292.93	1.00956	1.88715e-06	3.62606e-05	71619	ADP-ribosylation factor-like 14	ENSMUSG00000098207
Pfkfb2	1884.15	-1.1685	1.89516e-06	2.54553e-05	18640	6-phosphofructo-2-kinase/fructose-2,6-biphosphatase 2	ENSMUSG00000026409
Pygo2	2579.64	-0.434635	1.90205e-06	2.31299e-05	68911	pygopus 2	ENSMUSG00000047824
Cenpa	4226.57	-0.741747	1.90434e-06	1.85257e-05	12615	centromere protein A	ENSMUSG00000029177
Ypel1	33.8545	1.87048	1.92801e-06	3.65157e-05	106369	yippee like 1	ENSMUSG00000022773
Faah	881.082	0.717548	1.96806e-06	2.53493e-05	14073	fatty acid amide hydrolase	ENSMUSG00000034171
Rhou	869.533	1.16937	1.97111e-06	2.28797e-05	69581	ras homolog family member U	ENSMUSG00000039960
Sepn1	887.289	1.08725	2.00686e-06	2.77857e-05	NA	NA	NA
Ptprh	42.4054	2.18392	2.01248e-06	3.80715e-05	545902	protein tyrosine phosphatase, receptor type, H	ENSMUSG00000035429
Rassf5	104.822	1.45288	2.02235e-06	3.80661e-05	54354	Ras association (RalGDS/AF-6) domain family member 5	ENSMUSG00000026430
Klf16	1856.23	-0.832146	2.02833e-06	2.59838e-05	118445	Kruppel-like factor 16	ENSMUSG00000035397
Lyve1	13.2785	2.40743	2.02956e-06	4.11431e-05	114332	lymphatic vessel endothelial hyaluronan receptor 1	ENSMUSG00000030787
Hoxb6	253.747	-1.5204	2.0397e-06	3.76248e-05	15414	homeobox B6	ENSMUSG00000000690
C630043F03Rik	287.56	-0.928384	2.04557e-06	4.10132e-05	68285	RIKEN cDNA C630043F03 gene	NA
Tmie	84.5642	1.93045	2.09226e-06	3.96961e-05	20776	transmembrane inner ear	ENSMUSG00000049555
Bik	76.4873	1.77296	2.11516e-06	3.99774e-05	12124	BCL2-interacting killer	ENSMUSG00000016758
Degs2	2500.81	0.789506	2.12614e-06	2.64687e-05	70059	delta(4)-desaturase, sphingolipid 2	ENSMUSG00000021263
Rprd1b	2194.14	-0.484888	2.13757e-06	2.74707e-05	70470	regulation of nuclear pre-mRNA domain containing 1B	ENSMUSG00000027651
Atp2b1	6271.15	-0.585189	2.22195e-06	2.31269e-05	67972	ATPase, Ca++ transporting, plasma membrane 1	ENSMUSG00000019943
Pid1	358.404	-2.00885	2.22859e-06	4.43212e-05	98496	phosphotyrosine interaction domain containing 1	ENSMUSG00000045658
Slc43a1	77.8435	1.79497	2.23631e-06	4.17881e-05	72401	solute carrier family 43, member 1	ENSMUSG00000027075
AI414108	294.941	0.767373	2.23874e-06	4.73648e-05	NA	NA	NA
Hes6	3282.23	1.0083	2.26129e-06	2.70105e-05	55927	hairy and enhancer of split 6	ENSMUSG00000067071
Rps27l	4453.71	0.711302	2.27889e-06	2.35923e-05	67941	ribosomal protein S27-like	ENSMUSG00000036781
Cbr1	1406.88	1.48211	2.29083e-06	3.0113e-05	12408	carbonyl reductase 1	ENSMUSG00000051483
Msh6	4320.8	-0.703665	2.29783e-06	2.836e-05	17688	mutS homolog 6	ENSMUSG00000005370
Ephx2	17.6628	2.29719	2.3032e-06	4.29532e-05	13850	epoxide hydrolase 2, cytoplasmic	ENSMUSG00000022040
Prokr1	204.263	-1.21722	2.31092e-06	4.57143e-05	58182	prokineticin receptor 1	ENSMUSG00000049409
Zfp358	346.777	1.10309	2.31258e-06	4.57143e-05	140482	zinc finger protein 358	ENSMUSG00000047264
Aspscr1	1871.37	0.602825	2.31503e-06	2.92751e-05	68938	alveolar soft part sarcoma chromosome region, candidate 1 (human)	ENSMUSG00000025142
Lta4h	3130.22	0.63035	2.31537e-06	2.85457e-05	16993	leukotriene A4 hydrolase	ENSMUSG00000015889
Bsdc1	1029.48	0.618937	2.33515e-06	2.69808e-05	100383	BSD domain containing 1	ENSMUSG00000040859
Stat1	927.276	0.718809	2.33615e-06	2.95105e-05	20846	signal transducer and activator of transcription 1	ENSMUSG00000026104
Hsp90aa1	48889.4	-0.71121	2.36427e-06	2.86028e-05	15519	heat shock protein 90, alpha (cytosolic), class A member 1	ENSMUSG00000021270
G6pc3	1144.85	0.817605	2.39032e-06	3.23959e-05	68401	glucose 6 phosphatase, catalytic, 3	ENSMUSG00000034793
Ptpn5	24.1772	-2.10649	2.41103e-06	3.98349e-05	19259	protein tyrosine phosphatase, non-receptor type 5	ENSMUSG00000030854
Chid1	997.198	0.873846	2.41573e-06	3.03533e-05	68038	chitinase domain containing 1	ENSMUSG00000025512
Pde4d	470.817	-0.996106	2.42197e-06	3.27773e-05	238871	phosphodiesterase 4D, cAMP specific	ENSMUSG00000021699
Kcnh3	28.1274	1.91895	2.42815e-06	4.80488e-05	16512	potassium voltage-gated channel, subfamily H (eag-related), member 3	ENSMUSG00000037579
Fam118a	1002.48	-0.786806	2.48416e-06	3.1341e-05	73225	family with sequence similarity 118, member A	ENSMUSG00000022434
Ankrd50	710.643	0.781389	2.51246e-06	3.40044e-05	99696	ankyrin repeat domain 50	ENSMUSG00000044864
1700010I14Rik	8.81998	1.9198	2.5898e-06	5.18758e-05	66931	RIKEN cDNA 1700010I14 gene	ENSMUSG00000023873
Capsl	50.1711	2.00914	2.60406e-06	4.76605e-05	75568	calcyphosine-like	ENSMUSG00000039676
Pdzrn3	280.238	1.73933	2.60988e-06	4.80488e-05	55983	PDZ domain containing RING finger 3	ENSMUSG00000035357
Acy1	649.296	-0.753025	2.62544e-06	3.49617e-05	109652	aminoacylase 1	ENSMUSG00000023262
Gbe1	564.229	1.54113	2.65425e-06	3.5567e-05	74185	glucan (1,4-alpha-), branching enzyme 1	ENSMUSG00000022707
Trim11	594.541	0.738132	2.68602e-06	3.606e-05	94091	tripartite motif-containing 11	ENSMUSG00000020455
Camsap3	851.002	0.790505	2.71413e-06	3.39548e-05	69697	calmodulin regulated spectrin-associated protein family, member 3	ENSMUSG00000044433
Slc14a2	16.1164	-2.39353	2.74215e-06	4.47112e-05	27411	solute carrier family 14 (urea transporter), member 2	ENSMUSG00000024552
Ccl7	11.1807	1.99794	2.78066e-06	4.52478e-05	20306	chemokine (C-C motif) ligand 7	ENSMUSG00000035373
Asap2	650.919	0.976077	2.7987e-06	3.6845e-05	211914	ArfGAP with SH3 domain, ankyrin repeat and PH domain 2	ENSMUSG00000052632
Nr4a1	895.188	-1.00008	2.80608e-06	3.49617e-05	15370	nuclear receptor subfamily 4, group A, member 1	ENSMUSG00000023034
Zhx2	662.895	0.837818	2.83713e-06	3.73837e-05	387609	zinc fingers and homeoboxes 2	ENSMUSG00000071757
Serpine1	404.189	1.96997	2.85718e-06	5.18787e-05	18787	serine (or cysteine) peptidase inhibitor, clade E, member 1	ENSMUSG00000037411
Sema3d	15.6765	-2.2177	2.8761e-06	4.65664e-05	108151	sema domain, immunoglobulin domain (Ig), short basic domain, secreted, (semaphorin) 3D	ENSMUSG00000040254
Mmp20	8.6709	1.96476	2.90963e-06	5.29905e-05	30800	matrix metallopeptidase 20 (enamelysin)	ENSMUSG00000018620
Usp36	2083.54	-0.829658	2.9106e-06	3.38148e-05	72344	ubiquitin specific peptidase 36	ENSMUSG00000033909
Basp1	839.424	1.95207	2.92315e-06	3.5963e-05	70350	brain abundant, membrane attached signal protein 1	ENSMUSG00000045763
Bend7	17.3317	2.09752	2.9284e-06	5.32275e-05	209645	BEN domain containing 7	ENSMUSG00000048186
Edem1	3286.83	-0.522972	2.93791e-06	3.606e-05	192193	ER degradation enhancer, mannosidase alpha-like 1	ENSMUSG00000030104
Dmxl2	98.6596	-1.70652	2.99742e-06	5.43752e-05	235380	Dmx-like 2	ENSMUSG00000041268
Tmprss6	32.607	1.7209	3.00857e-06	5.45912e-05	71753	transmembrane serine protease 6	ENSMUSG00000016942
Arnt2	17.9866	2.07899	3.01627e-06	5.45912e-05	11864	aryl hydrocarbon receptor nuclear translocator 2	ENSMUSG00000015709
Hs3st3b1	336.12	1.56088	3.11796e-06	5.45912e-05	54710	heparan sulfate (glucosamine) 3-O-sulfotransferase 3B1	ENSMUSG00000070407
Paox	1747.37	-1.04424	3.12354e-06	3.94183e-05	212503	polyamine oxidase (exo-N4-amino)	ENSMUSG00000025464
Ccdc122	100.587	1.46203	3.16612e-06	5.69241e-05	108811	coiled-coil domain containing 122	ENSMUSG00000034795
Ppp1r13l	1327.17	0.775344	3.26937e-06	3.8528e-05	333654	protein phosphatase 1, regulatory subunit 13 like	ENSMUSG00000040734
Camk2n1	118.638	1.85937	3.32505e-06	5.88336e-05	66259	calcium/calmodulin-dependent protein kinase II inhibitor 1	ENSMUSG00000046447
Bscl2	908.454	0.632452	3.34159e-06	3.62929e-05	14705	Berardinelli-Seip congenital lipodystrophy 2 (seipin)	ENSMUSG00000071657
Ccdc88a	193.144	-1.77985	3.34893e-06	6.30331e-05	108686	coiled coil domain containing 88A	ENSMUSG00000032740
Nod2	70.7005	1.60782	3.3631e-06	5.97531e-05	257632	nucleotide-binding oligomerization domain containing 2	ENSMUSG00000055994
Cldn15	24.3519	2.01966	3.41646e-06	5.41753e-05	60363	claudin 15	ENSMUSG00000001739
Bag4	1648.19	-0.796092	3.42898e-06	4.20995e-05	67384	BCL2-associated athanogene 4	ENSMUSG00000037316
Dcun1d3	338.947	0.813729	3.4336e-06	6.43802e-05	233805	DCN1, defective in cullin neddylation 1, domain containing 3 (S. cerevisiae)	ENSMUSG00000048787
Tmem30b	4968.56	-0.585381	3.50278e-06	4.10132e-05	238257	transmembrane protein 30B	ENSMUSG00000034435
AU021092	59.2557	2.03798	3.52086e-06	6.25223e-05	239691	expressed sequence AU021092	ENSMUSG00000051669
Skp2	1528.89	-1.01398	3.54005e-06	4.24029e-05	27401	S-phase kinase-associated protein 2	ENSMUSG00000054115
Nup205	5912.75	-0.621354	3.54709e-06	3.22086e-05	70699	nucleoporin 205	ENSMUSG00000038759
Ddx59	390.568	-0.86846	3.66464e-06	6.28721e-05	67997	DEAD box helicase 59	ENSMUSG00000026404
Anxa8	1645.77	1.43234	3.72338e-06	4.43736e-05	11752	annexin A8	ENSMUSG00000021950
Rhoj	137.797	1.77197	3.764e-06	6.57216e-05	80837	ras homolog family member J	ENSMUSG00000046768
Os9	2015.9	0.686091	3.77338e-06	4.48788e-05	216440	amplified in osteosarcoma	ENSMUSG00000040462
Tapbp	2171.68	0.767405	3.81722e-06	4.27286e-05	21356	TAP binding protein	ENSMUSG00000024308
Psme2	1547.38	0.862192	3.85986e-06	4.65664e-05	19188	proteasome (prosome, macropain) activator subunit 2 (PA28 beta)	ENSMUSG00000079197
Lamb3	4964.6	0.722507	3.87692e-06	4.42443e-05	16780	laminin, beta 3	ENSMUSG00000026639
Peli2	20.6599	1.94535	3.88398e-06	6.79917e-05	93834	pellino 2	ENSMUSG00000021846
Tmem150b	38.3852	1.99509	3.89389e-06	6.79378e-05	330460	transmembrane protein 150B	ENSMUSG00000046456
Rbp4	67.4287	1.78099	3.93883e-06	6.80486e-05	19662	retinol binding protein 4, plasma	ENSMUSG00000024990
Hid1	2537.5	0.66364	3.95344e-06	4.66909e-05	217310	HID1 domain containing	ENSMUSG00000034586
Atp6v0e2	434.358	1.72212	3.96559e-06	5.03732e-05	76252	ATPase, H+ transporting, lysosomal V0 subunit E2	ENSMUSG00000039347
Lyar	4890.69	-0.872069	3.96664e-06	3.5567e-05	17089	Ly1 antibody reactive clone	ENSMUSG00000067367
Pik3c2a	2887.05	0.837609	4.02532e-06	4.76605e-05	18704	phosphatidylinositol-4-phosphate 3-kinase catalytic subunit type 2 alpha	ENSMUSG00000030660
Ptgr2	1436.78	0.639349	4.02544e-06	4.91387e-05	77219	prostaglandin reductase 2	ENSMUSG00000072946
Fam174b	270.326	-1.56926	4.0814e-06	6.88354e-05	100038347	family with sequence similarity 174, member B	ENSMUSG00000078670
Mkrn2os	552.928	0.934148	4.09866e-06	5.18787e-05	70291	makorin, ring finger protein 2, opposite strand	ENSMUSG00000068011
Racgap1	5753.79	-0.580517	4.13853e-06	4.74077e-05	26934	Rac GTPase-activating protein 1	ENSMUSG00000023015
Ptprg	1892.54	-1.26305	4.17937e-06	4.89185e-05	19270	protein tyrosine phosphatase, receptor type, G	NA
Uqcrc2	6574.63	0.567654	4.2659e-06	4.86242e-05	67003	ubiquinol cytochrome c reductase core protein 2	ENSMUSG00000030884
Ccne2	798.195	-1.098	4.35664e-06	4.65664e-05	12448	cyclin E2	ENSMUSG00000028212
Brat1	668.781	-0.654585	4.37976e-06	5.50476e-05	231841	BRCA1-associated ATM activator 1	ENSMUSG00000000148
Dynlt3	1642.8	0.685775	4.39711e-06	5.23369e-05	67117	dynein light chain Tctex-type 3	ENSMUSG00000031176
Pcgf6	913.348	-0.650244	4.40478e-06	5.50476e-05	71041	polycomb group ring finger 6	ENSMUSG00000025050
Myo10	2209.21	0.82555	4.4207e-06	5.18787e-05	17909	myosin X	ENSMUSG00000022272
Rap2a	967.652	0.627536	4.44578e-06	4.73648e-05	76108	RAS related protein 2a	ENSMUSG00000051615
Xpot	7368.72	-0.572264	4.47674e-06	3.94183e-05	73192	exportin, tRNA (nuclear export receptor for tRNAs)	ENSMUSG00000034667
Nrtn	319.059	-0.973053	4.68942e-06	9.15222e-05	18188	neurturin	ENSMUSG00000039481
Epb4.1l4a	175.167	1.6526	4.69155e-06	9.15222e-05	NA	NA	NA
Tkt	23037.7	0.492258	4.7096e-06	5.31537e-05	21881	transketolase	ENSMUSG00000021957
Stk39	3485.16	-1.20923	4.74739e-06	5.46988e-05	53416	serine/threonine kinase 39	ENSMUSG00000027030
Rbpms2	33.5689	-1.96044	4.85299e-06	8.36035e-05	71973	RNA binding protein with multiple splicing 2	ENSMUSG00000032387
Nup37	1288.99	-0.657068	4.93558e-06	5.65359e-05	69736	nucleoporin 37	ENSMUSG00000035351
Uckl1	465.05	1.09406	4.9525e-06	6.10602e-05	68556	uridine-cytidine kinase 1-like 1	ENSMUSG00000089917
Polk	430.69	1.08195	4.96437e-06	6.08758e-05	27015	polymerase (DNA directed), kappa	ENSMUSG00000021668
Myb	1255.22	1.01877	5.02409e-06	5.60964e-05	17863	myeloblastosis oncogene	ENSMUSG00000019982
Anp32e	8958.11	-0.462916	5.04049e-06	5.62248e-05	66471	acidic (leucine-rich) nuclear phosphoprotein 32 family, member E	ENSMUSG00000015749
Aldh3a1	398.641	2.05822	5.05141e-06	8.64652e-05	11670	aldehyde dehydrogenase family 3, subfamily A1	ENSMUSG00000019102
Il34	68.6946	1.86325	5.08045e-06	8.64078e-05	76527	interleukin 34	ENSMUSG00000031750
Extl3	2246.87	-0.659923	5.13431e-06	5.50476e-05	54616	exostosin-like glycosyltransferase 3	ENSMUSG00000021978
Psip1	3935.94	-0.729864	5.44975e-06	6.0321e-05	101739	PC4 and SFRS1 interacting protein 1	ENSMUSG00000028484
Srxn1	1740.7	1.08241	5.45456e-06	6.41674e-05	76650	sulfiredoxin 1 homolog (S. cerevisiae)	ENSMUSG00000032802
Gskip	509.039	0.643317	5.51759e-06	6.66434e-05	66787	GSK3B interacting protein	ENSMUSG00000044715
Kdm2b	2772.19	-0.774575	5.58766e-06	5.93487e-05	30841	lysine (K)-specific demethylase 2B	ENSMUSG00000029475
Raver1	7322.23	-0.563424	5.61428e-06	6.08758e-05	71766	ribonucleoprotein, PTB-binding 1	ENSMUSG00000010205
Mgarp	140.864	1.92242	5.62805e-06	9.55401e-05	67749	mitochondria localized glutamic acid rich protein	ENSMUSG00000037161
Fam214b	189.429	1.15598	5.6645e-06	9.33382e-05	230088	family with sequence similarity 214, member B	ENSMUSG00000036002
Irgm2	41.8226	1.67552	5.76011e-06	9.64181e-05	54396	immunity-related GTPase family M member 2	ENSMUSG00000069874
Ing5	1098.38	-0.959142	5.78377e-06	6.55413e-05	66262	inhibitor of growth family, member 5	ENSMUSG00000026283
Skap2	2007.31	0.725145	5.80081e-06	6.65529e-05	54353	src family associated phosphoprotein 2	ENSMUSG00000059182
Rabep1	1558.58	-0.46484	5.82093e-06	6.54073e-05	54189	rabaptin, RAB GTPase binding effector protein 1	ENSMUSG00000020817
Dnaja4	72.0674	1.59766	5.82426e-06	9.79053e-05	58233	DnaJ heat shock protein family (Hsp40) member A4	ENSMUSG00000032285
Plk4	1656.09	-0.675293	5.85948e-06	6.41754e-05	20873	polo like kinase 4	ENSMUSG00000025758
Pbx3	393.826	-0.807753	5.89823e-06	9.94876e-05	18516	pre B cell leukemia homeobox 3	ENSMUSG00000038718
Tnk2	3323.51	-0.559649	5.91209e-06	6.25611e-05	51789	tyrosine kinase, non-receptor, 2	ENSMUSG00000022791
Tnfrsf11b	1769.91	1.32349	5.95525e-06	6.80019e-05	18383	tumor necrosis factor receptor superfamily, member 11b (osteoprotegerin)	ENSMUSG00000063727
Vstm5	264.081	1.32499	5.98381e-06	0.000106222	69137	V-set and transmembrane domain containing 5	ENSMUSG00000031937
Ltc4s	16.3934	2.08993	5.98792e-06	0.000107389	17001	leukotriene C4 synthase	ENSMUSG00000020377
Nt5dc3	1106.29	-0.819542	6.02427e-06	6.79434e-05	103466	5'-nucleotidase domain containing 3	ENSMUSG00000054027
Fam89a	350.306	1.67294	6.15311e-06	0.00010287	69627	family with sequence similarity 89, member A	ENSMUSG00000043068
Thbs1	1467.98	1.77417	6.15326e-06	6.84247e-05	21825	thrombospondin 1	ENSMUSG00000040152
Nfkbiz	352.211	-1.12361	6.26861e-06	0.000104875	80859	nuclear factor of kappa light polypeptide gene enhancer in B cells inhibitor, zeta	ENSMUSG00000035356
Fam107b	2871.71	0.743793	6.27258e-06	7.00804e-05	66540	family with sequence similarity 107, member B	ENSMUSG00000026655
Gprc5a	6824.83	-0.551441	6.29066e-06	5.7291e-05	232431	G protein-coupled receptor, family C, group 5, member A	ENSMUSG00000046733
Cd74	68.5389	1.86816	6.31648e-06	0.00010558	16149	CD74 antigen (invariant polypeptide of major histocompatibility complex, class II antigen-associated)	ENSMUSG00000024610
Hspb8	426.345	1.71095	6.55587e-06	7.90269e-05	80888	heat shock protein 8	ENSMUSG00000041548
Suv39h1	2793.53	-0.665742	6.61532e-06	7.12971e-05	20937	suppressor of variegation 3-9 1	ENSMUSG00000039231
Gtf2h2	812.116	-0.758399	6.64513e-06	7.96305e-05	23894	general transcription factor II H, polypeptide 2	ENSMUSG00000021639
Ptprf	5411.68	0.736547	6.73609e-06	6.08758e-05	19268	protein tyrosine phosphatase, receptor type, F	ENSMUSG00000033295
Foxo1	790.467	0.611336	6.89193e-06	6.80738e-05	56458	forkhead box O1	ENSMUSG00000044167
Ccnd3	4002.22	-0.46426	6.92159e-06	5.75567e-05	12445	cyclin D3	ENSMUSG00000034165
Slc5a9	428.267	-1.15468	6.9343e-06	8.21188e-05	230612	solute carrier family 5 (sodium/glucose cotransporter), member 9	ENSMUSG00000028544
Fxyd5	101.214	-1.39172	7.23358e-06	0.000119719	18301	FXYD domain-containing ion transport regulator 5	ENSMUSG00000009687
Rin1	1074.52	-0.640756	7.43288e-06	7.42907e-05	225870	Ras and Rab interactor 1	ENSMUSG00000024883
Cstb	1414.95	0.667832	7.52221e-06	8.03918e-05	13014	cystatin B	ENSMUSG00000005054
Selenbp2	44.9685	1.84172	7.59565e-06	0.000125041	20342	selenium binding protein 2	ENSMUSG00000068877
Cd80	12.9695	1.67879	7.60054e-06	0.000110344	12519	CD80 antigen	ENSMUSG00000075122
Chp1	7614.7	0.672203	7.62523e-06	8.01273e-05	56398	calcineurin-like EF hand protein 1	ENSMUSG00000014077
Jag2	5731.71	-0.560889	7.74373e-06	6.3593e-05	16450	jagged 2	ENSMUSG00000002799
Zbtb10	241.789	-1.00899	7.75846e-06	0.000134568	229055	zinc finger and BTB domain containing 10	ENSMUSG00000069114
Crip2	4120.02	1.70956	7.82281e-06	6.91671e-05	68337	cysteine rich protein 2	ENSMUSG00000006356
Map3k3	1068.53	-0.533399	7.83131e-06	7.81266e-05	26406	mitogen-activated protein kinase kinase kinase 3	ENSMUSG00000020700
Fyn	147.844	-1.61386	7.83276e-06	0.000128716	14360	Fyn proto-oncogene	ENSMUSG00000019843
Pstpip2	190.965	0.936002	7.92104e-06	0.000129142	19201	proline-serine-threonine phosphatase-interacting protein 2	ENSMUSG00000025429
Sox13	742.598	1.08037	7.92414e-06	9.39402e-05	20668	SRY (sex determining region Y)-box 13	ENSMUSG00000070643
Fn1	873	1.56614	8.00446e-06	7.96305e-05	14268	fibronectin 1	ENSMUSG00000026193
Bod1	2379.88	0.447479	8.08379e-06	8.88137e-05	69556	biorientation of chromosomes in cell division 1	ENSMUSG00000044502
Axin2	10888.5	0.686022	8.09861e-06	8.47856e-05	12006	axin 2	ENSMUSG00000000142
Wdr62	690.583	-1.2036	8.11824e-06	9.58887e-05	233064	WD repeat domain 62	ENSMUSG00000037020
Hdgf	29625.6	-0.58066	8.16896e-06	7.47511e-05	15191	heparin binding growth factor	ENSMUSG00000004897
Mettl7a3	31.6502	1.94798	8.33992e-06	0.000135134	668178	methyltransferase like 7A3	ENSMUSG00000058057
Btbd17	39.8516	1.83455	8.37288e-06	0.000136021	72014	BTB (POZ) domain containing 17	ENSMUSG00000000202
Clmp	116.369	-1.46087	8.42301e-06	0.000136595	71566	CXADR-like membrane protein	ENSMUSG00000032024
Asb13	296.118	-0.749023	8.51207e-06	0.000136975	142688	ankyrin repeat and SOCS box-containing 13	ENSMUSG00000033781
Lamtor3	1655.83	-0.739112	8.64066e-06	9.15222e-05	56692	late endosomal/lysosomal adaptor, MAPK and MTOR activator 3	ENSMUSG00000091512
Recql4	787.493	-0.906103	8.7233e-06	9.54024e-05	79456	RecQ protein-like 4	ENSMUSG00000033762
Hspb1	990.648	0.953083	8.86661e-06	8.61136e-05	15507	heat shock protein 1	ENSMUSG00000004951
Dll4	70.3908	1.75669	8.92803e-06	0.000142617	54485	delta like canonical Notch ligand 4	ENSMUSG00000027314
Gsdma	69.1695	1.6863	9.00694e-06	0.000144802	57911	gasdermin A	ENSMUSG00000017204
Nox1	181.768	1.77425	9.03211e-06	0.000153016	237038	NADPH oxidase 1	ENSMUSG00000031257
Arhgef9	27.6855	1.79669	9.08255e-06	0.000157611	236915	CDC42 guanine nucleotide exchange factor (GEF) 9	ENSMUSG00000025656
Kif3c	140.742	1.36816	9.10468e-06	0.000144597	16570	kinesin family member 3C	ENSMUSG00000020668
Acot1	87.3184	1.68264	9.11077e-06	0.000146345	26897	acyl-CoA thioesterase 1	ENSMUSG00000072949
Ruvbl1	3964.72	-0.776034	9.22631e-06	7.42907e-05	56505	RuvB-like protein 1	ENSMUSG00000030079
Hmg20b	1418.15	0.504937	9.24043e-06	0.000101671	15353	high mobility group 20B	ENSMUSG00000020232
Dnpep	1332.35	0.777919	9.30578e-06	0.000101891	13437	aspartyl aminopeptidase	ENSMUSG00000026209
Wnt9a	15.2201	2.06598	9.31972e-06	0.000133032	216795	wingless-type MMTV integration site family, member 9A	ENSMUSG00000000126
Ptpro	454.881	1.32163	9.44422e-06	0.000108552	19277	protein tyrosine phosphatase, receptor type, O	ENSMUSG00000030223
Ptprd	973.9	0.94547	9.50371e-06	9.16238e-05	19266	protein tyrosine phosphatase, receptor type, D	ENSMUSG00000028399
Fam83b	207.586	1.14641	9.50799e-06	0.000151186	208994	family with sequence similarity 83, member B	ENSMUSG00000032358
Galntl6	31.453	-1.7473	9.53113e-06	0.000151186	270049	UDP-N-acetyl-alpha-D-galactosamine:polypeptide N-acetylgalactosaminyltransferase-like 6	ENSMUSG00000096914
Fam114a2	1627.32	0.779809	9.54505e-06	0.000103943	67726	family with sequence similarity 114, member A2	ENSMUSG00000020523
Akr1b10	335.921	1.06562	9.5913e-06	0.000171751	67861	aldo-keto reductase family 1, member B10 (aldose reductase)	ENSMUSG00000061758
2010107G23Rik	256.085	1.09314	9.59398e-06	0.000152237	NA	NA	NA
Dcaf11	1639.51	0.482734	9.65501e-06	0.000107232	28199	DDB1 and CUL4 associated factor 11	ENSMUSG00000022214
Ripk4	2166.5	0.415608	9.74306e-06	9.81143e-05	72388	receptor-interacting serine-threonine kinase 4	ENSMUSG00000005251
Cpt2	1111.97	0.662119	9.81001e-06	0.00011284	12896	carnitine palmitoyltransferase 2	ENSMUSG00000028607
Slc45a4	805.087	0.520342	9.81333e-06	9.58887e-05	106068	solute carrier family 45, member 4	ENSMUSG00000079020
Utp14b	630.51	-1.08295	9.81553e-06	0.00011284	195434	UTP14B small subunit processome component	ENSMUSG00000079470
Klf12	25.2772	-1.76041	9.82418e-06	0.000156036	16597	Kruppel-like factor 12	ENSMUSG00000072294
Abtb1	208.534	1.07187	9.83689e-06	0.000156104	80283	ankyrin repeat and BTB (POZ) domain containing 1	ENSMUSG00000030083
Stip1	11511.8	-0.432649	1.0057e-05	0.0001029	20867	stress-induced phosphoprotein 1	ENSMUSG00000024966
Inpp4b	108.421	1.66109	1.01267e-05	0.000160438	234515	inositol polyphosphate-4-phosphatase, type II	ENSMUSG00000037940
Cav1	2169.13	-0.975954	1.02267e-05	0.000102203	12389	caveolin 1, caveolae protein	ENSMUSG00000007655
Dok2	53.1439	-1.85206	1.04455e-05	0.000164248	13449	docking protein 2	ENSMUSG00000022102
Tspan17	77.6567	1.53159	1.05245e-05	0.000164248	74257	tetraspanin 17	ENSMUSG00000025875
Iba57	385.218	0.727568	1.06723e-05	0.000188086	216792	IBA57 homolog, iron-sulfur cluster assembly	ENSMUSG00000049287
Znrf1	978.042	0.706663	1.06823e-05	0.000103283	170737	zinc and ring finger 1	ENSMUSG00000033545
Dbf4	3472.3	-0.693732	1.06974e-05	0.000112992	27214	DBF4 zinc finger	ENSMUSG00000002297
Susd6	4119.29	0.676704	1.08169e-05	8.61136e-05	217684	sushi domain containing 6	ENSMUSG00000021133
Lpp	2223.28	0.777046	1.08945e-05	0.000112252	210126	LIM domain containing preferred translocation partner in lipoma	ENSMUSG00000033306
Pdgfa	372.328	-1.33174	1.09753e-05	0.000171059	18590	platelet derived growth factor, alpha	ENSMUSG00000025856
Zfyve1	481.383	0.939799	1.10632e-05	0.000125691	217695	zinc finger, FYVE domain containing 1	ENSMUSG00000042628
Tuba4a	9149.36	-0.745809	1.11729e-05	0.000114708	22145	tubulin, alpha 4A	ENSMUSG00000026202
Acta1	42.9602	1.87561	1.12467e-05	0.000173935	11459	actin alpha 1, skeletal muscle	ENSMUSG00000031972
Bhlhe40	5611.46	1.25172	1.1373e-05	9.77078e-05	20893	basic helix-loop-helix family, member e40	ENSMUSG00000030103
Pik3r3	653.981	1.05462	1.15409e-05	0.000131083	18710	phosphoinositide-3-kinase regulatory subunit 3	ENSMUSG00000028698
Dis3l2	528.601	0.818395	1.15449e-05	0.000131661	208718	DIS3 like 3'-5' exoribonuclease 2	ENSMUSG00000053333
Gm8979	25.5754	0.974503	1.17406e-05	0.000196011	NA	NA	NA
Cd68	184.63	1.45739	1.17493e-05	0.000176993	12514	CD68 antigen	ENSMUSG00000018774
Ptgfrn	11798.7	-0.536674	1.17521e-05	0.000120331	19221	prostaglandin F2 receptor negative regulator	ENSMUSG00000027864
Kif5c	319.022	-1.68954	1.18089e-05	0.000204541	16574	kinesin family member 5C	ENSMUSG00000026764
Sort1	3665.44	0.708049	1.18279e-05	0.000116661	20661	sortilin 1	ENSMUSG00000068747
Zc3h12d	15.7714	1.93159	1.18948e-05	0.000195372	237256	zinc finger CCCH type containing 12D	ENSMUSG00000039981
Lyrm7	42.7532	1.65627	1.1895e-05	0.000182726	75530	LYR motif containing 7	ENSMUSG00000020268
Arid3b	129.301	-1.08832	1.19401e-05	0.000183534	56380	AT rich interactive domain 3B (BRIGHT-like)	ENSMUSG00000004661
Agpat4	497.781	-1.37253	1.19485e-05	0.000135425	68262	1-acylglycerol-3-phosphate O-acyltransferase 4 (lysophosphatidic acid acyltransferase, delta)	ENSMUSG00000023827
Nup133	3103.95	-0.607749	1.20523e-05	0.000123186	234865	nucleoporin 133	ENSMUSG00000039509
Clec2f	585.371	-0.792929	1.20827e-05	0.000135285	435921	C-type lectin domain family 2, member f	ENSMUSG00000089728
Ccna2	10068.6	-0.521284	1.21737e-05	0.00010364	12428	cyclin A2	ENSMUSG00000027715
Filip1l	848.873	0.747081	1.21832e-05	0.000136924	78749	filamin A interacting protein 1-like	ENSMUSG00000043336
Maf	727.871	-1.31949	1.22924e-05	0.000137735	17132	avian musculoaponeurotic fibrosarcoma oncogene homolog	ENSMUSG00000055435
Micu2	1936.13	0.586859	1.24777e-05	0.000133049	68514	mitochondrial calcium uptake 2	ENSMUSG00000021973
Fmnl3	429.023	-1.20614	1.25146e-05	0.000140158	22379	formin-like 3	ENSMUSG00000023008
Hmga1	16170.1	-0.814948	1.25162e-05	0.000127473	15361	high mobility group AT-hook 1	ENSMUSG00000046711
Clic3	200.882	1.3658	1.26356e-05	0.000188129	69454	chloride intracellular channel 3	ENSMUSG00000015093
Zfp862-ps	64.565	1.64697	1.278e-05	0.000194253	58894	zinc finger protein 862, pseudogene	ENSMUSG00000107476
Dnmt1	8632.99	-0.467182	1.28054e-05	0.00010833	13433	DNA methyltransferase (cytosine-5) 1	ENSMUSG00000004099
Igsf5	533.723	0.593129	1.2962e-05	0.000144481	72058	immunoglobulin superfamily, member 5	ENSMUSG00000000159
Fbxo4	399.433	0.665291	1.29644e-05	0.000196569	106052	F-box protein 4	ENSMUSG00000022184
Aurka	3691.23	-0.433439	1.30728e-05	0.000136319	20878	aurora kinase A	ENSMUSG00000027496
Cldn12	2330.56	-0.568668	1.31818e-05	0.000136975	64945	claudin 12	ENSMUSG00000046798
Slc52a3	586.502	1.04279	1.32822e-05	0.000148198	69698	solute carrier protein family 52, member 3	ENSMUSG00000027463
Tgfb2	49.8546	1.84315	1.33966e-05	0.00020335	21808	transforming growth factor, beta 2	ENSMUSG00000039239
Cyp4f13	163.841	1.25421	1.35368e-05	0.000204807	170716	cytochrome P450, family 4, subfamily f, polypeptide 13	ENSMUSG00000024055
Sptssa	3018.14	0.490635	1.35412e-05	0.000140341	104725	serine palmitoyltransferase, small subunit A	ENSMUSG00000044408
Fam49a	50.3185	1.63518	1.35775e-05	0.000204258	NA	NA	NA
Sncg	8.1528	1.75203	1.37621e-05	0.000185621	20618	synuclein, gamma	ENSMUSG00000023064
Cplx2	23.5657	1.22064	1.39271e-05	0.000209098	12890	complexin 2	ENSMUSG00000025867
Moxd1	16.9736	1.9389	1.39365e-05	0.00022651	59012	monooxygenase, DBH-like 1	ENSMUSG00000020000
Ncapd3	2051.14	-0.523556	1.39616e-05	0.000135134	78658	non-SMC condensin II complex, subunit D3	ENSMUSG00000035024
Tgfb3	189.526	1.72094	1.41239e-05	0.000206682	21809	transforming growth factor, beta 3	ENSMUSG00000021253
Slc18b1	220.339	1.07315	1.41976e-05	0.000212639	76306	solute carrier family 18, subfamily B, member 1	ENSMUSG00000037455
Trdmt1	304.778	-0.892819	1.45013e-05	0.000217443	13434	tRNA aspartic acid methyltransferase 1	ENSMUSG00000026723
Dtnb	753.498	-0.578285	1.45212e-05	0.000159431	13528	dystrobrevin, beta	ENSMUSG00000071454
Msln	7514.11	1.08108	1.45213e-05	0.000142617	56047	mesothelin	ENSMUSG00000063011
Ubald2	4018.72	0.540432	1.47041e-05	0.000123174	319370	UBA-like domain containing 2	ENSMUSG00000050628
Igsf8	1813.42	-0.66396	1.47971e-05	0.00015371	140559	immunoglobulin superfamily, member 8	ENSMUSG00000038034
Ubd	10.0898	2.11672	1.48515e-05	0.000197349	24108	ubiquitin D	ENSMUSG00000035186
Fgf15	17.2591	1.92756	1.49129e-05	0.000198002	14170	fibroblast growth factor 15	ENSMUSG00000031073
Atp2c1	3726.2	-0.551639	1.49193e-05	0.000142617	235574	ATPase, Ca++-sequestering	ENSMUSG00000032570
Rab19	87.6298	1.06025	1.49388e-05	0.000221294	19331	RAB19, member RAS oncogene family	ENSMUSG00000029923
Pgd	12366.1	0.518351	1.50583e-05	0.000125692	110208	phosphogluconate dehydrogenase	ENSMUSG00000028961
As3mt	39.9109	1.79146	1.506e-05	0.000223195	57344	arsenite methyltransferase	ENSMUSG00000003559
9130409J20Rik	11.8196	1.99576	1.50942e-05	0.000223521	NA	NA	NA
Bri3bp	3723.82	-0.639046	1.5276e-05	0.000151285	76809	Bri3 binding protein	ENSMUSG00000037905
Kif9	34.1279	1.66217	1.54007e-05	0.000228563	16578	kinesin family member 9	ENSMUSG00000032489
Ddhd2	647.871	-0.891303	1.54064e-05	0.000166355	72108	DDHD domain containing 2	ENSMUSG00000061313
Casp3	3517.69	-0.856226	1.54479e-05	0.000147031	12367	caspase 3	ENSMUSG00000031628
Sectm1a	14.6983	1.92715	1.54776e-05	0.000228281	209588	secreted and transmembrane 1A	ENSMUSG00000025165
Cdkl3	89.8039	1.03688	1.57533e-05	0.00023039	213084	cyclin-dependent kinase-like 3	ENSMUSG00000020389
C77370	18.6362	2.00498	1.57624e-05	0.000231644	NA	NA	NA
Zfp784	83.9134	1.16925	1.58015e-05	0.000231644	654801	zinc finger protein 784	ENSMUSG00000043290
Usp35	31.1233	1.70736	1.59267e-05	0.000234447	244144	ubiquitin specific peptidase 35	ENSMUSG00000035713
Esf1	2022.86	-0.685126	1.59876e-05	0.00016373	66580	ESF1 nucleolar pre-rRNA processing protein homolog	ENSMUSG00000045624
Bub1	2609.41	-0.732574	1.6032e-05	0.000162611	12235	BUB1, mitotic checkpoint serine/threonine kinase	ENSMUSG00000027379
Gstt3	838.904	1.19144	1.60373e-05	0.000162832	103140	glutathione S-transferase, theta 3	ENSMUSG00000001665
Cirh1a	3419.08	-0.853089	1.60456e-05	0.000161667	NA	NA	NA
Fam84a	260.689	1.4398	1.61406e-05	0.000249777	NA	NA	NA
Isx	900.017	1.57226	1.63671e-05	0.000176824	71597	intestine specific homeobox	ENSMUSG00000031621
Zfp13	94.8675	1.54	1.64064e-05	0.000241057	22654	zinc finger protein 13	ENSMUSG00000062012
Bfsp1	123.127	-1.64524	1.64173e-05	0.000239834	12075	beaded filament structural protein 1, in lens-CP94	ENSMUSG00000027420
Smc3	4704.26	-0.599724	1.64691e-05	0.000158984	13006	structural maintenance of chromosomes 3	ENSMUSG00000024974
Macrod2	162.279	-1.14095	1.65192e-05	0.000241822	72899	mono-ADP ribosylhydrolase 2	ENSMUSG00000068205
Cdc42bpg	2886.06	0.812209	1.67163e-05	0.00016714	240505	CDC42 binding protein kinase gamma (DMPK-like)	ENSMUSG00000024769
Slc25a44	1042.89	-0.681277	1.67339e-05	0.000153579	229517	solute carrier family 25, member 44	ENSMUSG00000050144
Xrcc3	422.732	-0.680031	1.67919e-05	0.000275519	74335	X-ray repair complementing defective repair in Chinese hamster cells 3	ENSMUSG00000021287
Kctd14	79.5565	1.62008	1.6972e-05	0.000247913	233529	potassium channel tetramerisation domain containing 14	ENSMUSG00000051727
Agtpbp1	582.614	-0.692167	1.70568e-05	0.000183349	67269	ATP/GTP binding protein 1	ENSMUSG00000021557
Slc12a9	598.264	-0.605754	1.71481e-05	0.000183142	83704	solute carrier family 12 (potassium/chloride transporters), member 9	ENSMUSG00000037344
Pla2g10	42.2363	1.73697	1.72203e-05	0.000250947	26565	phospholipase A2, group X	ENSMUSG00000022683
Dlc1	121.68	1.62882	1.72454e-05	0.000249428	50768	deleted in liver cancer 1	ENSMUSG00000031523
Mpp1	3423.17	0.594413	1.73317e-05	0.000162937	17524	membrane protein, palmitoylated	ENSMUSG00000031402
Bcas1	452.102	-1.58594	1.73589e-05	0.000186738	76960	brain enriched myelin associated protein 1	ENSMUSG00000013523
Tert	90.0693	1.48186	1.74147e-05	0.000252533	21752	telomerase reverse transcriptase	ENSMUSG00000021611
Nop14	3531.58	-0.794214	1.78003e-05	0.000176824	75416	NOP14 nucleolar protein	ENSMUSG00000036693
Tbx3	750.715	1.71474	1.79224e-05	0.000189189	21386	T-box 3	ENSMUSG00000018604
Prss23	159.79	1.50704	1.79295e-05	0.000257496	76453	protease, serine 23	ENSMUSG00000039405
Ypel3	207.286	1.33	1.80478e-05	0.00026049	66090	yippee like 3	ENSMUSG00000042675
Krt81	219.697	-1.02605	1.80589e-05	0.000259693	64818	keratin 81	ENSMUSG00000067615
Tigd5	103.456	-1.17468	1.82217e-05	0.000260248	105734	tigger transposable element derived 5	ENSMUSG00000103906
Prex2	147.065	-1.59571	1.82398e-05	0.000263319	109294	phosphatidylinositol-3,4,5-trisphosphate-dependent Rac exchange factor 2	ENSMUSG00000048960
Pkn1	2615.99	0.676408	1.86717e-05	0.000185431	320795	protein kinase N1	ENSMUSG00000057672
G630025P09Rik	383.111	0.680258	1.86725e-05	0.000282295	74341	RIKEN cDNA G630025P09 gene	NA
Gale	2712.05	0.564547	1.89801e-05	0.000176662	74246	galactose-4-epimerase, UDP	ENSMUSG00000028671
Lrrc28	191.214	0.727525	1.90742e-05	0.000287485	67867	leucine rich repeat containing 28	ENSMUSG00000030556
Nos2	31.4994	1.8372	1.90873e-05	0.00027134	18126	nitric oxide synthase 2, inducible	ENSMUSG00000020826
Pfdn4	1079.73	-0.614117	1.91471e-05	0.000189189	109054	prefoldin 4	ENSMUSG00000052033
Sgol1	1528.74	-0.586519	1.91743e-05	0.000188129	NA	NA	NA
Sptlc2	3831.64	-0.518735	1.92513e-05	0.000155445	20773	serine palmitoyltransferase, long chain base subunit 2	ENSMUSG00000021036
Dlgap4	1227.57	0.594245	1.94402e-05	0.000191664	228836	DLG associated protein 4	ENSMUSG00000061689
Zfp703	5552.8	0.545063	1.9838e-05	0.000189122	353310	zinc finger protein 703	ENSMUSG00000085795
Naprt	117.705	1.80547	2.00568e-05	0.000285547	223646	nicotinate phosphoribosyltransferase	ENSMUSG00000022574
Lce1h	22.7732	1.66722	2.01069e-05	0.000309179	67718	late cornified envelope 1H	ENSMUSG00000049593
Tmem59	3524.65	0.5705	2.01474e-05	0.000185186	56374	transmembrane protein 59	ENSMUSG00000028618
Dcaf4	384.612	0.708291	2.01974e-05	0.000279569	73828	DDB1 and CUL4 associated factor 4	ENSMUSG00000021222
Trak1	2433.18	0.565016	2.03309e-05	0.000186992	67095	trafficking protein, kinesin binding 1	ENSMUSG00000032536
Gstt1	49.7865	1.70176	2.03418e-05	0.000285622	14871	glutathione S-transferase, theta 1	ENSMUSG00000001663
Tbcel	1021.88	0.709741	2.03455e-05	0.000212639	272589	tubulin folding cofactor E-like	ENSMUSG00000037287
Accs	106.179	1.0004	2.03892e-05	0.000288876	329470	1-aminocyclopropane-1-carboxylate synthase (non-functional)	ENSMUSG00000040272
Casp8	3849.88	0.741566	2.04053e-05	0.000193726	12370	caspase 8	ENSMUSG00000026029
Tcf7	1666.54	-0.747507	2.06245e-05	0.000207371	21414	transcription factor 7, T cell specific	ENSMUSG00000000782
Hpdl	580.738	-1.156	2.06697e-05	0.000214437	242642	4-hydroxyphenylpyruvate dioxygenase-like	ENSMUSG00000043155
Foxc1	365.769	-1.53934	2.07359e-05	0.000293115	17300	forkhead box C1	ENSMUSG00000050295
H2-K1	12735.4	0.560378	2.07654e-05	0.000165678	14972	histocompatibility 2, K1, K region	ENSMUSG00000061232
Zmynd19	2210.81	-0.88572	2.08743e-05	0.000190877	67187	zinc finger, MYND domain containing 19	ENSMUSG00000026974
S100a11	17656.6	0.598218	2.1119e-05	0.000174319	20195	S100 calcium binding protein A11	ENSMUSG00000027907
Rnf144b	41.2223	1.68203	2.11732e-05	0.00029666	218215	ring finger protein 144B	ENSMUSG00000038068
Hdac5	696.164	1.19404	2.13443e-05	0.000219665	15184	histone deacetylase 5	ENSMUSG00000008855
Jph1	461.336	-0.892754	2.13783e-05	0.00022054	57339	junctophilin 1	ENSMUSG00000042686
Adprh	1111.73	0.785006	2.18343e-05	0.000211934	11544	ADP-ribosylarginine hydrolase	ENSMUSG00000002844
Xrcc2	489.734	-0.799741	2.19674e-05	0.000226461	57434	X-ray repair complementing defective repair in Chinese hamster cells 2	ENSMUSG00000028933
Cnksr3	505.981	-0.697033	2.21441e-05	0.000227917	215748	Cnksr family member 3	ENSMUSG00000015202
Pcbp2	11685.6	-0.327016	2.22924e-05	0.000176662	18521	poly(rC) binding protein 2	ENSMUSG00000056851
Cenpn	752.313	-0.813243	2.23281e-05	0.00023039	72155	centromere protein N	ENSMUSG00000031756
Tubb6	7078.84	-0.566694	2.23936e-05	0.000183349	67951	tubulin, beta 6 class V	ENSMUSG00000001473
Sms	2208.92	-0.589787	2.24239e-05	0.000214571	20603	spermine synthase	ENSMUSG00000071708
Vipas39	1130.51	0.436705	2.2457e-05	0.000197114	104799	VPS33B interacting protein, apical-basolateral polarity regulator, spe-39 homolog	ENSMUSG00000021038
Dsp	8438.63	0.65701	2.25707e-05	0.000178266	109620	desmoplakin	ENSMUSG00000054889
Podn	10.4303	1.30831	2.26817e-05	0.000344068	242608	podocan	ENSMUSG00000028600
Ahrr	27.1039	1.90411	2.28785e-05	0.00034218	11624	aryl-hydrocarbon receptor repressor	ENSMUSG00000021575
Skida1	11.2361	-1.92925	2.29639e-05	0.000342943	72668	SKI/DACH domain containing 1	ENSMUSG00000054074
Liph	968.902	0.912858	2.29943e-05	0.000201333	239759	lipase, member H	ENSMUSG00000044626
Usp31	1452.71	-0.735837	2.30149e-05	0.000219665	76179	ubiquitin specific peptidase 31	ENSMUSG00000063317
Chst7	28.462	1.68561	2.30933e-05	0.0003441	60322	carbohydrate (N-acetylglucosamino) sulfotransferase 7	ENSMUSG00000037347
2810025M15Rik	676.916	-0.483733	2.31811e-05	0.000236316	69953	RIKEN cDNA 2810025M15 gene	ENSMUSG00000049881
Wasf1	218.911	-1.32198	2.34385e-05	0.000317801	83767	WASP family, member 1	ENSMUSG00000019831
Sdsl	47.8053	1.6666	2.38982e-05	0.000331301	257635	serine dehydratase-like	ENSMUSG00000029596
Nlrc4	208.445	1.65509	2.39902e-05	0.000375576	268973	NLR family, CARD domain containing 4	ENSMUSG00000039193
Slc16a10	470.883	-1.36226	2.41071e-05	0.000243189	72472	solute carrier family 16 (monocarboxylic acid transporters), member 10	ENSMUSG00000019838
Golim4	1821.28	-0.712123	2.42341e-05	0.000232361	73124	golgi integral membrane protein 4	ENSMUSG00000034109
Pcx	1589.32	1.05665	2.43033e-05	0.000233767	18563	pyruvate carboxylase	ENSMUSG00000024892
Sh2b3	1211.42	-0.70996	2.4769e-05	0.000214437	16923	SH2B adaptor protein 3	ENSMUSG00000042594
Ttyh1	21.2161	-1.72139	2.4811e-05	0.000342863	57776	tweety family member 1	ENSMUSG00000030428
Apol7a	12.6461	2.00375	2.48789e-05	0.000343285	75761	apolipoprotein L 7a	ENSMUSG00000010601
Slc25a32	796.409	-0.837382	2.50329e-05	0.000252388	69906	solute carrier family 25, member 32	ENSMUSG00000022299
Epha4	948.199	0.935007	2.50703e-05	0.000213402	13838	Eph receptor A4	ENSMUSG00000026235
Pkp2	2283.15	0.658129	2.50914e-05	0.000223152	67451	plakophilin 2	ENSMUSG00000041957
Tmed3	766.18	0.733079	2.50928e-05	0.000252533	66111	transmembrane p24 trafficking protein 3	ENSMUSG00000032353
Usp2	76.986	1.51126	2.52225e-05	0.000347246	53376	ubiquitin specific peptidase 2	ENSMUSG00000032010
Ttc23	316.598	0.783495	2.52574e-05	0.000369081	67009	tetratricopeptide repeat domain 23	ENSMUSG00000030555
Ank1	14.7146	-1.87599	2.53705e-05	0.000379736	11733	ankyrin 1, erythroid	ENSMUSG00000031543
B3gnt2	1269.08	-0.612014	2.54796e-05	0.000242235	53625	UDP-GlcNAc:betaGal beta-1,3-N-acetylglucosaminyltransferase 2	ENSMUSG00000051650
Cox7a2l	3723.36	0.6305	2.54872e-05	0.000226126	20463	cytochrome c oxidase subunit 7A2 like	ENSMUSG00000024248
Sumf2	662.331	-0.767482	2.55874e-05	0.00025496	67902	sulfatase modifying factor 2	ENSMUSG00000025538
Myl12b	9818.22	0.441965	2.58417e-05	0.000235782	67938	myosin, light chain 12B, regulatory	ENSMUSG00000034868
Hlx	43.6109	-1.71811	2.61673e-05	0.000361333	15284	H2.0-like homeobox	ENSMUSG00000039377
Parp8	253.33	1.22519	2.63556e-05	0.000363191	52552	poly (ADP-ribose) polymerase family, member 8	ENSMUSG00000021725
Aldh1b1	216.013	1.47833	2.66394e-05	0.000413685	72535	aldehyde dehydrogenase 1 family, member B1	ENSMUSG00000035561
Dusp23	30.0855	1.69941	2.68546e-05	0.000394244	68440	dual specificity phosphatase 23	ENSMUSG00000026544
Npas2	993.297	0.811849	2.70441e-05	0.000252533	18143	neuronal PAS domain protein 2	ENSMUSG00000026077
Mybl2	5260.01	-0.825385	2.72997e-05	0.000193804	17865	myeloblastosis oncogene-like 2	ENSMUSG00000017861
Atf1	2649.61	-0.518279	2.77222e-05	0.000241294	11908	activating transcription factor 1	ENSMUSG00000023027
E2f6	1588.6	-0.607801	2.79106e-05	0.000267319	50496	E2F transcription factor 6	ENSMUSG00000057469
Cox6b2	12.2004	1.80075	2.79157e-05	0.00038149	333182	cytochrome c oxidase subunit 6B2	ENSMUSG00000051811
Mum1	1693.48	-0.624462	2.79632e-05	0.000262265	NA	NA	NA
Edar	14.197	-1.12289	2.81805e-05	0.000384825	13608	ectodysplasin-A receptor	ENSMUSG00000003227
Qdpr	2926.34	-0.552054	2.83878e-05	0.00025496	110391	quinoid dihydropteridine reductase	ENSMUSG00000015806
Rgl2	1303.2	-0.552615	2.85701e-05	0.000272999	19732	ral guanine nucleotide dissociation stimulator-like 2	ENSMUSG00000041354
Slc29a2	581.804	-1.04821	2.86417e-05	0.000281138	13340	solute carrier family 29 (nucleoside transporters), member 2	ENSMUSG00000024891
Vmac	187.99	0.920931	2.87809e-05	0.000440158	106639	vimentin-type intermediate filament associated coiled-coil protein	ENSMUSG00000054723
Cdh5	18.285	-1.82905	2.89724e-05	0.00042733	12562	cadherin 5	ENSMUSG00000031871
Carm1	4461.57	-0.551933	2.89883e-05	0.000204105	59035	coactivator-associated arginine methyltransferase 1	ENSMUSG00000032185
Ets2	13015.8	0.508063	2.90728e-05	0.00022054	23872	E26 avian leukemia oncogene 2, 3' domain	ENSMUSG00000022895
Esx1	21.7514	-1.58941	2.93583e-05	0.00039983	13984	extraembryonic, spermatogenesis, homeobox 1	ENSMUSG00000023443
Gadd45g	272.254	1.4124	2.93657e-05	0.00039983	23882	growth arrest and DNA-damage-inducible 45 gamma	ENSMUSG00000021453
Pcsk9	4777.29	1.37813	2.97767e-05	0.000265977	100102	proprotein convertase subtilisin/kexin type 9	ENSMUSG00000044254
Crlf1	32.9657	-1.74802	3.03065e-05	0.000407106	12931	cytokine receptor-like factor 1	ENSMUSG00000007888
Tgfbr2	8680.2	0.873971	3.04648e-05	0.000271489	21813	transforming growth factor, beta receptor II	ENSMUSG00000032440
Schip1	204.507	1.08465	3.05178e-05	0.000401626	30953	schwannomin interacting protein 1	ENSMUSG00000027777
Tspan3	3630.73	0.470064	3.06203e-05	0.000279404	56434	tetraspanin 3	ENSMUSG00000032324
Socs5	1044.07	-0.612974	3.06544e-05	0.000281271	56468	suppressor of cytokine signaling 5	ENSMUSG00000037104
Fam107a	172.368	-1.3077	3.07684e-05	0.000415868	268709	family with sequence similarity 107, member A	ENSMUSG00000021750
1810011O10Rik	546.869	1.3783	3.09611e-05	0.000303913	NA	NA	NA
Ehf	9729.96	0.504768	3.09844e-05	0.000232228	13661	ets homologous factor	ENSMUSG00000012350
Adcy3	83.9434	1.61953	3.10471e-05	0.000420076	104111	adenylate cyclase 3	ENSMUSG00000020654
Ssrp1	13942.2	-0.512244	3.11284e-05	0.000241057	20833	structure specific recognition protein 1	ENSMUSG00000027067
Pml	1422.41	0.63692	3.11988e-05	0.00027717	18854	promyelocytic leukemia	ENSMUSG00000036986
Olfml3	14.7246	1.91553	3.12254e-05	0.000373743	99543	olfactomedin-like 3	ENSMUSG00000027848
Fbxw2	1843.8	-0.387936	3.153e-05	0.000290288	30050	F-box and WD-40 domain protein 2	ENSMUSG00000035949
Cmas	4467.02	0.703142	3.1544e-05	0.000219402	12764	cytidine monophospho-N-acetylneuraminic acid synthetase	ENSMUSG00000030282
Ctsz	4760.45	-0.690289	3.1583e-05	0.000275838	64138	cathepsin Z	ENSMUSG00000016256
Tulp4	1611.96	0.766281	3.16979e-05	0.000280951	68842	tubby like protein 4	ENSMUSG00000034377
Gmnn	1941.4	-0.45114	3.18579e-05	0.000293083	57441	geminin	ENSMUSG00000006715
Cmtm3	24.7948	1.69769	3.19547e-05	0.000429706	68119	CKLF-like MARVEL transmembrane domain containing 3	ENSMUSG00000031875
Ints1	4394.19	-0.626053	3.20057e-05	0.000246678	68510	integrator complex subunit 1	ENSMUSG00000029547
Mrc2	11.6288	-1.30516	3.23978e-05	0.000434716	17534	mannose receptor, C type 2	ENSMUSG00000020695
C1qtnf1	98.3432	1.25902	3.24377e-05	0.000434936	56745	C1q and tumor necrosis factor related protein 1	ENSMUSG00000017446
Atp10b	3304.93	0.742103	3.25106e-05	0.000295016	319767	ATPase, class V, type 10B	ENSMUSG00000055415
Eif2s2	19612.5	-0.636006	3.26288e-05	0.000242235	67204	eukaryotic translation initiation factor 2, subunit 2 (beta)	ENSMUSG00000074656
Mgp	208.575	1.4456	3.28299e-05	0.000427656	17313	matrix Gla protein	ENSMUSG00000030218
Rab15	1890.82	1.36193	3.28943e-05	0.000302666	104886	RAB15, member RAS oncogene family	ENSMUSG00000021062
Ssbp4	2766.49	-0.484995	3.30379e-05	0.000281138	76900	single stranded DNA binding protein 4	ENSMUSG00000070003
Slc16a1	9314.12	-0.564066	3.32327e-05	0.000287353	20501	solute carrier family 16 (monocarboxylic acid transporters), member 1	ENSMUSG00000032902
Utp3	3075.02	-0.489483	3.33304e-05	0.000282067	65961	UTP3 small subunit processome component	ENSMUSG00000070697
Etnk2	18.8538	1.78	3.37092e-05	0.00048726	214253	ethanolamine kinase 2	ENSMUSG00000070644
Adam8	231.955	1.36525	3.37315e-05	0.000475598	11501	a disintegrin and metallopeptidase domain 8	ENSMUSG00000025473
Vwf	117.821	1.41213	3.39947e-05	0.000453186	22371	Von Willebrand factor	ENSMUSG00000001930
Ano8	465.744	1.15953	3.40759e-05	0.000330197	382014	anoctamin 8	ENSMUSG00000034863
Zfp131	1335.67	-0.435835	3.43781e-05	0.000308446	72465	zinc finger protein 131	ENSMUSG00000094870
Ccdc85b	1194.41	-0.623834	3.43901e-05	0.000282119	240514	coiled-coil domain containing 85B	ENSMUSG00000095098
Homez	274.612	0.76956	3.46922e-05	0.000519306	239099	homeodomain leucine zipper-encoding gene	ENSMUSG00000057156
Mre11a	1631.47	-0.43064	3.4859e-05	0.000318559	17535	MRE11A homolog A, double strand break repair nuclease	ENSMUSG00000031928
Gm1600	38.0327	1.45535	3.50054e-05	0.000465319	381033	predicted gene 1600	ENSMUSG00000116270
Nov	42.0588	-1.73018	3.50534e-05	0.000464189	NA	NA	NA
St6gal1	26.1164	1.58853	3.51397e-05	0.000415228	20440	beta galactoside alpha 2,6 sialyltransferase 1	ENSMUSG00000022885
Notch1	1123.18	0.95892	3.51518e-05	0.00033922	18128	notch 1	ENSMUSG00000026923
Alox12e	29.0999	1.46239	3.51539e-05	0.000415228	11685	arachidonate lipoxygenase, epidermal	ENSMUSG00000018907
Isg20l2	3006.44	-0.548369	3.53383e-05	0.000297276	229504	interferon stimulated exonuclease gene 20-like 2	ENSMUSG00000048039
Snai1	33.1228	-1.65383	3.53803e-05	0.000469627	20613	snail family zinc finger 1	ENSMUSG00000042821
Ndnf	271.855	-1.25914	3.55044e-05	0.000528845	68169	neuron-derived neurotrophic factor	ENSMUSG00000049001
Pdlim1	2658.32	1.0149	3.58989e-05	0.000312634	54132	PDZ and LIM domain 1 (elfin)	ENSMUSG00000055044
Asf1b	1932.68	-0.70357	3.60458e-05	0.000334821	66929	anti-silencing function 1B histone chaperone	ENSMUSG00000005470
Krba1	181.603	1.63577	3.60717e-05	0.000503508	77827	KRAB-A domain containing 1	ENSMUSG00000042810
Plcb1	151.929	-1.53741	3.61813e-05	0.000476072	18795	phospholipase C, beta 1	ENSMUSG00000051177
Parm1	1920.93	-0.750678	3.62651e-05	0.000336604	231440	prostate androgen-regulated mucin-like protein 1	ENSMUSG00000034981
Entpd2	228.758	1.35755	3.63955e-05	0.000538706	12496	ectonucleoside triphosphate diphosphohydrolase 2	ENSMUSG00000015085
Zfp598	3998.27	-0.407403	3.66198e-05	0.000313039	213753	zinc finger protein 598	ENSMUSG00000041130
Pld2	639.554	0.753709	3.71272e-05	0.000357634	18806	phospholipase D2	ENSMUSG00000020828
Papd7	1391.81	-0.582107	3.72497e-05	0.00033865	NA	NA	NA
Prdm6	9.92997	-1.28126	3.74812e-05	0.000532285	225518	PR domain containing 6	ENSMUSG00000069378
Gnaq	2072.44	-0.55642	3.76303e-05	0.000314638	14682	guanine nucleotide binding protein, alpha q polypeptide	ENSMUSG00000024639
Hlcs	911.855	0.552098	3.77893e-05	0.00033865	110948	holocarboxylase synthetase (biotin- [propriony-Coenzyme A-carboxylase (ATP-hydrolysing)] ligase)	ENSMUSG00000040820
Ankrd37	345.787	1.6387	3.78485e-05	0.000484226	654824	ankyrin repeat domain 37	ENSMUSG00000050914
Heg1	49.6335	1.7521	3.79615e-05	0.000498878	77446	heart development protein with EGF-like domains 1	ENSMUSG00000075254
Lin7c	5947.74	-0.491971	3.79619e-05	0.00032353	22343	lin-7 homolog C, crumbs cell polarity complex component	ENSMUSG00000027162
Prx	213.299	-0.850098	3.81537e-05	0.000498878	19153	periaxin	ENSMUSG00000053198
Tm4sf20	453.623	1.41674	3.84325e-05	0.000368831	66261	transmembrane 4 L six family member 20	ENSMUSG00000026149
Ampd3	493.174	1.02783	3.89127e-05	0.000370352	11717	adenosine monophosphate deaminase 3	ENSMUSG00000005686
Map3k1	1146.03	0.909919	3.89577e-05	0.000370652	26401	mitogen-activated protein kinase kinase kinase 1	ENSMUSG00000021754
Ggt1	14.1571	-1.6278	3.92673e-05	0.000512252	14598	gamma-glutamyltransferase 1	ENSMUSG00000006345
Galnt6	34.4355	1.63608	3.97431e-05	0.000519708	207839	polypeptide N-acetylgalactosaminyltransferase 6	ENSMUSG00000037280
Kcnq4	11.0841	1.72137	4.02225e-05	0.00052286	60613	potassium voltage-gated channel, subfamily Q, member 4	ENSMUSG00000028631
Clec2d	91.4767	1.61111	4.05773e-05	0.000528946	93694	C-type lectin domain family 2, member d	ENSMUSG00000030157
Ctso	81.5492	1.54158	4.07417e-05	0.000530343	229445	cathepsin O	ENSMUSG00000028015
Notch4	221.306	-1.37037	4.07821e-05	0.000598196	18132	notch 4	ENSMUSG00000015468
Nudt16	320.848	1.20969	4.09904e-05	0.000532258	75686	nudix (nucleoside diphosphate linked moiety X)-type motif 16	ENSMUSG00000032565
Akr7a5	1118.96	0.674729	4.11624e-05	0.000362155	110198	aldo-keto reductase family 7, member A5 (aflatoxin aldehyde reductase)	ENSMUSG00000028743
Zyx	2458	0.683927	4.17859e-05	0.000369081	22793	zyxin	ENSMUSG00000029860
Mical1	1055.04	0.685436	4.22545e-05	0.000370108	171580	microtubule associated monooxygenase, calponin and LIM domain containing 1	ENSMUSG00000019823
Agpat6	5346.19	-0.558616	4.24952e-05	0.000363191	NA	NA	NA
P2ry1	254.717	-1.54164	4.25237e-05	0.00058133	18441	purinergic receptor P2Y, G-protein coupled 1	ENSMUSG00000027765
Raet1d	15.304	-1.82513	4.37809e-05	0.000602729	56554	retinoic acid early transcript delta	ENSMUSG00000078452
Zfp809	494.132	1.02506	4.3928e-05	0.000415085	235047	zinc finger protein 809	ENSMUSG00000057982
Abcb1b	342.131	1.2942	4.40862e-05	0.00056926	18669	ATP-binding cassette, sub-family B (MDR/TAP), member 1B	ENSMUSG00000028970
Psd4	1104.42	-0.424083	4.42973e-05	0.000353072	215632	pleckstrin and Sec7 domain containing 4	ENSMUSG00000026979
Elk1	367.628	-0.642362	4.52095e-05	0.00058133	13712	ELK1, member of ETS oncogene family	ENSMUSG00000009406
Pus7	2442.52	-0.79923	4.59747e-05	0.000374098	78697	pseudouridylate synthase 7	ENSMUSG00000057541
Tmem44	20.6715	1.62389	4.61561e-05	0.000639777	224090	transmembrane protein 44	ENSMUSG00000022537
9130019O22Rik	23.6864	1.77413	4.62512e-05	0.000527043	78921	RIKEN cDNA 9130019O22 gene	ENSMUSG00000030823
Rpf2	1582.11	-0.646921	4.69838e-05	0.000414491	67239	ribosome production factor 2 homolog	ENSMUSG00000038510
Kremen1	1448.35	0.503118	4.71729e-05	0.000415228	84035	kringle containing transmembrane protein 1	ENSMUSG00000020393
Hnrnpd	9810.53	-0.829251	4.73416e-05	0.000309014	11991	heterogeneous nuclear ribonucleoprotein D	ENSMUSG00000000568
Parp9	827.542	0.657161	4.87674e-05	0.000451598	80285	poly (ADP-ribose) polymerase family, member 9	ENSMUSG00000022906
Ppp3ca	2447.39	-0.709582	4.88209e-05	0.000423003	19055	protein phosphatase 3, catalytic subunit, alpha isoform	ENSMUSG00000028161
Espl1	2606.78	-0.667054	4.91005e-05	0.00039935	105988	extra spindle pole bodies 1, separase	ENSMUSG00000058290
Ppip5k1	757.592	0.833193	4.92466e-05	0.00045201	327655	diphosphoinositol pentakisphosphate kinase 1	ENSMUSG00000033526
Itm2c	1654.3	0.856015	5.04621e-05	0.000422472	64294	integral membrane protein 2C	ENSMUSG00000026223
Plekhh3	1322.57	-0.640045	5.12044e-05	0.000427656	217198	pleckstrin homology domain containing, family H (with MyTH4 domain) member 3	ENSMUSG00000035172
Nkiras2	1206.56	0.676841	5.121e-05	0.000401567	71966	NFKB inhibitor interacting Ras-like protein 2	ENSMUSG00000017837
Nt5e	42.364	1.49373	5.17064e-05	0.000651341	23959	5' nucleotidase, ecto	ENSMUSG00000032420
Dusp10	164.603	1.19639	5.19816e-05	0.000651341	63953	dual specificity phosphatase 10	ENSMUSG00000039384
Dync2li1	126.882	1.14245	5.22356e-05	0.000651341	213575	dynein cytoplasmic 2 light intermediate chain 1	ENSMUSG00000024253
Plk3	436.881	-0.807296	5.24145e-05	0.000481549	12795	polo like kinase 3	ENSMUSG00000028680
Eps8l3	1576.54	0.923485	5.24719e-05	0.000436118	99662	EPS8-like 3	ENSMUSG00000040600
Nipal3	706.746	0.721282	5.26892e-05	0.000481714	74552	NIPA-like domain containing 3	ENSMUSG00000028803
Pou6f1	141.222	1.54902	5.38305e-05	0.000670819	19009	POU domain, class 6, transcription factor 1	ENSMUSG00000009739
H2afz	25742	-0.571891	5.3972e-05	0.000440021	NA	NA	NA
Scn4b	9.01437	1.23349	5.41253e-05	0.000723621	399548	sodium channel, type IV, beta	ENSMUSG00000046480
Rif1	2634.73	-0.776779	5.41474e-05	0.000459937	51869	replication timing regulatory factor 1	ENSMUSG00000036202
Dennd4a	444.184	-0.831974	5.45501e-05	0.000498118	102442	DENN/MADD domain containing 4A	ENSMUSG00000053641
Fam199x	1370.61	-0.750941	5.4896e-05	0.000465319	245622	family with sequence similarity 199, X-linked	ENSMUSG00000042595
Vars	17699.2	-0.325587	5.53625e-05	0.000450705	22321	valyl-tRNA synthetase	ENSMUSG00000007029
Wdsub1	305.871	0.632668	5.60055e-05	0.000696074	72137	WD repeat, SAM and U-box domain containing 1	ENSMUSG00000026988
Ccdc90b	324.575	0.994148	5.61888e-05	0.000789705	66365	coiled-coil domain containing 90B	ENSMUSG00000030613
Dkk3	26.5211	1.24392	5.69257e-05	0.000706557	50781	dickkopf WNT signaling pathway inhibitor 3	ENSMUSG00000030772
Fxyd3	841.096	0.869732	5.70244e-05	0.000433268	17178	FXYD domain-containing ion transport regulator 3	ENSMUSG00000057092
Ldoc1l	59.5666	1.56989	5.75906e-05	0.000713847	NA	NA	NA
Snrk	838.577	0.579624	5.77553e-05	0.000437552	20623	SNF related kinase	ENSMUSG00000038145
Lypd2	31.9985	-1.45019	5.80762e-05	0.000714836	68311	Ly6/Plaur domain containing 2	ENSMUSG00000022595
Cdc7	554.011	-0.78818	5.81697e-05	0.00052688	12545	cell division cycle 7 (S. cerevisiae)	ENSMUSG00000029283
Chtf18	1140.97	-0.698267	5.93998e-05	0.000533504	214901	CTF18, chromosome transmission fidelity factor 18	ENSMUSG00000019214
Krt7	40285.1	0.698934	6.0958e-05	0.000432632	110310	keratin 7	ENSMUSG00000023039
Cxcl16	2178.12	1.03576	6.11781e-05	0.000498878	66102	chemokine (C-X-C motif) ligand 16	ENSMUSG00000018920
Sfn	4078.67	-1.0607	6.15198e-05	0.000494407	55948	stratifin	ENSMUSG00000047281
Trim14	441.319	1.10931	6.16336e-05	0.000555528	74735	tripartite motif-containing 14	ENSMUSG00000039853
Rbm8a	3734.57	-0.550494	6.19808e-05	0.000487929	60365	RNA binding motif protein 8a	ENSMUSG00000038374
Twistnb	1126.19	-0.497095	6.22582e-05	0.00046794	NA	NA	NA
Tcta	202.547	0.854218	6.25622e-05	0.000767717	102791	T cell leukemia translocation altered gene	ENSMUSG00000039461
Gsap	193.379	1.12722	6.26639e-05	0.000863508	212167	gamma-secretase activating protein	ENSMUSG00000039934
Ifit1bl1	16.2657	1.71845	6.28609e-05	0.000823271	667373	interferon induced protein with tetratricpeptide repeats 1B like 1	ENSMUSG00000079339
Nacc2	282.438	1.07834	6.30216e-05	0.000867308	67991	nucleus accumbens associated 2, BEN and BTB (POZ) domain containing	ENSMUSG00000026932
Epb4.1l4b	3567.66	0.445282	6.30654e-05	0.000495761	NA	NA	NA
Nucb2	459.089	0.734743	6.3871e-05	0.000567818	53322	nucleobindin 2	ENSMUSG00000030659
Ube2c	7250.53	-0.447437	6.39141e-05	0.000519188	68612	ubiquitin-conjugating enzyme E2C	ENSMUSG00000001403
Eif2d	2077.71	0.425336	6.43247e-05	0.000503508	16865	eukaryotic translation initiation factor 2D	ENSMUSG00000026427
Edc4	2298.61	-0.420632	6.44029e-05	0.000532482	234699	enhancer of mRNA decapping 4	ENSMUSG00000036270
Rab43	937.283	0.971639	6.45461e-05	0.000483056	69834	RAB43, member RAS oncogene family	ENSMUSG00000030055
Ftl1	57592.8	0.388364	6.52514e-05	0.00052781	14325	ferritin light polypeptide 1	ENSMUSG00000050708
Fbxo5	1374.21	-0.546204	6.55832e-05	0.000529003	67141	F-box protein 5	ENSMUSG00000019773
Mpzl1	3242.54	0.902968	6.60469e-05	0.000516256	68481	myelin protein zero-like 1	ENSMUSG00000026566
Rab6b	25.6052	-1.49728	6.6179e-05	0.000859376	270192	RAB6B, member RAS oncogene family	ENSMUSG00000032549
Tdrkh	97.7039	-1.57695	6.62245e-05	0.000802935	72634	tudor and KH domain containing protein	ENSMUSG00000041912
Uhrf1bp1	1515.45	-0.538125	6.63989e-05	0.000533504	224648	UHRF1 (ICBP90) binding protein 1	ENSMUSG00000039512
Slco5a1	200.021	1.57575	6.71272e-05	0.000813966	240726	solute carrier organic anion transporter family, member 5A1	ENSMUSG00000025938
Mfsd9	195.575	1.12797	6.7566e-05	0.000799865	211798	major facilitator superfamily domain containing 9	ENSMUSG00000041945
Map1s	1682.5	-0.550868	6.80557e-05	0.000582107	270058	microtubule-associated protein 1S	ENSMUSG00000019261
Golph3l	1303.65	0.720021	6.8701e-05	0.00057569	229593	golgi phosphoprotein 3-like	ENSMUSG00000046519
Hmces	861.277	-0.65495	6.87665e-05	0.000608687	232210	5-hydroxymethylcytosine (hmC) binding, ES cell specific	ENSMUSG00000030060
Krt84	331.094	-1.58815	6.99977e-05	0.000844878	16680	keratin 84	ENSMUSG00000044294
Sdad1	3163.35	-0.723034	7.01413e-05	0.000575891	231452	SDA1 domain containing 1	ENSMUSG00000029415
Tmem40	395.996	-0.728531	7.02113e-05	0.000850232	94346	transmembrane protein 40	ENSMUSG00000059900
Pla2r1	11.7398	1.11985	7.13002e-05	0.000860042	18779	phospholipase A2 receptor 1	ENSMUSG00000054580
Ugt1a6a	8.66904	1.35498	7.16677e-05	0.00077151	94284	UDP glucuronosyltransferase 1 family, polypeptide A6A	ENSMUSG00000054545
Fermt2	65.7582	1.46308	7.17313e-05	0.00085664	218952	fermitin family member 2	ENSMUSG00000037712
Maml3	595.653	-0.836942	7.22223e-05	0.000633558	433586	mastermind like transcriptional coactivator 3	ENSMUSG00000061143
Abcc3	1677.24	0.853813	7.23099e-05	0.000603721	76408	ATP-binding cassette, sub-family C (CFTR/MRP), member 3	ENSMUSG00000020865
Phgdh	14644.2	-0.544972	7.25386e-05	0.0005703	236539	3-phosphoglycerate dehydrogenase	ENSMUSG00000053398
Ssh3	1098.4	0.509526	7.28492e-05	0.000600431	245857	slingshot protein phosphatase 3	ENSMUSG00000034616
Tmc8	136.713	1.02205	7.3152e-05	0.00087435	217356	transmembrane channel-like gene family 8	ENSMUSG00000050106
Mex3a	711.549	0.922461	7.33165e-05	0.000639289	72640	mex3 RNA binding family member A	ENSMUSG00000074480
Fchsd2	650.776	0.716998	7.33535e-05	0.000645379	207278	FCH and double SH3 domains 2	ENSMUSG00000030691
Tfcp2l1	537.765	1.23913	7.36571e-05	0.0006453	81879	transcription factor CP2-like 1	ENSMUSG00000026380
Blvrb	221.345	1.35083	7.36725e-05	0.000930072	233016	biliverdin reductase B (flavin reductase (NADPH))	ENSMUSG00000040466
Rras	1014.08	0.723839	7.3687e-05	0.00060566	20130	related RAS viral (r-ras) oncogene	ENSMUSG00000038387
Eif2b4	2498.57	-0.6507	7.41094e-05	0.000603848	13667	eukaryotic translation initiation factor 2B, subunit 4 delta	ENSMUSG00000029145
Adam15	1507.32	-0.690679	7.41428e-05	0.000627204	11490	a disintegrin and metallopeptidase domain 15 (metargidin)	ENSMUSG00000028041
Idua	226.541	1.18538	7.50737e-05	0.00094473	15932	iduronidase, alpha-L	ENSMUSG00000033540
Cecr5	623.943	0.648458	7.51792e-05	0.000659642	NA	NA	NA
1190005I06Rik	46.2996	-1.58312	7.52395e-05	0.00089213	68918	RIKEN cDNA 1190005I06 gene	ENSMUSG00000043687
Chaf1a	4082.85	-0.683626	7.55043e-05	0.000600171	27221	chromatin assembly factor 1, subunit A (p150)	ENSMUSG00000002835
Nenf	279.192	1.16878	7.55052e-05	0.000898975	66208	neuron derived neurotrophic factor	ENSMUSG00000037499
Sepp1	162.457	1.48215	7.57052e-05	0.00095086	NA	NA	NA
1700025G04Rik	371.861	-0.925712	7.60852e-05	0.00102055	69399	RIKEN cDNA 1700025G04 gene	ENSMUSG00000032666
Gnmt	117.575	-1.21873	7.62449e-05	0.000901132	14711	glycine N-methyltransferase	ENSMUSG00000002769
Dnajb2	569.406	0.842176	7.62859e-05	0.000665342	56812	DnaJ heat shock protein family (Hsp40) member B2	ENSMUSG00000026203
Acad8	618.07	0.620685	7.6517e-05	0.000667168	66948	acyl-Coenzyme A dehydrogenase family, member 8	ENSMUSG00000031969
Mast2	5500.62	-0.578615	7.67248e-05	0.000528044	17776	microtubule associated serine/threonine kinase 2	ENSMUSG00000003810
Cbr3	310.801	1.70275	7.67586e-05	0.000891599	109857	carbonyl reductase 3	ENSMUSG00000022947
Unc5a	29.8603	1.63659	7.71543e-05	0.000820733	107448	unc-5 netrin receptor A	ENSMUSG00000025876
Rtp4	38.689	1.62342	7.76598e-05	0.000922916	67775	receptor transporter protein 4	ENSMUSG00000033355
Akap5	75.4457	1.75353	7.79385e-05	0.000917591	238276	A kinase (PRKA) anchor protein 5	ENSMUSG00000021057
Alox5	6.54572	1.53141	7.79538e-05	0.000922756	11689	arachidonate 5-lipoxygenase	ENSMUSG00000025701
Stx8	416.416	0.780682	7.80535e-05	0.000922916	55943	syntaxin 8	ENSMUSG00000020903
Ier5l	842.533	-0.483593	7.81646e-05	0.0005703	72500	immediate early response 5-like	ENSMUSG00000089762
Lsm1	1020.03	-0.762521	7.8846e-05	0.000641424	67207	LSM1 homolog, mRNA degradation associated	ENSMUSG00000037296
Bex1	12200.6	-1.26787	7.89337e-05	0.000622687	19716	brain expressed X-linked 1	ENSMUSG00000050071
Vash2	106.684	1.21872	7.89604e-05	0.000932273	226841	vasohibin 2	ENSMUSG00000037568
Erp44	1753.73	0.443812	7.95849e-05	0.000641424	76299	endoplasmic reticulum protein 44	ENSMUSG00000028343
Sh3yl1	438.681	0.758587	8.01805e-05	0.000689692	24057	Sh3 domain YSC-like 1	ENSMUSG00000020669
Tuba1a	1328.98	1.13884	8.06454e-05	0.000634882	22142	tubulin, alpha 1A	ENSMUSG00000072235
Adcy6	4355.77	0.691445	8.1204e-05	0.000638841	11512	adenylate cyclase 6	ENSMUSG00000022994
Hsf2	536.023	-0.794025	8.21932e-05	0.000707908	15500	heat shock factor 2	ENSMUSG00000019878
Paqr7	210.571	1.13106	8.27273e-05	0.0010937	71904	progestin and adipoQ receptor family member VII	ENSMUSG00000037348
Crebl2	104.26	1.0264	8.28668e-05	0.000976019	232430	cAMP responsive element binding protein-like 2	ENSMUSG00000032652
Tmco4	383.305	0.732465	8.2876e-05	0.00109498	77056	transmembrane and coiled-coil domains 4	ENSMUSG00000041143
Zfp948	430.279	-0.921035	8.31654e-05	0.000714836	381066	zinc finger protein 948	ENSMUSG00000067931
Arhgef2	2278.92	0.639665	8.35254e-05	0.00066902	16800	rho/rac guanine nucleotide exchange factor (GEF) 2	ENSMUSG00000028059
Ccdc85c	1097.32	-0.56452	8.39728e-05	0.000616332	668158	coiled-coil domain containing 85C	ENSMUSG00000084883
Mcph1	1274.33	-0.542626	8.4613e-05	0.000676812	244329	microcephaly, primary autosomal recessive 1	ENSMUSG00000039842
Wdr76	1021.59	-0.514621	8.48481e-05	0.000677773	241627	WD repeat domain 76	ENSMUSG00000027242
Pprc1	3434.77	-0.801107	8.49938e-05	0.000641424	226169	peroxisome proliferative activated receptor, gamma, coactivator-related 1	ENSMUSG00000055491
Arhgap44	710.094	1.06332	8.50534e-05	0.000729103	216831	Rho GTPase activating protein 44	ENSMUSG00000033389
Peg10	26.4658	-1.22211	8.63138e-05	0.00101339	170676	paternally expressed 10	ENSMUSG00000092035
Scamp4	5357.57	-0.654629	8.65984e-05	0.000587311	56214	secretory carrier membrane protein 4	ENSMUSG00000113949
Nat9	233.765	1.15213	8.69174e-05	0.000989075	66176	N-acetyltransferase 9 (GCN5-related, putative)	ENSMUSG00000015542
Col4a5	82.2788	1.27913	8.73288e-05	0.00102454	12830	collagen, type IV, alpha 5	ENSMUSG00000031274
Mtfr2	425.058	-0.872037	8.73901e-05	0.00074663	71804	mitochondrial fission regulator 2	ENSMUSG00000019992
Pcmtd1	799.574	0.776324	8.7605e-05	0.000697435	319263	protein-L-isoaspartate (D-aspartate) O-methyltransferase domain containing 1	ENSMUSG00000051285
Plekhh2	195.287	-1.07701	8.87473e-05	0.00115953	213556	pleckstrin homology domain containing, family H (with MyTH4 domain) member 2	ENSMUSG00000040852
1700056E22Rik	24.9309	1.54506	8.87547e-05	0.0010381	73363	RIKEN cDNA 1700056E22 gene	ENSMUSG00000044854
Eps8l1	333.848	0.96721	8.96145e-05	0.00104137	67425	EPS8-like 1	ENSMUSG00000006154
Fignl2	9.27312	1.63662	9.01476e-05	0.00105041	668225	fidgetin-like 2	ENSMUSG00000095440
Pak3	146.957	1.55547	9.02247e-05	0.00105064	18481	p21 (RAC1) activated kinase 3	ENSMUSG00000031284
Cfh	22.9595	1.75674	9.03853e-05	0.00111897	12628	complement component factor h	ENSMUSG00000026365
Slfn10-ps	17.8717	1.73095	9.05867e-05	0.0010542	237887	schlafen 10, pseudogene	ENSMUSG00000072621
Sox6	33.3338	1.52517	9.08764e-05	0.00104833	20679	SRY (sex determining region Y)-box 6	ENSMUSG00000051910
Grap	46.4143	1.504	9.17368e-05	0.0010578	71520	GRB2-related adaptor protein	ENSMUSG00000004837
Afap1l2	434.015	0.729027	9.20501e-05	0.000784695	226250	actin filament associated protein 1-like 2	ENSMUSG00000025083
Colec12	23.2068	-1.0747	9.2153e-05	0.00095086	140792	collectin sub-family member 12	ENSMUSG00000036103
Sytl5	59.9626	-1.71259	9.23067e-05	0.00106592	236643	synaptotagmin-like 5	ENSMUSG00000054453
Ank3	1102.23	0.88932	9.23759e-05	0.000730488	11735	ankyrin 3, epithelial	ENSMUSG00000069601
Misp	2838.02	0.627196	9.23962e-05	0.000686764	78906	mitotic spindle positioning	ENSMUSG00000035852
Trappc10	3223.13	-0.389077	9.27972e-05	0.000733327	216131	trafficking protein particle complex 10	ENSMUSG00000000374
Ndufa10	3322.45	0.319473	9.30703e-05	0.000717924	67273	NADH:ubiquinone oxidoreductase subunit A10	ENSMUSG00000026260
Ccdc92	657.459	-1.03199	9.35005e-05	0.000791954	215707	coiled-coil domain containing 92	ENSMUSG00000037979
Dnajc28	57.2427	1.31397	9.3672e-05	0.0010738	246738	DnaJ heat shock protein family (Hsp40) member C28	ENSMUSG00000039763
Itsn1	1350.9	-0.485962	9.4131e-05	0.000742872	16443	intersectin 1 (SH3 domain protein 1A)	ENSMUSG00000022957
Ifrd1	5336.69	-0.751615	9.42218e-05	0.000610316	15982	interferon-related developmental regulator 1	ENSMUSG00000001627
Sept11	5521.12	-0.561754	9.48866e-05	0.000614198	NA	NA	NA
Fabp4	27.8195	-1.25969	9.50936e-05	0.00109699	11770	fatty acid binding protein 4, adipocyte	ENSMUSG00000062515
P4hb	27975.5	0.590599	9.54652e-05	0.000733441	18453	prolyl 4-hydroxylase, beta polypeptide	ENSMUSG00000025130
Tmsb10	19612.7	0.816514	9.57888e-05	0.000619185	19240	thymosin, beta 10	ENSMUSG00000079523
Muc4	161.624	1.6303	9.64637e-05	0.00111141	140474	mucin 4	ENSMUSG00000118672
Capn5	3522.4	0.872665	9.73995e-05	0.000766616	12337	calpain 5	ENSMUSG00000035547
Sytl4	24.5928	1.59504	9.80109e-05	0.00112124	27359	synaptotagmin-like 4	ENSMUSG00000031255
Apaf1	1552.44	0.571115	9.80568e-05	0.00079878	11783	apoptotic peptidase activating factor 1	ENSMUSG00000019979
Pole	1911.27	-0.811413	9.81201e-05	0.000784695	18973	polymerase (DNA directed), epsilon	ENSMUSG00000007080
Zfand5	3477.2	0.57444	9.81304e-05	0.000724	22682	zinc finger, AN1-type domain 5	ENSMUSG00000024750
Slc6a14	220.614	1.3081	9.83501e-05	0.00112442	56774	solute carrier family 6 (neurotransmitter transporter), member 14	ENSMUSG00000031089
Pmf1	2216.08	-0.45736	9.94771e-05	0.000781405	67037	polyamine-modulated factor 1	ENSMUSG00000028066
Pla2g5	58.7068	1.57801	0.00010009	0.00114952	18784	phospholipase A2, group V	ENSMUSG00000041193
Tcf3	4825.54	-0.410992	0.000100164	0.000596674	21423	transcription factor 3	ENSMUSG00000020167
Osbpl7	358.031	0.916444	0.000101065	0.00121612	71240	oxysterol binding protein-like 7	ENSMUSG00000038534
Tex30	741.375	-0.562965	0.000101451	0.000851265	75623	testis expressed 30	ENSMUSG00000026049
Erlin1	1163.31	-0.620726	0.000102143	0.000798097	226144	ER lipid raft associated 1	ENSMUSG00000025198
Wnt4	63.4763	1.69283	0.000102515	0.00115848	22417	wingless-type MMTV integration site family, member 4	ENSMUSG00000036856
Atg9b	3883.28	0.76633	0.00010263	0.000783764	213948	autophagy related 9B	ENSMUSG00000038295
Kcnn4	3150.25	-0.845003	0.000102684	0.000756551	16534	potassium intermediate/small conductance calcium-activated channel, subfamily N, member 4	ENSMUSG00000054342
Ly6g6d	27.7171	1.6315	0.000103865	0.00117723	114654	lymphocyte antigen 6 complex, locus G6D	ENSMUSG00000073413
Mospd1	238.95	0.870904	0.000104167	0.00124853	70380	motile sperm domain containing 1	ENSMUSG00000023074
2610507I01Rik	36.1446	1.52517	0.000104637	0.00117737	72203	RIKEN cDNA 2610507I01 gene	NA
Cdk2	1944.02	-0.52357	0.000105399	0.000850159	12566	cyclin-dependent kinase 2	ENSMUSG00000025358
Apln	249.412	-1.55158	0.000105593	0.00119389	30878	apelin	ENSMUSG00000037010
Decr1	407.028	0.916818	0.00010578	0.00119453	67460	2,4-dienoyl CoA reductase 1, mitochondrial	ENSMUSG00000028223
Sdcbp	8305.26	0.423641	0.00010585	0.000791441	53378	syndecan binding protein	ENSMUSG00000028249
Sh2b1	1635.62	0.552637	0.000106349	0.000855577	20399	SH2B adaptor protein 1	ENSMUSG00000030733
Tnfrsf19	5130.7	-0.889313	0.000106402	0.000677535	29820	tumor necrosis factor receptor superfamily, member 19	ENSMUSG00000060548
Trip13	2017.51	-0.730369	0.000106554	0.000826536	69716	thyroid hormone receptor interactor 13	ENSMUSG00000021569
Slc7a5	21335	-0.750888	0.000107639	0.000801628	20539	solute carrier family 7 (cationic amino acid transporter, y+ system), member 5	ENSMUSG00000040010
Nod1	196.842	1.33597	0.000109591	0.00123798	107607	nucleotide-binding oligomerization domain containing 1	ENSMUSG00000038058
Plp2	3697.68	-0.423224	0.000109808	0.00079878	18824	proteolipid protein 2	ENSMUSG00000031146
Lbr	7918.41	-0.565897	0.00011019	0.000830997	98386	lamin B receptor	ENSMUSG00000004880
Fam208b	1421.42	-0.87574	0.000110391	0.000851265	NA	NA	NA
Ncapg	2676.63	-0.49707	0.000110767	0.000834249	54392	non-SMC condensin I complex, subunit G	ENSMUSG00000015880
Ppp1r3b	317.872	1.53883	0.000111326	0.00140092	244416	protein phosphatase 1, regulatory subunit 3B	ENSMUSG00000046794
Acy3	168.044	1.03878	0.000111598	0.00140207	71670	aspartoacylase (aminoacylase) 3	ENSMUSG00000024866
Josd1	2693.95	-0.478623	0.000112169	0.000867308	74158	Josephin domain containing 1	ENSMUSG00000022426
Fnbp1	327.086	0.718176	0.000112201	0.00122841	14269	formin binding protein 1	ENSMUSG00000075415
Hrh1	6.57096	1.33239	0.00011222	0.00133851	15465	histamine receptor H1	ENSMUSG00000053004
Narf	896.266	0.789732	0.000112383	0.000863508	67608	nuclear prelamin A recognition factor	ENSMUSG00000000056
Col28a1	23.0942	-1.59207	0.000112663	0.00113002	213945	collagen, type XXVIII, alpha 1	ENSMUSG00000068794
Orc2	2124.17	-0.812831	0.000112758	0.000848131	18393	origin recognition complex, subunit 2	ENSMUSG00000026037
BC021614	145.54	1.47599	0.000112982	0.00125812	NA	NA	NA
Bbs12	235.919	-0.771627	0.000113078	0.001335	241950	Bardet-Biedl syndrome 12 (human)	ENSMUSG00000051444
Plek2	1677.39	-0.60843	0.000113194	0.000887416	27260	pleckstrin 2	ENSMUSG00000021118
Hpcal1	1699.06	0.558246	0.000113549	0.000870501	53602	hippocalcin-like 1	ENSMUSG00000071379
Lrig3	152.227	-1.33633	0.000113854	0.00126705	320398	leucine-rich repeats and immunoglobulin-like domains 3	ENSMUSG00000020105
Cryab	827.282	1.27049	0.000113928	0.000791441	12955	crystallin, alpha B	ENSMUSG00000032060
H2-M3	85.0294	1.2494	0.000114881	0.00128313	14991	histocompatibility 2, M region locus 3	ENSMUSG00000016206
Rnf135	131.792	0.936535	0.000115189	0.00128708	71956	ring finger protein 135	ENSMUSG00000020707
Tuft1	1594.62	0.890348	0.000115235	0.000899911	22156	tuftelin 1	ENSMUSG00000005968
Col18a1	3586.24	-0.950508	0.000115312	0.000832334	12822	collagen, type XVIII, alpha 1	ENSMUSG00000001435
C4bp	245.136	-1.18016	0.00011544	0.0012847	12269	complement component 4 binding protein	ENSMUSG00000026405
Napg	868.718	0.404971	0.000115711	0.000949557	108123	N-ethylmaleimide sensitive fusion protein attachment protein gamma	ENSMUSG00000024581
Ssc4d	88.1054	-1.02465	0.000115844	0.00128573	109267	scavenger receptor cysteine rich family, 4 domains	ENSMUSG00000029699
Ctsf	19.1042	1.6151	0.000116501	0.00140183	56464	cathepsin F	ENSMUSG00000083282
Urb1	1322.63	-0.911956	0.000117243	0.000912804	207932	URB1 ribosome biogenesis 1 homolog (S. cerevisiae)	ENSMUSG00000039929
Myo5b	2059.64	0.618366	0.000117549	0.000897666	17919	myosin VB	ENSMUSG00000025885
Plxnd1	547.584	-1.36094	0.00011772	0.00096259	67784	plexin D1	ENSMUSG00000030123
H2-D1	12282.5	0.403501	0.000117877	0.000685086	14964	histocompatibility 2, D region locus 1	ENSMUSG00000073411
Ifi47	156.352	1.09977	0.000117881	0.00130079	15953	interferon gamma inducible protein 47	ENSMUSG00000078920
Dcaf12	2653.98	0.394918	0.000118124	0.000906526	68970	DDB1 and CUL4 associated factor 12	ENSMUSG00000028436
Mvp	4882.82	0.979929	0.000119125	0.000747912	78388	major vault protein	ENSMUSG00000030681
Fhl2	1181	0.772179	0.000119204	0.000914166	14200	four and a half LIM domains 2	ENSMUSG00000008136
Dact2	389.639	1.21989	0.000119347	0.00139644	240025	dishevelled-binding antagonist of beta-catenin 2	ENSMUSG00000048826
2410127L17Rik	1858.38	-0.420292	0.000119529	0.000942524	NA	NA	NA
Leprot	1302.5	0.583231	0.000120073	0.000912804	230514	leptin receptor overlapping transcript	ENSMUSG00000035212
Cyp2f2	13.6346	1.61599	0.000120571	0.0013377	13107	cytochrome P450, family 2, subfamily f, polypeptide 2	ENSMUSG00000052974
Itpr2	77.3566	1.46367	0.000121077	0.001335	16439	inositol 1,4,5-triphosphate receptor 2	ENSMUSG00000030287
Prcp	525.683	0.547901	0.000123898	0.00100146	72461	prolylcarboxypeptidase (angiotensinase C)	ENSMUSG00000061119
Tipin	1848.99	-0.699401	0.00012519	0.000960737	66131	timeless interacting protein	ENSMUSG00000032397
Prkar1b	19.8674	-1.50558	0.000125649	0.00147048	19085	protein kinase, cAMP dependent regulatory, type I beta	ENSMUSG00000025855
Tek	16.2582	1.46766	0.000125863	0.00138791	21687	TEK receptor tyrosine kinase	ENSMUSG00000006386
Cldn6	29.3051	-1.21447	0.000126065	0.00124208	54419	claudin 6	ENSMUSG00000023906
Acpp	11.1014	1.86485	0.000126195	0.00138512	56318	acid phosphatase, prostate	ENSMUSG00000032561
Incenp	4810.84	-0.421713	0.00012643	0.000813966	16319	inner centromere protein	ENSMUSG00000024660
Ogfod1	1553.92	-0.52315	0.00012763	0.000938473	270086	2-oxoglutarate and iron-dependent oxygenase domain containing 1	ENSMUSG00000033009
Card11	9.78278	1.52665	0.000127861	0.00140241	108723	caspase recruitment domain family, member 11	ENSMUSG00000036526
4930503L19Rik	110.723	-1.13513	0.000128295	0.00140635	269033	RIKEN cDNA 4930503L19 gene	ENSMUSG00000044906
Krt5	11.8963	1.85992	0.000128343	0.00151994	110308	keratin 5	ENSMUSG00000061527
Spin4	97.4299	-1.28851	0.000129148	0.00140207	270624	spindlin family, member 4	ENSMUSG00000071722
1810055G02Rik	1037.61	-0.869938	0.000129493	0.000894419	72056	RIKEN cDNA 1810055G02 gene	ENSMUSG00000035372
Usp12	3366.7	-0.411935	0.00013086	0.00098215	22217	ubiquitin specific peptidase 12	ENSMUSG00000029640
Pidd1	422.989	0.816431	0.000131812	0.0016143	57913	p53 induced death domain protein 1	ENSMUSG00000025507
Smpd3	2163.4	1.22186	0.000132697	0.000938473	58994	sphingomyelin phosphodiesterase 3, neutral	ENSMUSG00000031906
Strip1	2129.9	0.604069	0.000133215	0.000973918	229707	striatin interacting protein 1	ENSMUSG00000014601
Dmd	471.604	0.704796	0.000133894	0.00107565	13405	dystrophin, muscular dystrophy	ENSMUSG00000045103
Lyrm2	302.988	0.653594	0.0001344	0.00154139	108755	LYR motif containing 2	ENSMUSG00000045854
Cmss1	550.926	-0.728094	0.00013466	0.00108087	66497	cms small ribosomal subunit 1	ENSMUSG00000022748
Habp4	764.826	-0.620884	0.00013517	0.00107684	56541	hyaluronic acid binding protein 4	ENSMUSG00000021476
Pms1	410.416	-0.601425	0.000135232	0.00154822	227099	PMS1 homolog 1, mismatch repair system component	ENSMUSG00000026098
Tgtp1	18.5074	1.58722	0.00013641	0.00147266	21822	T cell specific GTPase 1	ENSMUSG00000078922
Tmed4	1488.3	0.517324	0.000136516	0.00105685	103694	transmembrane p24 trafficking protein 4	ENSMUSG00000004394
Mepce	1869.52	-0.567803	0.000137771	0.00104594	231803	methylphosphate capping enzyme	ENSMUSG00000029726
Pkp1	2314.71	1.15778	0.000139349	0.0010386	18772	plakophilin 1	ENSMUSG00000026413
Epb4.1l1	1165.46	-0.933045	0.000140183	0.000954047	NA	NA	NA
Gm166	52.88	1.1267	0.000140782	0.00150802	NA	NA	NA
Hs6st1	3392.8	0.3866	0.000140979	0.00102454	50785	heparan sulfate 6-O-sulfotransferase 1	ENSMUSG00000045216
Dtna	6.66855	1.22567	0.000141632	0.00162412	13527	dystrobrevin alpha	ENSMUSG00000024302
Nr1h2	1622.31	0.520327	0.000141744	0.00109115	22260	nuclear receptor subfamily 1, group H, member 2	ENSMUSG00000060601
Cox5a	5270.11	0.501079	0.00014258	0.000807888	12858	cytochrome c oxidase subunit 5A	ENSMUSG00000000088
Cyp2d34	14.2843	1.62568	0.000143568	0.00164253	223706	cytochrome P450, family 2, subfamily d, polypeptide 34	ENSMUSG00000094559
Mx1	22.7945	1.65532	0.000143705	0.00166965	17857	MX dynamin-like GTPase 1	ENSMUSG00000000386
Fam43a	427.413	1.03561	0.000144406	0.00115258	224093	family with sequence similarity 43, member A	ENSMUSG00000046546
Sh3bgrl2	4877.06	0.608467	0.000144865	0.000912804	212531	SH3 domain binding glutamic acid-rich protein like 2	ENSMUSG00000032261
Cd9	9677.05	0.418451	0.000145026	0.00103429	12527	CD9 antigen	ENSMUSG00000030342
Zbtb7c	66.2861	1.60785	0.000147637	0.00158457	207259	zinc finger and BTB domain containing 7C	ENSMUSG00000044646
Vwa8	739.992	0.576268	0.000148373	0.00117737	219189	von Willebrand factor A domain containing 8	ENSMUSG00000058997
Rusc2	295.381	0.948411	0.000149375	0.00155462	100213	RUN and SH3 domain containing 2	ENSMUSG00000035969
9930111J21Rik1	43.4845	1.54749	0.000149436	0.00159126	667214	RIKEN cDNA 9930111J21 gene 1	ENSMUSG00000069893
Fancb	446.27	-0.88672	0.000149676	0.00117404	237211	Fanconi anemia, complementation group B	ENSMUSG00000047757
Mbnl2	2663.87	0.854035	0.000151047	0.00105041	105559	muscleblind like splicing factor 2	ENSMUSG00000022139
Card10	1644.71	0.778004	0.000151057	0.0011321	105844	caspase recruitment domain family, member 10	ENSMUSG00000033170
Lpar6	501.029	0.777122	0.000151239	0.00119259	67168	lysophosphatidic acid receptor 6	ENSMUSG00000033446
Snhg3	401.016	-0.866423	0.000151469	0.00181335	399101	small nucleolar RNA host gene 3	ENSMUSG00000085241
Ell3	130.448	1.10826	0.000152067	0.00162252	269344	elongation factor RNA polymerase II-like 3	ENSMUSG00000027246
Sbds	2207.65	-0.53073	0.000152199	0.00111743	66711	SBDS ribosome maturation factor	ENSMUSG00000025337
Ppm1m	602.245	-0.550755	0.000152748	0.00120201	67905	protein phosphatase 1M	ENSMUSG00000020253
Arhgap29	1372.57	1.06341	0.000153208	0.00109699	214137	Rho GTPase activating protein 29	ENSMUSG00000039831
Phtf2	490.135	-0.882712	0.000153432	0.00121187	68770	putative homeodomain transcription factor 2	ENSMUSG00000039987
Mmp28	123.836	-1.40643	0.000154015	0.00162869	118453	matrix metallopeptidase 28 (epilysin)	ENSMUSG00000020682
Tspo	2945.76	0.647247	0.000154814	0.00113239	12257	translocator protein	ENSMUSG00000041736
Txnrd1	12783.4	0.455767	0.00015519	0.00110984	50493	thioredoxin reductase 1	ENSMUSG00000020250
P2rx7	26.5139	1.74338	0.000155207	0.00147177	18439	purinergic receptor P2X, ligand-gated ion channel, 7	ENSMUSG00000029468
Vps26a	2023.08	-0.382275	0.000155649	0.00115829	30930	VPS26 retromer complex component A	ENSMUSG00000020078
Ifnar2	434.459	0.570398	0.000156187	0.00121612	15976	interferon (alpha and beta) receptor 2	ENSMUSG00000022971
Irgm1	414.65	0.744887	0.000156197	0.00161716	15944	immunity-related GTPase family M member 1	ENSMUSG00000046879
Fbln1	158.727	1.44196	0.000156948	0.00165935	14114	fibulin 1	ENSMUSG00000006369
Hs6st2	85.4654	1.49324	0.000158547	0.00168215	50786	heparan sulfate 6-O-sulfotransferase 2	ENSMUSG00000062184
Raet1a	48.7294	-1.21808	0.000160198	0.0016863	19368	retinoic acid early transcript 1, alpha	ENSMUSG00000078452
Entpd8	320.129	1.36893	0.000162309	0.00170622	72090	ectonucleoside triphosphate diphosphohydrolase 8	ENSMUSG00000036813
Sdhc	4383.83	0.501014	0.000163946	0.00116088	66052	succinate dehydrogenase complex, subunit C, integral membrane protein	ENSMUSG00000058076
Limk1	540.909	-0.546562	0.000166263	0.00128358	16885	LIM-domain containing, protein kinase	ENSMUSG00000029674
Tmem39b	435.955	-0.607408	0.000168016	0.00130548	230770	transmembrane protein 39b	ENSMUSG00000053730
Caprin2	216.343	-0.758821	0.000169468	0.00172662	232560	caprin family member 2	ENSMUSG00000030309
Itgb4	7759.08	0.660874	0.000169552	0.00119453	192897	integrin beta 4	ENSMUSG00000020758
Ets1	724.965	1.05708	0.000169779	0.00131138	23871	E26 avian leukemia oncogene 1, 5' domain	ENSMUSG00000032035
Sdhb	3047.3	0.608696	0.000170571	0.00123798	67680	succinate dehydrogenase complex, subunit B, iron sulfur (Ip)	ENSMUSG00000009863
Gpx2	33579.4	0.895247	0.000171139	0.00101997	14776	glutathione peroxidase 2	ENSMUSG00000042808
Noa1	2041.89	-0.557806	0.000171629	0.00116322	56412	nitric oxide associated 1	ENSMUSG00000036285
Dynap	34.0385	-1.39796	0.000173798	0.00179952	75577	dynactin associated protein	ENSMUSG00000024512
Dbt	1414.41	-0.374244	0.000175345	0.00128363	13171	dihydrolipoamide branched chain transacylase E2	ENSMUSG00000000340
Cbs	495.049	-0.974348	0.000175775	0.00134875	12411	cystathionine beta-synthase	ENSMUSG00000024039
Scarb2	842.2	0.746318	0.000177119	0.00135798	12492	scavenger receptor class B, member 2	ENSMUSG00000029426
Cyr61	648.939	1.18583	0.000178548	0.00137489	NA	NA	NA
Taldo1	7039.99	0.483571	0.000179133	0.00105756	21351	transaldolase 1	ENSMUSG00000025503
Pdia4	4156.28	0.479198	0.000180259	0.000984369	12304	protein disulfide isomerase associated 4	ENSMUSG00000025823
Slc38a2	7532.58	-0.505348	0.000180631	0.00124208	67760	solute carrier family 38, member 2	ENSMUSG00000022462
Haghl	431.309	0.922418	0.000181363	0.0013776	68977	hydroxyacylglutathione hydrolase-like	ENSMUSG00000061046
H2-Q10	27.0457	1.48882	0.000182797	0.0020451	15007	histocompatibility 2, Q region locus 10	ENSMUSG00000067235
Tenm4	350.065	1.33457	0.000183286	0.0019021	23966	teneurin transmembrane protein 4	ENSMUSG00000048078
Ywhag	12914.7	-0.51572	0.000183399	0.0012789	22628	tyrosine 3-monooxygenase/tryptophan 5-monooxygenase activation protein, gamma polypeptide	ENSMUSG00000051391
Ppp1r1b	7721.77	1.05088	0.000184636	0.00128363	19049	protein phosphatase 1, regulatory inhibitor subunit 1B	ENSMUSG00000061718
Kifc3	1836.12	0.771093	0.000185951	0.00128809	16582	kinesin family member C3	ENSMUSG00000031788
Acta2	33.4402	1.23217	0.000186392	0.00192315	11475	actin alpha 2, smooth muscle, aorta	ENSMUSG00000035783
Kif18a	740.196	-0.630156	0.000186882	0.00141337	228421	kinesin family member 18A	ENSMUSG00000027115
Fars2	662.963	0.549741	0.000187117	0.00141037	69955	phenylalanine-tRNA synthetase 2 (mitochondrial)	ENSMUSG00000021420
Ablim1	7344.27	0.444413	0.000187301	0.00128225	226251	actin-binding LIM protein 1	ENSMUSG00000025085
Trim15	244.365	1.11658	0.000187328	0.00188393	69097	tripartite motif-containing 15	ENSMUSG00000050747
Pdap1	8085.09	-0.541932	0.000188191	0.00128382	231887	PDGFA associated protein 1	ENSMUSG00000029623
Rad9a	961.405	-0.446709	0.000188348	0.00120833	19367	RAD9 checkpoint clamp component A	ENSMUSG00000024824
Fzd9	98.7111	-1.14774	0.000188832	0.00193546	14371	frizzled class receptor 9	ENSMUSG00000049551
Pus1	2275.56	-0.561657	0.000189117	0.0013377	56361	pseudouridine synthase 1	ENSMUSG00000029507
Uqcrh	3666.18	0.486952	0.000189422	0.0012709	66576	ubiquinol-cytochrome c reductase hinge protein	ENSMUSG00000063882
Ppp4r1	3576.63	-0.585389	0.000189769	0.0013407	70351	protein phosphatase 4, regulatory subunit 1	ENSMUSG00000061950
Ttc3	1612.86	0.648313	0.000190058	0.00131179	22129	tetratricopeptide repeat domain 3	ENSMUSG00000040785
Bend5	107.43	-1.41158	0.000191282	0.00195729	67621	BEN domain containing 5	ENSMUSG00000028545
Unkl	486.356	-0.732691	0.000191735	0.0014458	74154	unkempt family like zinc finger	ENSMUSG00000015127
2700054A10Rik	66.8514	1.2618	0.000193326	0.00198579	72578	RIKEN cDNA 2700054A10 gene	ENSMUSG00000117042
Cela1	88.5823	1.40072	0.000194718	0.0020063	109901	chymotrypsin-like elastase family, member 1	ENSMUSG00000023031
Ackr3	120.037	1.39526	0.000194743	0.00198715	12778	atypical chemokine receptor 3	ENSMUSG00000044337
Shisa4	23.3178	1.53878	0.00019524	0.0020063	77552	shisa family member 4	ENSMUSG00000041889
Cyp4f16	434.96	0.592196	0.000195283	0.00147124	70101	cytochrome P450, family 4, subfamily f, polypeptide 16	ENSMUSG00000048440
Ubxn10	9.57947	1.3984	0.000195666	0.00179029	212190	UBX domain protein 10	ENSMUSG00000043621
Klc2	704.628	0.771194	0.000196242	0.00146958	16594	kinesin light chain 2	ENSMUSG00000024862
Setd7	1540.44	0.877576	0.000196448	0.00140207	73251	SET domain containing (lysine methyltransferase) 7	ENSMUSG00000037111
Proser2	1214.05	0.740144	0.000196852	0.00139552	227545	proline and serine rich 2	ENSMUSG00000045319
Foxm1	3380.24	-0.594057	0.00019756	0.00131179	14235	forkhead box M1	ENSMUSG00000001517
Vamp5	102.031	1.00108	0.000197931	0.00201424	53620	vesicle-associated membrane protein 5	ENSMUSG00000073002
Txnip	3408.3	0.910304	0.000199074	0.00131517	56338	thioredoxin interacting protein	ENSMUSG00000038393
Prkar2a	5495.18	-0.577015	0.000199407	0.0010738	19087	protein kinase, cAMP dependent regulatory, type II alpha	ENSMUSG00000032601
Eif1ax	4465.48	-0.478041	0.000199423	0.00115842	66235	eukaryotic translation initiation factor 1A, X-linked	ENSMUSG00000067194
Cytip	171.581	1.19166	0.000199953	0.00214909	227929	cytohesin 1 interacting protein	ENSMUSG00000026832
Tspan15	1823.44	0.780465	0.000200752	0.00145691	70423	tetraspanin 15	ENSMUSG00000037031
Fbp2	1506.61	0.590638	0.000200849	0.00145691	14120	fructose bisphosphatase 2	ENSMUSG00000021456
Pafah1b2	5402.37	-0.429532	0.000201134	0.00135556	18475	platelet-activating factor acetylhydrolase, isoform 1b, subunit 2	ENSMUSG00000003131
Mei4	149.569	-1.16828	0.00020127	0.00203624	75033	meiotic double-stranded break formation protein 4	ENSMUSG00000043289
Unc5c	12.3294	-1.52548	0.000203391	0.00223975	22253	unc-5 netrin receptor C	ENSMUSG00000059921
Prkcd	1449.55	0.540962	0.000203421	0.00147124	18753	protein kinase C, delta	ENSMUSG00000021948
Stat6	3394.09	0.535398	0.000203519	0.00139131	20852	signal transducer and activator of transcription 6	ENSMUSG00000002147
Sh3gl1	2795.36	-0.505202	0.000203558	0.00141971	20405	SH3-domain GRB2-like 1	ENSMUSG00000003200
Pfas	2361.07	-0.580249	0.0002041	0.00134808	237823	phosphoribosylformylglycinamidine synthase (FGAR amidotransferase)	ENSMUSG00000020899
Inpp1	201.012	-0.800435	0.000205739	0.00209746	16329	inositol polyphosphate-1-phosphatase	ENSMUSG00000026102
A930004D18Rik	110.853	-1.14386	0.000206976	0.00210659	77940	RIKEN cDNA A930004D18 gene	ENSMUSG00000054057
Pgf	43.7933	1.68743	0.000207235	0.00210691	18654	placental growth factor	ENSMUSG00000004791
Mutyh	218.957	-0.677633	0.000208229	0.00210691	70603	mutY DNA glycosylase	ENSMUSG00000028687
Abce1	10474.2	-0.625948	0.000210467	0.00125266	24015	ATP-binding cassette, sub-family E (OABP), member 1	ENSMUSG00000058355
Sfxn2	424.854	-0.706407	0.00021053	0.001576	94279	sideroflexin 2	ENSMUSG00000025036
Ptgs1	1914.3	1.47403	0.000210938	0.00146482	19224	prostaglandin-endoperoxide synthase 1	ENSMUSG00000047250
Mllt1	3436.45	-0.584081	0.000210979	0.00142954	64144	myeloid/lymphoid or mixed-lineage leukemia; translocated to, 1	ENSMUSG00000024212
Tob2	1549.32	-0.515557	0.000211837	0.00149926	57259	transducer of ERBB2, 2	ENSMUSG00000048546
Crebrf	169.806	1.17166	0.000213127	0.00210208	77128	CREB3 regulatory factor	ENSMUSG00000048249
Dstn	20214.7	0.581244	0.000213813	0.00144703	56431	destrin	ENSMUSG00000015932
Arcn1	9654.33	-0.363556	0.000214304	0.00142725	213827	archain 1	ENSMUSG00000032096
Tff1	14.7549	-1.57455	0.000215168	0.00232034	21784	trefoil factor 1	ENSMUSG00000024032
Hnrnpdl	5269.03	-0.739573	0.000216198	0.00114992	50926	heterogeneous nuclear ribonucleoprotein D-like	ENSMUSG00000029328
BC030336	523.825	-0.752491	0.000217595	0.00161949	NA	NA	NA
Tcirg1	829.764	0.475097	0.000218109	0.00151994	27060	T cell, immune regulator 1, ATPase, H+ transporting, lysosomal V0 protein A3	ENSMUSG00000001750
Phgr1	425.312	1.11146	0.00021869	0.00161949	53906	proline/histidine/glycine-rich 1	ENSMUSG00000046804
Khnyn	1336.42	1.05412	0.000220843	0.00154822	219094	KH and NYN domain containing	ENSMUSG00000047153
Slc25a1	4648.06	0.645385	0.000221187	0.00130297	13358	solute carrier family 25 (mitochondrial carrier, citrate transporter), member 1	ENSMUSG00000003528
Fam171a2	234.567	1.12695	0.000223911	0.00236778	217219	family with sequence similarity 171, member A2	ENSMUSG00000034685
Fam188b	52.59	1.29772	0.000224558	0.00224642	NA	NA	NA
Pccb	780.746	0.545016	0.000225247	0.00141971	66904	propionyl Coenzyme A carboxylase, beta polypeptide	ENSMUSG00000032527
Prss1	8.3867	-1.04844	0.000225671	0.00226694	114228	protease, serine 1 (trypsin 1)	ENSMUSG00000062751
Fut4	63.8554	1.25725	0.000227149	0.00225738	14345	fucosyltransferase 4	ENSMUSG00000049307
Tbp	707.382	-0.435246	0.000231652	0.00168904	21374	TATA box binding protein	ENSMUSG00000014767
Bms1	3950.61	-0.471332	0.000231681	0.00154822	213895	BMS1, ribosome biogenesis factor	ENSMUSG00000030138
Gsn	3693.12	-0.573964	0.000232217	0.00155056	227753	gelsolin	ENSMUSG00000026879
Gkn1	18.0336	-1.59626	0.000233563	0.00232595	66283	gastrokine 1	ENSMUSG00000030050
Fam162a	2877.4	1.21628	0.000234051	0.00159916	70186	family with sequence similarity 162, member A	ENSMUSG00000003955
F11r	6651.19	0.485032	0.000234061	0.00153973	16456	F11 receptor	ENSMUSG00000038235
Gsg2	955.876	-0.52175	0.000234354	0.0016143	NA	NA	NA
Gpr137b	312.016	-0.787564	0.000234788	0.00262245	83924	G protein-coupled receptor 137B	ENSMUSG00000021306
Ankdd1b	103.503	-1.24452	0.000235326	0.00233888	271144	ankyrin repeat and death domain containing 1B	ENSMUSG00000047117
Camk2a	30.2853	1.49809	0.000237574	0.00251697	12322	calcium/calmodulin-dependent protein kinase II alpha	ENSMUSG00000024617
Tstd1	85.8992	0.770773	0.0002399	0.00236356	226654	thiosulfate sulfurtransferase (rhodanese)-like domain containing 1	ENSMUSG00000103711
Zhx1	666.696	-0.926769	0.000239937	0.00175719	22770	zinc fingers and homeoboxes 1	ENSMUSG00000022361
Pacsin3	338.414	0.588446	0.000240479	0.00238854	80708	protein kinase C and casein kinase substrate in neurons 3	ENSMUSG00000027257
Suv420h2	985.731	0.748057	0.000240615	0.00147669	NA	NA	NA
Camta1	524.154	-1.11244	0.000242995	0.00177675	100072	calmodulin binding transcription activator 1	ENSMUSG00000014592
Wfdc18	16.4988	1.50994	0.000245613	0.00216279	14038	WAP four-disulfide core domain 18	ENSMUSG00000000983
Adss	5821.42	-0.393068	0.00024705	0.00128382	11566	adenylosuccinate synthetase, non muscle	ENSMUSG00000015961
Cttn	9505.23	0.379925	0.000248004	0.00163787	13043	cortactin	ENSMUSG00000031078
Pgrmc1	1917.1	0.625603	0.000250119	0.00175039	53328	progesterone receptor membrane component 1	ENSMUSG00000006373
Dusp6	3274.86	-0.777046	0.000251004	0.00169419	67603	dual specificity phosphatase 6	ENSMUSG00000019960
Zcchc11	1049	0.690152	0.000251037	0.00153525	NA	NA	NA
Plekha6	3139.6	0.554026	0.000251225	0.00159916	240753	pleckstrin homology domain containing, family A member 6	ENSMUSG00000041757
Haus3	731.447	-0.740632	0.0002519	0.00181899	231123	HAUS augmin-like complex, subunit 3	ENSMUSG00000079555
Sult1a1	17.085	1.4206	0.000253046	0.00248548	20887	sulfotransferase family 1A, phenol-preferring, member 1	ENSMUSG00000030711
Ccdc28a	75.4046	1.12175	0.000255785	0.00251751	215814	coiled-coil domain containing 28A	ENSMUSG00000059554
Hint2	284.653	0.776406	0.000256598	0.00265352	68917	histidine triad nucleotide binding protein 2	ENSMUSG00000028470
Nup43	1185.04	-0.564777	0.0002568	0.00172443	69912	nucleoporin 43	ENSMUSG00000040034
Fzd10	154.663	-1.38738	0.000256867	0.00252863	93897	frizzled class receptor 10	ENSMUSG00000081683
Krt19	56117.8	0.861716	0.000257248	0.00166507	16669	keratin 19	ENSMUSG00000020911
Zwint	2077.31	-0.62159	0.000257788	0.00169371	52696	ZW10 interactor	ENSMUSG00000019923
Hsd17b4	1948.41	0.437349	0.000260488	0.00170657	15488	hydroxysteroid (17-beta) dehydrogenase 4	ENSMUSG00000024507
Srsf9	4057.11	-0.547807	0.000262001	0.00171453	108014	serine and arginine-rich splicing factor 9	ENSMUSG00000029538
Etfdh	1077.69	0.453768	0.000263771	0.00176521	66841	electron transferring flavoprotein, dehydrogenase	ENSMUSG00000027809
Pafah1b1	6493.69	-0.334328	0.000263779	0.00172443	18472	platelet-activating factor acetylhydrolase, isoform 1b, subunit 1	ENSMUSG00000020745
Myh7b	36.843	1.66999	0.000264415	0.00257661	668940	myosin, heavy chain 7B, cardiac muscle, beta	ENSMUSG00000074652
Fam3b	72.752	1.50584	0.000264964	0.0025968	52793	FAM3 metabolism regulating signaling molecule B	ENSMUSG00000022938
Gm6792	11.1971	-1.39889	0.000265401	0.00279495	NA	NA	NA
Rtkn2	89.2387	-1.33903	0.000267192	0.00261449	170799	rhotekin 2	ENSMUSG00000037846
Fbxo44	107.429	1.09384	0.000267349	0.00261792	230903	F-box protein 44	ENSMUSG00000029001
Pgap3	289.062	0.595951	0.000267486	0.00261598	320655	post-GPI attachment to proteins 3	ENSMUSG00000038208
Taf4a	1429.65	-0.490134	0.000268783	0.00186196	NA	NA	NA
Rin2	3121	0.623846	0.000268817	0.00169634	74030	Ras and Rab interactor 2	ENSMUSG00000001768
Satb2	1752.78	-0.552427	0.000271252	0.00184096	212712	special AT-rich sequence binding protein 2	ENSMUSG00000038331
Tmem37	159.079	1.37801	0.000271758	0.00263413	170706	transmembrane protein 37	ENSMUSG00000050777
Pof1b	679.374	0.617342	0.000271966	0.0019608	69693	premature ovarian failure 1B	ENSMUSG00000034607
Mst1r	398.721	0.780173	0.000273022	0.00264499	19882	macrophage stimulating 1 receptor (c-met-related tyrosine kinase)	ENSMUSG00000032584
Ube2k	3792.28	-0.53554	0.000273386	0.00177788	53323	ubiquitin-conjugating enzyme E2K	ENSMUSG00000029203
Bdh1	2848.64	0.530265	0.000275485	0.00172854	71911	3-hydroxybutyrate dehydrogenase, type 1	ENSMUSG00000046598
Tmem143	426.607	1.0398	0.000276348	0.0019654	70209	transmembrane protein 143	ENSMUSG00000002781
A930001C03Rik	26.9522	1.46406	0.00027649	0.00289666	319314	RIKEN cDNA A930001C03 gene	ENSMUSG00000087132
Kcnma1	26.4671	-1.40242	0.000276841	0.00289884	16531	potassium large conductance calcium-activated channel, subfamily M, alpha member 1	ENSMUSG00000063142
Gatad1	4064.53	-0.523534	0.00027686	0.00152083	67210	GATA zinc finger domain containing 1	ENSMUSG00000007415
Mios	979.563	-0.568971	0.000277016	0.00185663	252875	meiosis regulator for oocyte development	ENSMUSG00000042447
Xlr3a	175.475	0.369475	0.000278007	0.0026263	22445	X-linked lymphocyte-regulated 3A	ENSMUSG00000057836
Gadd45a	424.116	1.2539	0.000278328	0.00199011	13197	growth arrest and DNA-damage-inducible 45 alpha	ENSMUSG00000036390
Ndufb6	1618.19	0.594437	0.00027874	0.00185278	230075	NADH:ubiquinone oxidoreductase subunit B6	ENSMUSG00000071014
Etv1	16.6614	-1.46722	0.000278748	0.00268914	14009	ets variant 1	ENSMUSG00000004151
Man2b2	830.592	0.738705	0.000279045	0.0017005	17160	mannosidase 2, alpha B2	ENSMUSG00000029119
Gli3	138.499	-1.21121	0.000279173	0.00267837	14634	GLI-Kruppel family member GLI3	ENSMUSG00000021318
Fam195b	744.541	0.748244	0.000279545	0.0019977	NA	NA	NA
Plcxd1	101.38	-1.15183	0.000280221	0.00271244	403178	phosphatidylinositol-specific phospholipase C, X domain containing 1	ENSMUSG00000064247
Crkl	2166.73	-0.49499	0.000280585	0.00187491	12929	v-crk avian sarcoma virus CT10 oncogene homolog-like	ENSMUSG00000006134
Baz1b	7713.04	-0.620167	0.000280758	0.00153973	22385	bromodomain adjacent to zinc finger domain, 1B	ENSMUSG00000002748
Tbc1d12	619.907	-0.606391	0.00028153	0.0020063	209478	TBC1D12: TBC1 domain family, member 12	ENSMUSG00000048720
Depdc7	40.8183	-1.32828	0.000282185	0.00271244	211896	DEP domain containing 7	ENSMUSG00000027173
Ppm1h	127.073	1.13278	0.000282628	0.00273145	319468	protein phosphatase 1H (PP2C domain containing)	ENSMUSG00000034613
Acnat1	565.386	1.14054	0.000283801	0.0020063	230161	acyl-coenzyme A amino acid N-acyltransferase 1	ENSMUSG00000070985
Slc25a28	870.893	-0.596835	0.000283944	0.00172443	246696	solute carrier family 25, member 28	ENSMUSG00000040414
Polr3h	1189.01	-0.704232	0.000286367	0.00171035	78929	polymerase (RNA) III (DNA directed) polypeptide H	ENSMUSG00000022476
AI427809	7.05754	1.01828	0.000286641	0.00294129	NA	NA	NA
Trp53	4159.25	0.618528	0.00028805	0.00162252	22059	transformation related protein 53	ENSMUSG00000059552
Lgals3	7368.86	0.991719	0.000291706	0.00163934	16854	lectin, galactose binding, soluble 3	ENSMUSG00000050335
Fnip2	843.347	-0.798969	0.000293395	0.00193818	329679	folliculin interacting protein 2	ENSMUSG00000061175
Tbl3	3067.47	-0.621901	0.000294765	0.00189863	213773	transducin (beta)-like 3	ENSMUSG00000040688
Atg4c	407.369	0.676847	0.000295024	0.00283289	242557	autophagy related 4C, cysteine peptidase	ENSMUSG00000028550
Paip2b	1991.25	-0.403113	0.000296279	0.00198728	232164	poly(A) binding protein interacting protein 2B	ENSMUSG00000045896
Fuz	124.241	1.52023	0.000297375	0.00285251	70300	fuzzy planar cell polarity protein	ENSMUSG00000011658
Atp8b2	536.118	-0.894412	0.000299089	0.00210719	54667	ATPase, class I, type 8B, member 2	ENSMUSG00000060671
Kdm7a	1015.92	0.955341	0.000301073	0.00181504	338523	lysine (K)-specific demethylase 7A	ENSMUSG00000042599
Taf3	835.965	-0.410276	0.000302678	0.00200604	209361	TATA-box binding protein associated factor 3	ENSMUSG00000025782
Arl6ip6	1140.29	-0.481685	0.000303917	0.00183011	65103	ADP-ribosylation factor-like 6 interacting protein 6	ENSMUSG00000026960
Prpf39	819.761	-0.638707	0.000306367	0.00214909	328110	pre-mRNA processing factor 39	ENSMUSG00000035597
Ppp2r2b	7.34162	1.47257	0.000306411	0.00292574	72930	protein phosphatase 2, regulatory subunit B, beta	ENSMUSG00000024500
Trmt2b	809.286	0.775137	0.000307567	0.00202828	215201	TRM2 tRNA methyltransferase 2B	ENSMUSG00000067369
Casp4	312.736	0.771071	0.000308343	0.0030911	12363	caspase 4, apoptosis-related cysteine peptidase	ENSMUSG00000033538
Lbp	33.9099	1.4355	0.000308539	0.00294129	16803	lipopolysaccharide binding protein	ENSMUSG00000016024
Nek2	4206.3	-0.500923	0.000310577	0.00155107	18005	NIMA (never in mitosis gene a)-related expressed kinase 2	ENSMUSG00000026622
Hexa	728.435	1.0645	0.000310955	0.00215847	15211	hexosaminidase A	ENSMUSG00000025232
P3h4	40.1655	1.32516	0.000311262	0.00294258	66180	prolyl 3-hydroxylase family member 4 (non-enzymatic)	ENSMUSG00000006931
Map2k3	4245.59	-0.598109	0.000312583	0.00155927	26397	mitogen-activated protein kinase kinase 3	ENSMUSG00000018932
Mpc1	957.328	0.537801	0.000312688	0.00184545	55951	mitochondrial pyruvate carrier 1	ENSMUSG00000023861
Epgn	15.9274	-1.5842	0.000312983	0.00296045	71920	epithelial mitogen	ENSMUSG00000035020
Ahctf1	3881.52	-0.713391	0.000313225	0.00197191	226747	AT hook containing transcription factor 1	ENSMUSG00000026491
Fbxo36	91.3806	1.25086	0.000313671	0.00295055	66153	F-box protein 36	ENSMUSG00000073633
B3gnt5	812.397	-0.980238	0.000313761	0.00187984	108105	UDP-GlcNAc:betaGal beta-1,3-N-acetylglucosaminyltransferase 5	ENSMUSG00000022686
Lhfpl2	148.2	-1.40931	0.000314839	0.00297028	218454	lipoma HMGIC fusion partner-like 2	ENSMUSG00000045312
Sav1	2300.11	-0.445043	0.000315105	0.00200686	64010	salvador family WW domain containing 1	ENSMUSG00000021067
Cox6b1	4591.7	0.510728	0.000316442	0.00201339	110323	cytochrome c oxidase, subunit 6B1	ENSMUSG00000036751
Pus3	346.757	-0.491265	0.000316541	0.0031588	67049	pseudouridine synthase 3	ENSMUSG00000032103
Pdia6	7758.54	0.367122	0.000316813	0.00175719	71853	protein disulfide isomerase associated 6	ENSMUSG00000020571
Sap25	15.2082	0.6921	0.000318361	0.00300167	751865	sin3 associated polypeptide	ENSMUSG00000079165
Cul9	9.72108	1.61681	0.000318483	0.00300167	78309	cullin 9	ENSMUSG00000040327
Lrrc40	1571.87	-0.447888	0.000319598	0.00214989	67144	leucine rich repeat containing 40	ENSMUSG00000063052
Urb2	2039.99	-0.727462	0.00032375	0.00210222	382038	URB2 ribosome biogenesis 2 homolog (S. cerevisiae)	ENSMUSG00000031976
Uspl1	1169.56	-0.671828	0.000325542	0.00226708	231915	ubiquitin specific peptidase like 1	ENSMUSG00000041264
Slc25a4	7914.13	-0.612662	0.000325917	0.00161734	11739	solute carrier family 25 (mitochondrial carrier, adenine nucleotide translocator), member 4	ENSMUSG00000031633
Synpo	40.7285	1.51638	0.000325988	0.00307751	104027	synaptopodin	ENSMUSG00000043079
C2cd3	1251.66	0.562749	0.00032731	0.0021195	277939	C2 calcium-dependent domain containing 3	ENSMUSG00000047248
Slc35a1	1521.51	-0.521979	0.000328123	0.0021236	24060	solute carrier family 35 (CMP-sialic acid transporter), member 1	ENSMUSG00000028293
Tmem102	681.791	0.703423	0.000328174	0.00229422	380705	transmembrane protein 102	ENSMUSG00000089876
Itga8	32.9466	-1.4204	0.000328337	0.00307751	241226	integrin alpha 8	ENSMUSG00000026768
Alox12b	14.5933	1.44892	0.000329309	0.00310412	11686	arachidonate 12-lipoxygenase, 12R type	ENSMUSG00000032807
Ncapg2	3327.81	-0.645079	0.000329936	0.002133	76044	non-SMC condensin II complex, subunit G2	ENSMUSG00000042029
Atp11c	825.668	-0.461643	0.000331396	0.00215323	320940	ATPase, class VI, type 11C	ENSMUSG00000062949
Gpi1	23742.1	0.918977	0.000331609	0.00206118	14751	glucose-6-phosphate isomerase 1	ENSMUSG00000036427
Egflam	71.9407	-1.26955	0.000333448	0.00313913	268780	EGF-like, fibronectin type III and laminin G domains	ENSMUSG00000042961
Gys1	2340.84	1.05773	0.000333748	0.00203624	14936	glycogen synthase 1, muscle	ENSMUSG00000003865
Slbp	3869.99	-0.736108	0.000333791	0.00184091	20492	stem-loop binding protein	ENSMUSG00000004642
Vat1	3453.74	0.683387	0.000334253	0.00215265	26949	vesicle amine transport 1	ENSMUSG00000034993
Mxd4	204.383	1.33851	0.00033547	0.00331573	17122	Max dimerization protein 4	ENSMUSG00000037235
2610203C22Rik	5.47406	1.29243	0.000335713	0.00335085	72481	RIKEN cDNA 2610203C22 gene	ENSMUSG00000079671
Fem1c	1287.64	0.588268	0.000335791	0.00219959	240263	fem 1 homolog c	ENSMUSG00000033319
Pf4	10.1068	1.50885	0.000335907	0.00335085	56744	platelet factor 4	ENSMUSG00000029373
Kcnh2	93.0402	1.42869	0.000336287	0.00316105	16511	potassium voltage-gated channel, subfamily H (eag-related), member 2	ENSMUSG00000038319
Pitpnb	4986.66	-0.524356	0.000336714	0.00185285	56305	phosphatidylinositol transfer protein, beta	ENSMUSG00000050017
Rps6ka4	3225.98	-0.449273	0.000336915	0.00205216	56613	ribosomal protein S6 kinase, polypeptide 4	ENSMUSG00000118668
Cuedc1	162.174	1.34559	0.000337052	0.00313662	103841	CUE domain containing 1	ENSMUSG00000018378
Taf4b	750.945	-0.634494	0.000337421	0.00233872	72504	TATA-box binding protein associated factor 4b	ENSMUSG00000054321
Pdk2	188.702	1.38312	0.000337897	0.00333804	18604	pyruvate dehydrogenase kinase, isoenzyme 2	ENSMUSG00000038967
Acvr1	455.096	0.598027	0.000338455	0.00235461	11477	activin A receptor, type 1	ENSMUSG00000026836
Kirrel3	33.9086	-1.49167	0.000340195	0.00318724	67703	kirre like nephrin family adhesion molecule 3	ENSMUSG00000032036
Ttll12	3505.71	-0.431458	0.000342258	0.00214909	223723	tubulin tyrosine ligase-like family, member 12	ENSMUSG00000016757
Nudt18	289.381	1.04292	0.000343764	0.0035896	213484	nudix (nucleoside diphosphate linked moiety X)-type motif 18	ENSMUSG00000045211
Dnaaf2	952.389	-0.533703	0.000345108	0.00203624	109065	dynein, axonemal assembly factor 2	ENSMUSG00000020973
Troap	761.092	-0.721277	0.000347631	0.00239363	78733	trophinin associated protein	ENSMUSG00000032783
Tmem205	472.744	1.00731	0.000348154	0.00238854	235043	transmembrane protein 205	ENSMUSG00000040883
Usp10	4418.64	-0.616324	0.000348505	0.00214909	22224	ubiquitin specific peptidase 10	ENSMUSG00000031826
Cgn	5141.56	0.73345	0.000348926	0.00218138	70737	cingulin	ENSMUSG00000068876
Tbc1d8b	823.256	0.544611	0.000349211	0.00205415	245638	TBC1 domain family, member 8B	ENSMUSG00000042473
Atxn1	172.382	1.24301	0.0003494	0.00326028	20238	ataxin 1	ENSMUSG00000046876
Snhg18	7.74498	1.06626	0.000350302	0.00326588	100616095	small nucleolar RNA host gene 18	ENSMUSG00000096956
Cnga3	20.1802	1.57887	0.000351379	0.00347659	12790	cyclic nucleotide gated channel alpha 3	ENSMUSG00000026114
Hint3	183.119	1.03644	0.000351519	0.00366336	66847	histidine triad nucleotide binding protein 3	ENSMUSG00000019791
Akr1a1	13919.3	0.478745	0.000355518	0.00194428	58810	aldo-keto reductase family 1, member A1 (aldehyde reductase)	ENSMUSG00000028692
Nrip1	1097.2	0.701157	0.00035882	0.00246143	268903	nuclear receptor interacting protein 1	ENSMUSG00000048490
Prpf3	1404.86	-0.566806	0.000358828	0.00233947	70767	pre-mRNA processing factor 3	ENSMUSG00000015748
Sp4	277.109	-0.936949	0.000361532	0.0033407	20688	trans-acting transcription factor 4	ENSMUSG00000025323
Avpr1a	12.3993	-1.42013	0.000362079	0.00356474	54140	arginine vasopressin receptor 1A	ENSMUSG00000020123
Nup155	2476.19	-0.558059	0.000363312	0.00233453	170762	nucleoporin 155	ENSMUSG00000022142
Ptrh1	654.294	0.749891	0.00036532	0.00249801	329384	peptidyl-tRNA hydrolase 1 homolog	ENSMUSG00000053746
Frk	1016.21	0.543719	0.000369916	0.00252272	14302	fyn-related kinase	ENSMUSG00000019779
Cideb	10.8126	1.50058	0.000370066	0.0036823	12684	cell death-inducing DNA fragmentation factor, alpha subunit-like effector B	ENSMUSG00000022219
Zswim4	1047.88	0.600505	0.000371109	0.00213021	212168	zinc finger SWIM-type containing 4	ENSMUSG00000035671
Sgk3	406.465	-1.22502	0.000371391	0.00341125	170755	serum/glucocorticoid regulated kinase 3	ENSMUSG00000025915
Nt5c3	1614.22	-0.516896	0.000372423	0.002453	107569	5'-nucleotidase, cytosolic III	ENSMUSG00000029780
Amotl2	2572.5	0.891464	0.000373035	0.00223113	56332	angiomotin-like 2	ENSMUSG00000032531
Sh3gl2	81.4683	1.20447	0.000373214	0.00344526	20404	SH3-domain GRB2-like 2	ENSMUSG00000028488
Zzz3	2439.3	-0.628296	0.000373959	0.00232395	108946	zinc finger, ZZ domain containing 3	ENSMUSG00000039068
Gpld1	932.487	0.564146	0.00037434	0.0021464	14756	glycosylphosphatidylinositol specific phospholipase D1	ENSMUSG00000021340
Atf6	1769.41	0.610652	0.000375109	0.00241765	226641	activating transcription factor 6	ENSMUSG00000026663
Adck2	336.64	0.773613	0.000376407	0.00337413	57869	aarF domain containing kinase 2	ENSMUSG00000046947
Zc3h8	230.758	-0.941174	0.000377268	0.00347303	57432	zinc finger CCCH type containing 8	ENSMUSG00000027387
Gstt2	188.691	1.42979	0.000377565	0.00338135	14872	glutathione S-transferase, theta 2	ENSMUSG00000033318
Adck1	256.755	0.60222	0.00038193	0.0034119	72113	aarF domain containing kinase 1	ENSMUSG00000021044
Dgat1	446.076	0.541001	0.000382013	0.0025786	13350	diacylglycerol O-acyltransferase 1	ENSMUSG00000022555
Adck4	489.173	0.802771	0.000382754	0.00259957	NA	NA	NA
Ddx51	1605.43	-0.800358	0.000382875	0.00247092	69663	DEAD box helicase 51	ENSMUSG00000029504
Ostf1	1897.05	0.617364	0.000382904	0.00241844	20409	osteoclast stimulating factor 1	ENSMUSG00000024725
Dnttip2	2971.47	-0.583111	0.000383524	0.00243935	99480	deoxynucleotidyltransferase, terminal, interacting protein 2	ENSMUSG00000039756
Tmed6	7.52649	1.38481	0.000384248	0.0035066	66269	transmembrane p24 trafficking protein 6	ENSMUSG00000031919
Rpl26	3924.13	-0.517724	0.000384984	0.00200686	19941	ribosomal protein L26	ENSMUSG00000060938
Timp3	1278.64	1.45322	0.00038742	0.00249625	21859	tissue inhibitor of metalloproteinase 3	ENSMUSG00000020044
Ube2v2	1950.3	-0.476897	0.000389028	0.0025026	70620	ubiquitin-conjugating enzyme E2 variant 2	ENSMUSG00000022674
Lsr	7447.78	0.606108	0.000390167	0.00240127	54135	lipolysis stimulated lipoprotein receptor	ENSMUSG00000001247
D2Wsu81e	1780.5	-0.475721	0.000390764	0.00240366	NA	NA	NA
Tmem141	148.713	0.760483	0.000392817	0.00358761	51875	transmembrane protein 141	ENSMUSG00000026939
Lurap1l	2228.04	0.690226	0.000393173	0.00247667	52829	leucine rich adaptor protein 1-like	ENSMUSG00000048706
Nsun5	973.077	-0.715666	0.000393502	0.00227577	100609	NOL1/NOP2/Sun domain family, member 5	ENSMUSG00000000916
Sbk1	537.999	0.882993	0.000394333	0.00265816	104175	SH3-binding kinase 1	ENSMUSG00000042978
Apool	321.878	0.725057	0.000394783	0.00360201	68117	apolipoprotein O-like	ENSMUSG00000025525
Ret	36.486	1.37302	0.000397479	0.00360589	19713	ret proto-oncogene	ENSMUSG00000030110
9930111J21Rik2	24.7731	1.53245	0.000401435	0.00395982	245240	RIKEN cDNA 9930111J21 gene 2	ENSMUSG00000069892
Neo1	2037.24	-0.441107	0.000403526	0.00238368	18007	neogenin	ENSMUSG00000032340
Hcfc1r1	531.565	0.933715	0.000406336	0.00272192	353502	host cell factor C1 regulator 1 (XPO1-dependent)	ENSMUSG00000023904
Gnb5	325.162	0.85292	0.000406378	0.00389522	14697	guanine nucleotide binding protein (G protein), beta 5	ENSMUSG00000032192
Naa25	2846.15	-0.680085	0.000406879	0.0025673	231713	N(alpha)-acetyltransferase 25, NatB auxiliary subunit	ENSMUSG00000042719
Plin2	1284.2	0.612766	0.000412803	0.00262793	11520	perilipin 2	ENSMUSG00000028494
Smoc1	349.548	-0.162628	0.000416454	0.00424191	64075	SPARC related modular calcium binding 1	ENSMUSG00000021136
Zfp810	185.108	0.954304	0.00041651	0.00366957	235050	zinc finger protein 810	ENSMUSG00000066829
Clybl	336.156	1.20719	0.000417791	0.00376234	69634	citrate lyase beta like	ENSMUSG00000025545
Uba6	1053.56	-0.629767	0.000418027	0.00235942	231380	ubiquitin-like modifier activating enzyme 6	ENSMUSG00000035898
Ppap2b	232.068	1.2884	0.000418572	0.0036823	NA	NA	NA
Nit2	636.378	-0.471929	0.000418997	0.00278633	52633	nitrilase family, member 2	ENSMUSG00000022751
Rpp30	887.098	-0.577911	0.000420486	0.00236778	54364	ribonuclease P/MRP 30 subunit	ENSMUSG00000024800
Gpr108	1119.77	0.489721	0.000420675	0.00262053	78308	G protein-coupled receptor 108	ENSMUSG00000005823
Fam214a	107.395	1.15475	0.000421872	0.00377429	235493	family with sequence similarity 214, member A	ENSMUSG00000034858
Cpeb4	638.679	0.958801	0.000424527	0.00280743	67579	cytoplasmic polyadenylation element binding protein 4	ENSMUSG00000020300
A630089N07Rik	74.0661	-1.09458	0.000424892	0.00384383	320586	RIKEN cDNA A630089N07 gene	ENSMUSG00000116673
Pnn	3472.87	-0.422544	0.000425037	0.0026551	18949	pinin	ENSMUSG00000020994
Slc13a2	9.74627	-1.24038	0.000425101	0.00410004	20500	solute carrier family 13 (sodium-dependent dicarboxylate transporter), member 2	ENSMUSG00000001095
Zcchc8	2084.08	-0.48942	0.000425444	0.00258786	70650	zinc finger, CCHC domain containing 8	ENSMUSG00000029427
Sun1	2420.72	-0.571811	0.000426279	0.00249794	77053	Sad1 and UNC84 domain containing 1	ENSMUSG00000036817
Zfp467	31.3556	1.44137	0.000428892	0.00383147	68910	zinc finger protein 467	ENSMUSG00000068551
Bmf	145.016	1.39874	0.000429325	0.00385489	171543	BCL2 modifying factor	ENSMUSG00000040093
Prnp	506.812	0.885353	0.000429465	0.00284705	19122	prion protein	ENSMUSG00000079037
Stxbp5	2064.41	-0.606335	0.000430316	0.00261334	78808	syntaxin binding protein 5 (tomosyn)	ENSMUSG00000019790
Agap1	1756.86	0.484668	0.000430882	0.00271034	347722	ArfGAP with GTPase domain, ankyrin repeat and PH domain 1	ENSMUSG00000055013
Eprs	9705.73	-0.475639	0.000431163	0.0020451	107508	glutamyl-prolyl-tRNA synthetase	ENSMUSG00000026615
Neu1	2221.99	0.753753	0.000432859	0.00267837	18010	neuraminidase 1	ENSMUSG00000007038
Pold4	530.718	1.05785	0.000433236	0.00287992	69745	polymerase (DNA-directed), delta 4	ENSMUSG00000024854
Naga	732.95	0.966475	0.00043357	0.00288065	17939	N-acetyl galactosaminidase, alpha	ENSMUSG00000022453
Klf11	214.52	0.842655	0.000435885	0.00414372	194655	Kruppel-like factor 11	ENSMUSG00000020653
Lrrc26	407.143	0.93178	0.0004388	0.0041674	227618	leucine rich repeat containing 26	ENSMUSG00000026961
Dimt1	748.424	-0.592868	0.000441137	0.00292451	66254	DIM1 dimethyladenosine transferase 1-like (S. cerevisiae)	ENSMUSG00000021692
Hoxb5	69.1605	-1.23082	0.000443525	0.0039952	15413	homeobox B5	ENSMUSG00000038700
Ift52	819.045	0.591622	0.000444553	0.00252044	245866	intraflagellar transport 52	ENSMUSG00000017858
Ccnk	2107.98	-0.364521	0.000448005	0.00269369	12454	cyclin K	ENSMUSG00000021258
Capzb	7876.4	0.432978	0.000448461	0.0023614	12345	capping protein (actin filament) muscle Z-line, beta	ENSMUSG00000028745
Samd4b	3187.28	-0.47228	0.00045131	0.0027733	233033	sterile alpha motif domain containing 4B	ENSMUSG00000109336
Aga	416.082	1.09365	0.000453609	0.00454813	11593	aspartylglucosaminidase	ENSMUSG00000031521
Gm38416	5.8635	1.14143	0.000454579	0.00433604	330850	predicted gene, 38416	ENSMUSG00000110151
Msi2	3022.53	0.616921	0.000454855	0.00280743	76626	musashi RNA-binding protein 2	ENSMUSG00000069769
Rnd1	347.058	0.692114	0.000457292	0.00408013	223881	Rho family GTPase 1	ENSMUSG00000054855
Rhd	7.30544	-1.01521	0.000457341	0.00441496	19746	Rh blood group, D antigen	ENSMUSG00000028825
Cherp	4281.11	-0.559851	0.000457579	0.00232595	27967	calcium homeostasis endoplasmic reticulum protein	ENSMUSG00000052488
Apoo	528.221	0.515137	0.000457883	0.00299966	68316	apolipoprotein O	ENSMUSG00000079508
Cdk1	5438.11	-0.405108	0.000457898	0.00270233	12534	cyclin-dependent kinase 1	ENSMUSG00000019942
Dtwd1	457.269	-0.571916	0.000459195	0.00301344	69185	DTW domain containing 1	ENSMUSG00000023330
Pced1b	26.6841	-1.07026	0.000460396	0.00412217	239647	PC-esterase domain containing 1B	ENSMUSG00000044250
Itfg2	712.651	-0.590285	0.000460466	0.00301989	101142	integrin alpha FG-GAP repeat containing 2	ENSMUSG00000001518
Hhat	27.2062	1.36483	0.00046253	0.00446037	226861	hedgehog acyltransferase	ENSMUSG00000037375
Gm29766	633.279	-0.593522	0.00046336	0.00301577	NA	NA	NA
Cdca7	6767.68	-0.359176	0.000463384	0.0027255	66953	cell division cycle associated 7	ENSMUSG00000055612
Scp2	2309.76	0.595355	0.00046942	0.00280045	20280	sterol carrier protein 2, liver	ENSMUSG00000028603
Tmem56	744.024	-1.43839	0.000470416	0.00307886	NA	NA	NA
Enoph1	1947.02	-0.716224	0.000470966	0.00297785	67870	enolase-phosphatase 1	ENSMUSG00000029326
Samhd1	1916.89	-0.55966	0.000474089	0.00289518	56045	SAM domain and HD domain, 1	ENSMUSG00000027639
Rptn	9.39141	1.51276	0.000474951	0.00423326	20129	repetin	ENSMUSG00000041984
Fbxw4	390.112	0.875095	0.000477245	0.0044678	30838	F-box and WD-40 domain protein 4	ENSMUSG00000040913
Unc5d	8.41846	-0.872246	0.000478057	0.00425071	210801	unc-5 netrin receptor D	ENSMUSG00000063626
Fosb	47.854	-1.20921	0.000480225	0.00424292	14282	FBJ osteosarcoma oncogene B	ENSMUSG00000003545
Lamp2	3297.19	0.672504	0.000485134	0.00294434	16784	lysosomal-associated membrane protein 2	ENSMUSG00000016534
Onecut3	21.9727	-0.768392	0.000490847	0.00433124	246086	one cut domain, family member 3	ENSMUSG00000045518
[truncated: 2,969 more rows]

## Sheet: sig_APvsAKPE
SYMBOL	baseMean	log2FoldChange	pvalue	padj	ENTREZID	GENENAME	ENSEMBL
9030617O03Rik	920.998	7.0204	2.98021e-90	3.50073e-86	NA	NA	NA
Ccng1	5310.43	3.05619	6.96186e-86	2.98972e-82	12450	cyclin G1	ENSMUSG00000020326
Egfr	457.46	5.74644	4.05202e-63	1.85693e-59	13649	epidermal growth factor receptor	ENSMUSG00000020122
Eda2r	475.469	7.30327	3.26432e-55	9.32526e-52	245527	ectodysplasin A2 receptor	ENSMUSG00000034457
Lhpp	1678.82	-3.64824	3.71877e-55	9.32526e-52	76429	phospholysine phosphohistidine inorganic pyrophosphate phosphatase	ENSMUSG00000030946
Cdkn1a	2466.61	3.48881	4.91866e-52	1.0378e-48	12575	cyclin-dependent kinase inhibitor 1A (P21)	ENSMUSG00000023067
F5	1139.25	-4.55298	1.40443e-44	2.49557e-41	14067	coagulation factor V	ENSMUSG00000026579
Ptp4a3	2364.06	2.20434	1.28078e-43	2.02677e-40	19245	protein tyrosine phosphatase 4a3	ENSMUSG00000059895
Cyp1b1	1660.2	3.289	9.56819e-38	1.20402e-34	13078	cytochrome P450, family 1, subfamily b, polypeptide 1	ENSMUSG00000024087
B930041F14Rik	452.04	2.12847	1.36149e-37	1.87181e-34	NA	NA	NA
Ctsd	7654.3	1.29615	1.87798e-37	2.01607e-34	13033	cathepsin D	ENSMUSG00000007891
Psrc1	593.837	2.16878	1.96007e-37	2.01607e-34	56742	proline/serine-rich coiled-coil 1	ENSMUSG00000068744
Zic3	1351.29	-6.55889	2.23556e-37	2.13899e-34	22773	zinc finger protein of the cerebellum 3	ENSMUSG00000067860
Zmat3	2429.68	2.18001	5.28607e-37	4.69646e-34	22401	zinc finger matrin type 3	ENSMUSG00000027663
Zfp365	219.58	4.85767	6.84428e-37	6.75373e-34	216049	zinc finger protein 365	ENSMUSG00000037855
Atp1a2	431.273	-5.15851	1.83067e-36	1.41223e-33	98660	ATPase, Na+/K+ transporting, alpha 2 polypeptide	ENSMUSG00000007097
Sp8	408.272	-4.99748	4.45796e-36	3.2367e-33	320145	trans-acting transcription factor 8	ENSMUSG00000048562
Slc4a11	621.947	2.96083	1.81736e-35	1.38807e-32	269356	solute carrier family 4, sodium bicarbonate transporter-like, member 11	ENSMUSG00000074796
Fam212b	154.709	4.57563	9.33292e-35	6.42789e-32	NA	NA	NA
Ercc5	775.017	1.54168	1.02273e-33	6.31171e-31	22592	excision repair cross-complementing rodent repair deficiency, complementation group 5	ENSMUSG00000026048
Ephx1	1717.58	4.01279	2.82561e-33	1.66077e-30	13849	epoxide hydrolase 1, microsomal	ENSMUSG00000038776
Nqo1	497.22	3.47871	1.14387e-32	7.42666e-30	18104	NAD(P)H dehydrogenase, quinone 1	ENSMUSG00000003849
Trp53inp1	1503.98	2.49094	2.22272e-31	1.20205e-28	60599	transformation related protein 53 inducible nuclear protein 1	ENSMUSG00000028211
Psors1c2	331.516	-3.32083	1.26799e-29	7.82009e-27	57390	psoriasis susceptibility 1 candidate 2 (human)	ENSMUSG00000024409
Sat1	2250.71	1.61074	4.76959e-29	2.23217e-26	20229	spermidine/spermine N1-acetyl transferase 1	ENSMUSG00000025283
Psapl1	207.962	3.43695	6.68821e-29	3.80753e-26	76943	prosaposin-like 1	ENSMUSG00000043430
Cxxc5	485.695	-3.20172	8.17161e-29	4.17053e-26	67393	CXXC finger 5	ENSMUSG00000046668
Fbxw9	878.944	1.79016	2.31967e-28	9.55793e-26	68628	F-box and WD-40 domain protein 9	ENSMUSG00000008167
Ier5	1198.21	1.45352	2.57921e-27	1.10625e-24	15939	immediate early response 5	ENSMUSG00000056708
Phlda3	1706.63	3.05554	6.21836e-27	2.57822e-24	27280	pleckstrin homology like domain, family A, member 3	ENSMUSG00000041801
Areg	838.626	2.13131	2.03966e-26	7.67538e-24	11839	amphiregulin	ENSMUSG00000029378
Oat	16034.5	-2.32979	6.8875e-26	1.84862e-23	18242	ornithine aminotransferase	ENSMUSG00000030934
Gsto1	6065.01	1.59819	9.82624e-26	2.55746e-23	14873	glutathione S-transferase omega 1	ENSMUSG00000025068
Slc35f2	1029.65	-2.02514	1.17237e-25	4.28895e-23	72022	solute carrier family 35, member F2	ENSMUSG00000042195
Tap1	239.393	2.33955	1.19112e-24	4.93711e-22	21354	transporter 1, ATP-binding cassette, sub-family B (MDR/TAP)	ENSMUSG00000037321
St6galnac2	175.186	-2.37702	2.43799e-24	1.00239e-21	20446	ST6 (alpha-N-acetyl-neuraminyl-2,3-beta-galactosyl-1,3)-N-acetylgalactosaminide alpha-2,6-sialyltransferase 2	ENSMUSG00000057286
Gsta1	244.505	3.21118	3.25903e-24	1.30375e-21	14857	glutathione S-transferase, alpha 1 (Ya)	ENSMUSG00000074183
Cd14	942.247	1.7355	6.86793e-23	2.10836e-20	12475	CD14 antigen	ENSMUSG00000051439
Aqp5	3908.18	-2.89708	1.29427e-22	3.60501e-20	11830	aquaporin 5	ENSMUSG00000044217
Mgst2	139.841	3.86967	2.1659e-22	7.73424e-20	211666	microsomal glutathione S-transferase 2	ENSMUSG00000074604
P2ry6	357.138	1.87653	9.26401e-22	3.20657e-19	233571	pyrimidinergic receptor P2Y, G-protein coupled, 6	ENSMUSG00000048779
Bbc3	452.849	1.9063	9.3065e-22	3.20657e-19	170770	BCL2 binding component 3	ENSMUSG00000002083
Endod1	2979.84	1.46963	1.29479e-21	3.74539e-19	71946	endonuclease domain containing 1	ENSMUSG00000037419
Tob1	1212.82	1.66666	1.39361e-21	3.90934e-19	22057	transducer of ErbB-2.1	ENSMUSG00000037573
Pklr	268.048	2.7642	1.63723e-21	5.19682e-19	18770	pyruvate kinase liver and red blood cell	ENSMUSG00000041237
Sprr1a	269.39	2.6008	1.98932e-21	6.4011e-19	20753	small proline-rich protein 1A	ENSMUSG00000050359
Limch1	110.334	-3.66362	8.22861e-21	2.57904e-18	77569	LIM and calponin homology domains 1	ENSMUSG00000037736
Bcat1	203.948	-3.69329	9.86751e-21	2.98853e-18	12035	branched chain aminotransferase 1, cytosolic	ENSMUSG00000030268
Tmem43	2108.33	1.18339	3.42288e-20	8.173e-18	74122	transmembrane protein 43	ENSMUSG00000030095
Ccdc88b	92.0206	4.08158	3.6881e-20	1.06528e-17	78317	coiled-coil domain containing 88B	ENSMUSG00000047810
Perp	4799.14	1.06957	4.94601e-20	1.06528e-17	64058	PERP, TP53 apoptosis effector	ENSMUSG00000019851
Ghr	174.17	-2.48072	9.62334e-20	2.63412e-17	14600	growth hormone receptor	ENSMUSG00000055737
Mgmt	81.3653	5.12802	1.05283e-19	2.49902e-17	17314	O-6-methylguanine-DNA methyltransferase	ENSMUSG00000054612
Ptk2b	960.729	1.47514	1.31089e-19	2.85156e-17	19229	PTK2 protein tyrosine kinase 2 beta	ENSMUSG00000059456
Slc9a3	840.908	-2.46625	1.67516e-19	3.57772e-17	105243	solute carrier family 9 (sodium/hydrogen exchanger), member 3	ENSMUSG00000036123
Ly6d	469.153	3.08317	2.37975e-19	5.85587e-17	17068	lymphocyte antigen 6 complex, locus D	ENSMUSG00000034634
Atp2c2	897.149	-2.51329	6.56511e-19	1.42162e-16	69047	ATPase, Ca++ transporting, type 2C, member 2	ENSMUSG00000034112
Ces2e	121.593	5.9933	7.7117e-19	1.64111e-16	234673	carboxylesterase 2E	ENSMUSG00000031886
Prkg2	2430.47	-1.40016	1.66187e-18	3.29557e-16	19092	protein kinase, cGMP-dependent, type II	ENSMUSG00000029334
Gnai1	4031.06	-2.35976	1.87178e-18	3.85052e-16	14677	guanine nucleotide binding protein (G protein), alpha inhibiting 1	ENSMUSG00000057614
Mdm2	2266.37	1.26572	2.2161e-18	4.25054e-16	17246	transformed mouse 3T3 cell double minute 2	ENSMUSG00000020184
Ngfr	295.252	-3.17725	3.22127e-18	7.41775e-16	18053	nerve growth factor receptor (TNFR superfamily, member 16)	ENSMUSG00000000120
Igf2bp1	899.764	-2.43117	3.83553e-18	7.26683e-16	140486	insulin-like growth factor 2 mRNA binding protein 1	ENSMUSG00000013415
St8sia4	506.337	-2.42654	4.46585e-18	8.61271e-16	20452	ST8 alpha-N-acetyl-neuraminide alpha-2,8-sialyltransferase 4	ENSMUSG00000040710
Commd3	1295.32	0.915043	4.64269e-18	8.81601e-16	12238	COMM domain containing 3	ENSMUSG00000051154
Nfe2l2	6609.91	1.42309	6.25286e-18	1.02916e-15	18024	nuclear factor, erythroid derived 2, like 2	ENSMUSG00000015839
Gna15	57.0037	3.28589	8.47027e-18	1.65435e-15	14676	guanine nucleotide binding protein, alpha 15	ENSMUSG00000034792
Etv5	1987.75	-1.76822	1.02312e-17	1.70397e-15	104156	ets variant 5	ENSMUSG00000013089
Mcam	332.851	3.43292	1.89289e-17	3.91846e-15	84004	melanoma cell adhesion molecule	ENSMUSG00000032135
Egflam	71.9407	-3.59985	2.41067e-17	4.84973e-15	268780	EGF-like, fibronectin type III and laminin G domains	ENSMUSG00000042961
Gss	3126.57	1.4259	2.53503e-17	4.58462e-15	14854	glutathione synthetase	ENSMUSG00000027610
Tfeb	1288.43	-1.36598	2.97099e-17	5.13257e-15	21425	transcription factor EB	ENSMUSG00000023990
Ecm1	246.083	2.09422	3.12468e-17	6.20967e-15	13601	extracellular matrix protein 1	ENSMUSG00000028108
Dclk1	203.266	-3.46698	4.73049e-17	9.29321e-15	13175	doublecortin-like kinase 1	ENSMUSG00000027797
Ccdc64	582.455	-2.02931	6.02311e-17	9.78189e-15	NA	NA	NA
Adgra3	340.188	2.28584	6.27208e-17	1.14857e-14	70693	adhesion G protein-coupled receptor A3	ENSMUSG00000029090
Dcxr	940.919	2.31082	6.33905e-17	1.024e-14	67880	dicarbonyl L-xylulose reductase	ENSMUSG00000039450
Mmp7	3151.23	2.09893	6.52897e-17	9.39684e-15	17393	matrix metallopeptidase 7	ENSMUSG00000018623
Orai2	499.146	1.55379	1.05485e-16	1.80299e-14	269717	ORAI calcium release-activated calcium modulator 2	ENSMUSG00000039747
Adgrv1	133.288	-2.66512	1.11117e-16	2.04608e-14	110789	adhesion G protein-coupled receptor V1	ENSMUSG00000069170
Ltf	40.896	3.56133	1.41354e-16	2.49266e-14	17002	lactotransferrin	ENSMUSG00000032496
Fam174b	270.326	-2.89563	1.65312e-16	2.8449e-14	100038347	family with sequence similarity 174, member B	ENSMUSG00000078670
Gsta4	3020.43	1.88681	1.85901e-16	2.79823e-14	14860	glutathione S-transferase, alpha 4	ENSMUSG00000032348
Ror2	904.989	-1.51019	2.05611e-16	3.04462e-14	26564	receptor tyrosine kinase-like orphan receptor 2	ENSMUSG00000021464
Ttc22	372.99	1.48825	2.89917e-16	4.20989e-14	230576	tetratricopeptide repeat domain 22	ENSMUSG00000034919
Ush1c	129.84	3.85915	3.06194e-16	5.49832e-14	72088	USH1 protein network component harmonin	ENSMUSG00000030838
Bax	3217.67	1.37534	3.23934e-16	4.59571e-14	12028	BCL2-associated X protein	ENSMUSG00000003873
Osbpl5	931.347	1.68706	3.24845e-16	4.40638e-14	79196	oxysterol binding protein-like 5	ENSMUSG00000037606
Esd	6129.93	1.41986	5.57895e-16	6.80939e-14	13885	esterase D/formylglutathione hydrolase	ENSMUSG00000021996
Nkx1-2	222.135	-4.26283	7.93921e-16	1.26831e-13	20231	NK1 homeobox 2	ENSMUSG00000048528
Wbp5	6501.94	-1.16128	8.29674e-16	1.14665e-13	NA	NA	NA
Gch1	316.576	2.09776	1.18291e-15	1.86919e-13	14528	GTP cyclohydrolase 1	ENSMUSG00000037580
Lama3	183.085	2.66746	1.34165e-15	2.07492e-13	16774	laminin, alpha 3	ENSMUSG00000024421
Zfp750	114.178	5.76852	1.37106e-15	1.9292e-13	319530	zinc finger protein 750	ENSMUSG00000039238
Plk2	2234.94	1.42194	2.29073e-15	2.97622e-13	20620	polo like kinase 2	ENSMUSG00000021701
Rbm20	585.295	-2.59368	2.98247e-15	4.28107e-13	73713	RNA binding motif protein 20	ENSMUSG00000043639
Hr	679.809	-1.79103	3.02942e-15	4.30363e-13	15460	lysine demethylase and nuclear receptor corepressor	ENSMUSG00000022096
Rgcc	637.969	-2.78232	3.68428e-15	5.16858e-13	66214	regulator of cell cycle	ENSMUSG00000022018
Ivl	40.2425	3.14269	4.2649e-15	5.31728e-13	16447	involucrin	ENSMUSG00000049128
S100a16	4231.5	1.39122	4.58723e-15	5.66195e-13	67860	S100 calcium binding protein A16	ENSMUSG00000074457
Abhd4	1750.37	1.23135	5.69175e-15	7.36535e-13	105501	abhydrolase domain containing 4	ENSMUSG00000040997
Scamp5	516.655	1.15718	6.5622e-15	8.68717e-13	56807	secretory carrier membrane protein 5	ENSMUSG00000040722
Hnf1a	264.834	1.79327	6.82503e-15	9.63293e-13	21405	HNF1 homeobox A	ENSMUSG00000029556
Ckmt1	3223.25	1.88207	8.21338e-15	9.99785e-13	12716	creatine kinase, mitochondrial 1, ubiquitous	ENSMUSG00000000308
Ms4a10	50.4145	4.60334	9.06948e-15	1.2724e-12	69826	membrane-spanning 4-domains, subfamily A, member 10	ENSMUSG00000024731
Vwa2	121.037	-2.31848	9.27155e-15	1.36925e-12	240675	von Willebrand factor A domain containing 2	ENSMUSG00000025082
AA467197	173.303	3.43337	9.48706e-15	1.32475e-12	433470	expressed sequence AA467197	ENSMUSG00000033213
Slco2a1	83.6343	-3.1108	1.25834e-14	1.52468e-12	24059	solute carrier organic anion transporter family, member 2a1	ENSMUSG00000032548
Tsku	469.788	1.80256	2.14476e-14	2.68678e-12	244152	tsukushi, small leucine rich proteoglycan	ENSMUSG00000049580
H6pd	1515.31	1.102	2.24382e-14	2.56052e-12	100198	hexose-6-phosphate dehydrogenase (glucose 1-dehydrogenase)	ENSMUSG00000028980
Etv4	1705.75	-1.10174	2.34067e-14	2.75604e-12	18612	ets variant 4	ENSMUSG00000017724
Pcdh19	95.6424	-2.36549	2.78482e-14	3.52011e-12	279653	protocadherin 19	ENSMUSG00000051323
4732456N10Rik	4167.56	2.45982	3.40934e-14	2.84952e-12	NA	NA	NA
Irf2bpl	1551.77	0.88663	4.75697e-14	5.31027e-12	238330	interferon regulatory factor 2 binding protein-like	ENSMUSG00000034168
Il1rn	1368.39	1.70916	5.06806e-14	5.71021e-12	16181	interleukin 1 receptor antagonist	ENSMUSG00000026981
Myo5a	1342.38	-1.57366	5.26923e-14	5.23467e-12	17918	myosin VA	ENSMUSG00000034593
Pear1	187.332	2.51237	5.47581e-14	5.77667e-12	73182	platelet endothelial aggregation receptor 1	ENSMUSG00000028073
Fyn	147.844	-2.86627	5.59156e-14	6.98041e-12	14360	Fyn proto-oncogene	ENSMUSG00000019843
Entpd3	1833.78	1.08308	1.28289e-13	1.38397e-11	215446	ectonucleoside triphosphate diphosphohydrolase 3	ENSMUSG00000041608
Golt1a	51.9709	2.75955	2.84795e-13	3.38992e-11	68338	golgi transport 1A	ENSMUSG00000103421
Ism1	822.986	-1.98828	3.79248e-13	3.68171e-11	319909	isthmin 1, angiogenesis inhibitor	ENSMUSG00000074766
Prkd1	51.7446	-2.9068	3.88821e-13	4.99528e-11	18760	protein kinase D1	ENSMUSG00000002688
Slc40a1	977.49	-1.14357	4.62259e-13	4.45079e-11	53945	solute carrier family 40 (iron-regulated transporter), member 1	ENSMUSG00000025993
Ttc9	613.227	1.37141	4.95533e-13	5.50679e-11	69480	tetratricopeptide repeat domain 9	ENSMUSG00000042734
S100a11	17656.6	1.00838	7.64249e-13	7.60484e-11	20195	S100 calcium binding protein A11	ENSMUSG00000027907
Rap2a	967.652	0.980803	9.19556e-13	9.00789e-11	76108	RAS related protein 2a	ENSMUSG00000051615
S100a10	10132.8	0.948832	9.53659e-13	9.34018e-11	20194	S100 calcium binding protein A10 (calpactin)	ENSMUSG00000041959
Cftr	957.154	-1.79487	9.87552e-13	9.59656e-11	12638	cystic fibrosis transmembrane conductance regulator	ENSMUSG00000041301
Anks4b	126.582	2.72126	9.89642e-13	1.08736e-10	72074	ankyrin repeat and sterile alpha motif domain containing 4B	ENSMUSG00000030909
B4galt5	3536.94	-1.31602	1.09459e-12	1.07419e-10	56336	UDP-Gal:betaGlcNAc beta 1,4-galactosyltransferase, polypeptide 5	ENSMUSG00000017929
Mpp1	3423.17	0.974991	1.93358e-12	1.59327e-10	17524	membrane protein, palmitoylated	ENSMUSG00000031402
Trp53i11	365.093	2.91807	1.96555e-12	2.07965e-10	277414	transformation related protein 53 inducible protein 11	ENSMUSG00000068735
Slc19a2	1034.39	1.12313	2.09277e-12	1.82913e-10	116914	solute carrier family 19 (thiamine transporter), member 2	ENSMUSG00000040918
Pmaip1	1521.9	1.35787	2.21404e-12	1.88531e-10	58801	phorbol-12-myristate-13-acetate-induced protein 1	ENSMUSG00000024521
Ckb	1816.21	-1.67325	2.32724e-12	1.96691e-10	12709	creatine kinase, brain	ENSMUSG00000001270
Muc20	216.448	3.10784	2.38478e-12	2.51224e-10	224116	mucin 20	ENSMUSG00000035638
Itgb4	7759.08	1.2316	2.43683e-12	2.21158e-10	192897	integrin beta 4	ENSMUSG00000020758
Fam222a	1941.08	-1.26013	3.01796e-12	2.49483e-10	433940	family with sequence similarity 222, member A	ENSMUSG00000041930
Epdr1	94.0937	2.63741	4.17995e-12	3.93515e-10	105298	ependymin related protein 1 (zebrafish)	ENSMUSG00000002808
Mapkapk3	943.596	1.15084	4.83536e-12	4.29602e-10	102626	mitogen-activated protein kinase-activated protein kinase 3	ENSMUSG00000032577
Xdh	253.933	1.85007	5.36916e-12	5.33506e-10	22436	xanthine dehydrogenase	ENSMUSG00000024066
Ikbke	854.399	1.19046	5.69644e-12	4.95487e-10	56489	inhibitor of kappaB kinase epsilon	ENSMUSG00000042349
Gtse1	2091.64	0.995308	5.87479e-12	5.07452e-10	29870	G two S phase expressed protein 1	ENSMUSG00000022385
Prr13	3313.56	1.20825	5.96082e-12	4.94621e-10	66151	proline rich 13	ENSMUSG00000023048
Fam65b	166.311	-1.28944	6.15034e-12	5.23536e-10	NA	NA	NA
Msln	7514.11	1.70952	6.50903e-12	4.95487e-10	56047	mesothelin	ENSMUSG00000063011
Fzd1	680.97	1.26947	7.22061e-12	6.06279e-10	14362	frizzled class receptor 1	ENSMUSG00000044674
Cdkn2a	4906.47	-1.10554	8.37849e-12	6.98746e-10	12578	cyclin dependent kinase inhibitor 2A	ENSMUSG00000044303
Rab11fip4	396.902	-1.91104	1.44661e-11	1.18247e-09	268451	RAB11 family interacting protein 4 (class II)	ENSMUSG00000017639
Serpinb5	881.429	1.80958	1.48466e-11	1.15462e-09	20724	serine (or cysteine) peptidase inhibitor, clade B, member 5	ENSMUSG00000067006
Sox17	446.896	3.04164	1.66431e-11	1.502e-09	20671	SRY (sex determining region Y)-box 17	ENSMUSG00000025902
S100a14	11492.4	1.0846	1.73579e-11	1.00057e-09	66166	S100 calcium binding protein A14	ENSMUSG00000042306
S100a6	23484.6	1.1211	1.84755e-11	1.502e-09	20200	S100 calcium binding protein A6 (calcyclin)	ENSMUSG00000001025
Pdgfc	325.355	-1.78228	1.8541e-11	1.78205e-09	54635	platelet-derived growth factor, C polypeptide	ENSMUSG00000028019
Plat	264.8	1.9756	2.08454e-11	1.9551e-09	18791	plasminogen activator, tissue	ENSMUSG00000031538
St3gal6	1492.57	-0.9696	2.65908e-11	2.22779e-09	54613	ST3 beta-galactoside alpha-2,3-sialyltransferase 6	ENSMUSG00000022747
Cadps	417.193	-2.24335	2.90761e-11	2.72386e-09	27062	Ca2+-dependent secretion activator	ENSMUSG00000054423
Pvrl4	297.605	1.45742	3.10577e-11	2.83372e-09	NA	NA	NA
Uba7	139.315	1.7308	3.34912e-11	2.63298e-09	74153	ubiquitin-like modifier activating enzyme 7	ENSMUSG00000032596
Pqlc3	261.149	1.92113	3.53672e-11	3.27181e-09	217430	PQ loop repeat containing	ENSMUSG00000045679
C630043F03Rik	287.56	-1.28633	3.88919e-11	3.51176e-09	68285	RIKEN cDNA C630043F03 gene	NA
Gata3	102.342	2.40181	4.23944e-11	4.10995e-09	14462	GATA binding protein 3	ENSMUSG00000015619
Fstl1	80.4073	-3.29181	5.22469e-11	3.98071e-09	14314	follistatin-like 1	ENSMUSG00000022816
Tspan5	2599.19	-1.10082	5.86452e-11	4.18383e-09	56224	tetraspanin 5	ENSMUSG00000028152
Akr1b8	1535.15	1.88108	6.42846e-11	5.05771e-09	14187	aldo-keto reductase family 1, member B8	ENSMUSG00000029762
Cpped1	1795.11	1.04667	6.46252e-11	5.05771e-09	223978	calcineurin-like phosphoesterase domain containing 1	ENSMUSG00000065979
Shisa5	1958.55	0.95394	6.50117e-11	4.86321e-09	66940	shisa family member 5	ENSMUSG00000025647
Glipr1	279.343	2.75324	8.06533e-11	5.89048e-09	73690	GLI pathogenesis-related 1 (glioma)	ENSMUSG00000056888
Spns2	3418.48	1.69437	8.29043e-11	5.3268e-09	216892	spinster homolog 2	ENSMUSG00000040447
Igsf9	1390.55	0.978391	8.64401e-11	6.27598e-09	93842	immunoglobulin superfamily, member 9	ENSMUSG00000037995
Cxx1c	40.1596	-2.89895	9.62632e-11	8.74231e-09	NA	NA	NA
Hgfac	2454.1	1.55576	1.12767e-10	8.15492e-09	54426	hepatocyte growth factor activator	ENSMUSG00000029102
Aif1l	269.795	-2.35195	1.16434e-10	9.39608e-09	108897	allograft inflammatory factor 1-like	ENSMUSG00000001864
Picalm	10273.6	-0.936789	1.17229e-10	7.44708e-09	233489	phosphatidylinositol binding clathrin assembly protein	ENSMUSG00000039361
Itm2b	4704.13	0.784376	1.20469e-10	8.59499e-09	16432	integral membrane protein 2B	ENSMUSG00000022108
H19	166.659	-2.445	1.26478e-10	8.92058e-09	14955	H19, imprinted maternally expressed transcript	ENSMUSG00000000031
Cdc42ep2	154.732	2.57058	1.27391e-10	9.99785e-09	104252	CDC42 effector protein (Rho GTPase binding) 2	ENSMUSG00000045664
Chmp2b	2644.39	0.68121	1.28265e-10	8.99523e-09	68942	charged multivesicular body protein 2B	ENSMUSG00000004843
Krt7	40285.1	1.11908	1.35969e-10	9.50137e-09	110310	keratin 7	ENSMUSG00000023039
Mtss1l	67.9906	-2.08943	1.39632e-10	1.19918e-08	NA	NA	NA
Ifngr1	1944.41	1.26472	1.44302e-10	9.9296e-09	15979	interferon gamma receptor 1	ENSMUSG00000020009
Alad	3300.19	1.14913	1.44653e-10	9.9296e-09	17025	aminolevulinate, delta-, dehydratase	ENSMUSG00000028393
Lgi2	80.844	-2.68035	1.45611e-10	9.9296e-09	246316	leucine-rich repeat LGI family, member 2	ENSMUSG00000039252
Pea15a	2573.73	-1.43527	1.7662e-10	1.12921e-08	18611	proliferation and apoptosis adaptor protein 15A	ENSMUSG00000013698
Gjb1	45.7977	2.36497	1.83557e-10	1.55946e-08	14618	gap junction protein, beta 1	ENSMUSG00000047797
Slc39a11	1040.69	1.03642	2.10904e-10	1.33914e-08	69806	solute carrier family 39 (metal ion transporter), member 11	ENSMUSG00000041654
Gm14137	325.337	1.73047	2.29008e-10	1.74924e-08	623781	predicted gene 14137	ENSMUSG00000055926
Serpinb10	197.743	-2.33751	2.49493e-10	1.91506e-08	241197	serine (or cysteine) peptidase inhibitor, clade B (ovalbumin), member 10	ENSMUSG00000092572
Cdhr5	251.132	1.6365	2.65388e-10	2.06745e-08	72040	cadherin-related family member 5	ENSMUSG00000025497
Lif	373.298	1.2767	2.74886e-10	2.13023e-08	16878	leukemia inhibitory factor	ENSMUSG00000034394
Slc23a3	192.929	1.54653	3.19182e-10	2.40421e-08	22626	solute carrier family 23 (nucleobase transporters), member 3	ENSMUSG00000026205
Dgka	695.176	1.62041	3.21914e-10	2.30507e-08	13139	diacylglycerol kinase, alpha	ENSMUSG00000025357
Gm3776	239.419	2.62156	3.86533e-10	2.90421e-08	100042295	predicted gene 3776	ENSMUSG00000111709
Krt4	12989.3	0.824349	4.04447e-10	1.84773e-08	16682	keratin 4	ENSMUSG00000059668
Cdkn2b	547.328	1.26515	4.11921e-10	2.83783e-08	12579	cyclin dependent kinase inhibitor 2B	ENSMUSG00000073802
Arhgap40	157.857	1.43154	4.36482e-10	2.77703e-08	545481	Rho GTPase activating protein 40	ENSMUSG00000074625
Lor	1526.87	1.68043	4.86371e-10	2.82475e-08	16939	loricrin	ENSMUSG00000043165
Rnase1	100.052	-2.16722	5.55976e-10	3.44841e-08	19752	ribonuclease, RNase A family, 1 (pancreatic)	ENSMUSG00000035896
Rps6ka2	624.03	-1.8545	5.78242e-10	3.91615e-08	20112	ribosomal protein S6 kinase, polypeptide 2	ENSMUSG00000023809
Anxa8	1645.77	1.90881	6.07824e-10	3.91615e-08	11752	annexin A8	ENSMUSG00000021950
Lgals3	7368.86	1.68818	6.1472e-10	3.37255e-08	16854	lectin, galactose binding, soluble 3	ENSMUSG00000050335
Egr1	655.702	1.82448	6.31098e-10	3.87539e-08	13653	early growth response 1	ENSMUSG00000038418
Reep1	299.978	-2.10009	6.40701e-10	4.51204e-08	52250	receptor accessory protein 1	ENSMUSG00000052852
Cgref1	117.677	2.08866	6.42126e-10	4.855e-08	68567	cell growth regulator with EF hand domain 1	ENSMUSG00000029161
Myo6	2306.41	1.07317	6.52454e-10	3.81685e-08	17920	myosin VI	ENSMUSG00000033577
Syt8	380.261	1.52397	6.60545e-10	4.62932e-08	55925	synaptotagmin VIII	ENSMUSG00000031098
Dok4	421.377	1.3314	6.76471e-10	4.09293e-08	114255	docking protein 4	ENSMUSG00000040631
Fam214b	189.429	1.58001	7.06443e-10	4.85124e-08	230088	family with sequence similarity 214, member B	ENSMUSG00000036002
Alas1	1511.57	0.559635	8.14299e-10	4.97793e-08	11655	aminolevulinic acid synthase 1	ENSMUSG00000032786
Ctgf	8519.09	1.76983	8.25078e-10	4.37207e-08	NA	NA	NA
Hdac9	276.937	-1.69116	9.19768e-10	6.26447e-08	79221	histone deacetylase 9	ENSMUSG00000004698
Isx	900.017	2.20216	9.5506e-10	5.28022e-08	71597	intestine specific homeobox	ENSMUSG00000031621
Myh14	5973.25	0.723187	1.01615e-09	5.91612e-08	71960	myosin, heavy polypeptide 14	ENSMUSG00000030739
Ddias	555.722	1.0606	1.02443e-09	6.50532e-08	74041	DNA damage-induced apoptosis suppressor	ENSMUSG00000030641
Polk	430.69	1.44895	1.05659e-09	6.92291e-08	27015	polymerase (DNA directed), kappa	ENSMUSG00000021668
Cblc	1646.56	0.91175	1.09948e-09	6.39057e-08	80794	Casitas B-lineage lymphoma c	ENSMUSG00000040525
Ceacam1	11620.3	1.27443	1.11097e-09	6.39755e-08	26365	carcinoembryonic antigen-related cell adhesion molecule 1	ENSMUSG00000074272
Gstp2	4045.9	1.58131	1.26512e-09	6.39206e-08	14869	glutathione S-transferase, pi 2	ENSMUSG00000038155
Ppp1r13l	1327.17	1.01271	1.27563e-09	7.61287e-08	333654	protein phosphatase 1, regulatory subunit 13 like	ENSMUSG00000040734
Gm7978	28.6163	-2.6987	1.34121e-09	1.58908e-07	NA	NA	NA
Pgpep1	1158.91	1.09834	1.86778e-09	9.90389e-08	66522	pyroglutamyl-peptidase I	ENSMUSG00000056204
Cldn4	5430.31	1.12333	1.97236e-09	1.10156e-07	12740	claudin 4	ENSMUSG00000047501
Cdh11	120.937	-2.76488	2.06992e-09	1.15084e-07	12552	cadherin 11	ENSMUSG00000031673
Hsd17b2	27.1719	3.72091	2.08565e-09	2.32854e-07	15486	hydroxysteroid (17-beta) dehydrogenase 2	ENSMUSG00000031844
Chrm1	40.3801	-2.85195	2.21179e-09	1.21874e-07	12669	cholinergic receptor, muscarinic 1, CNS	ENSMUSG00000032773
Pycard	33.1724	2.8397	2.23281e-09	1.55432e-07	66824	PYD and CARD domain containing	ENSMUSG00000030793
Ei24	3808.14	0.764061	2.45669e-09	1.19672e-07	13663	etoposide induced 2.4 mRNA	ENSMUSG00000062762
Gpr83	55.5209	-2.64431	2.73829e-09	1.70055e-07	14608	G protein-coupled receptor 83	ENSMUSG00000031932
Krt8	57357.7	1.32238	2.82187e-09	1.36239e-07	16691	keratin 8	ENSMUSG00000049382
Plekhh2	195.287	-1.63346	2.84065e-09	1.55141e-07	213556	pleckstrin homology domain containing, family H (with MyTH4 domain) member 2	ENSMUSG00000040852
Ces2f	24.4252	2.87767	3.46794e-09	2.80144e-07	71903	carboxylesterase 2F	ENSMUSG00000062826
Krt19	56117.8	1.38715	3.8361e-09	1.57498e-07	16669	keratin 19	ENSMUSG00000020911
Slc27a2	27.8712	-2.79014	4.20914e-09	4.31653e-07	26458	solute carrier family 27 (fatty acid transporter), member 2	ENSMUSG00000027359
Sypl	7468.91	-1.1046	4.52431e-09	2.42566e-07	19027	synaptophysin-like protein	ENSMUSG00000020570
Edn1	616.66	2.13514	4.74775e-09	2.7658e-07	13614	endothelin 1	ENSMUSG00000021367
Stard5	495.861	1.10689	4.77316e-09	2.77527e-07	170460	StAR-related lipid transfer (START) domain containing 5	ENSMUSG00000046027
Stx7	2788.21	0.747451	4.87363e-09	2.60173e-07	53331	syntaxin 7	ENSMUSG00000019998
Mst1r	398.721	1.25973	4.97681e-09	2.62513e-07	19882	macrophage stimulating 1 receptor (c-met-related tyrosine kinase)	ENSMUSG00000032584
Nptxr	540.143	-1.33202	5.0998e-09	2.67856e-07	73340	neuronal pentraxin receptor	ENSMUSG00000022421
Abcc4	3520.52	0.930875	5.38174e-09	2.85064e-07	239273	ATP-binding cassette, sub-family C (CFTR/MRP), member 4	ENSMUSG00000032849
Rnf169	701.563	1.20173	5.39122e-09	3.19528e-07	108937	ring finger protein 169	ENSMUSG00000058761
Glul	2048.65	-1.67166	5.88423e-09	2.86856e-07	14645	glutamate-ammonia ligase (glutamine synthetase)	ENSMUSG00000026473
Stap2	948.125	0.796956	7.02495e-09	3.34907e-07	106766	signal transducing adaptor family member 2	ENSMUSG00000038781
Cd320	825.512	-0.903655	7.48065e-09	3.55164e-07	54219	CD320 antigen	ENSMUSG00000002308
Abcb1b	342.131	1.82451	7.83191e-09	4.62713e-07	18669	ATP-binding cassette, sub-family B (MDR/TAP), member 1B	ENSMUSG00000028970
Arl14	292.93	1.22531	8.07231e-09	4.64711e-07	71619	ADP-ribosylation factor-like 14	ENSMUSG00000098207
B3gnt5	812.397	-1.56951	8.58087e-09	4.30538e-07	108105	UDP-GlcNAc:betaGal beta-1,3-N-acetylglucosaminyltransferase 5	ENSMUSG00000022686
Fas	22.9182	2.71529	8.6721e-09	8.65046e-07	14102	Fas (TNF receptor superfamily member 6)	ENSMUSG00000024778
Rasgef1a	66.2515	1.83075	8.68959e-09	4.32477e-07	70727	RasGEF domain family, member 1A	ENSMUSG00000030134
Srxn1	1740.7	1.36893	8.87495e-09	4.1193e-07	76650	sulfiredoxin 1 homolog (S. cerevisiae)	ENSMUSG00000032802
Homer2	2642.78	-0.944287	8.97139e-09	4.56119e-07	26557	homer scaffolding protein 2	ENSMUSG00000025813
Afap1l2	434.015	1.0739	9.77499e-09	5.29088e-07	226250	actin filament associated protein 1-like 2	ENSMUSG00000025083
Arrdc4	856.141	0.781096	9.88721e-09	4.62713e-07	66412	arrestin domain containing 4	ENSMUSG00000042659
Tmem45b	3234.25	1.47593	1.05528e-08	5.18815e-07	235135	transmembrane protein 45b	ENSMUSG00000041737
[truncated: 2,718 more rows]
