# Supplementary material for: EGFR controls transcriptional and metabolic rewiring in KRASG12D colorectal cancer
Source: EMBO Mol Med. 2025 May 6;17(6):1355–92. doi: 10.1038/s44321-025-00240-4 (PMC12162862; doi:10.1038/s44321-025-00240-4)
Supplement: Supplementary file 5 — Source data Fig. 1 [file 44321_2025_240_MOESM5_ESM.zip]

Archive with 10 entries (8 files):
- Fig.1/
- __MACOSX/._Fig.1
- Fig.1/1E_ImageData/
- __MACOSX/Fig.1/._1E_ImageData
- Fig.1/EMM-2024-19999-V5_Source_Data_Fig.1.xlsx
- __MACOSX/Fig.1/._EMM-2024-19999-V5_Source_Data_Fig.1.xlsx
- Fig.1/1E_ImageData/chemidoc123 2020-10-30 13h03m13s(Chemiluminescence)_HSP90.tif
- __MACOSX/Fig.1/1E_ImageData/._chemidoc123 2020-10-30 13h03m13s(Chemiluminescence)_HSP90.tif
- Fig.1/1E_ImageData/chemidoc123 2020-10-30 13h27m14s(Chemiluminescence)_GLUT1.tif
- __MACOSX/Fig.1/1E_ImageData/._chemidoc123 2020-10-30 13h27m14s(Chemiluminescence)_GLUT1.tif
