# Supplementary material for: EGFR controls transcriptional and metabolic rewiring in KRASG12D colorectal cancer
Source: EMBO Mol Med. 2025 May 6;17(6):1355–92. doi: 10.1038/s44321-025-00240-4 (PMC12162862; doi:10.1038/s44321-025-00240-4)
Supplement: Supplementary file 5 — Source data Fig. 1 [file 44321_2025_240_MOESM5_ESM.zip › Fig.1/EMM-2024-19999-V5_Source_Data_Fig.1.xlsx]

## Sheet: Sheet1
	Fig. 1 B
	Doubling Rate of AKP, AKPE and AP
	AKP	AKPE	AP
	0.855225	0.769867
	1.18883	0.927111
	0.822257	0.871127
	0.981893	1.01567
	1.02668	1.07029
	1.12512
		0.887805
		0.759829
		0.617439
			0.445222
			0.477657
			0.586004
	Fig. 1 C
	MFI [x10^2] of Ki67
	AKP							AKPE					AP
	73.55	26.65	73.55	26.65	44.4	33.97	49.03	101.89	59.45	68.08	50.09	53.58
			93.09	32.92	57.89	31.45	40.12	110.52	31.61	57.28	43.94	35.9
			61.74	57.08	71	30.28	63.49	75.53	45.14	56.52	33.19	58.02
													19.19	19.45
													24.41	43.3
													20.39	43.75
	Fig. 1 C
	% positive of AnnexinV+ plus 7AAD
	AKP		AKPE			AP
	25.85		68.73	67.02
	35.13		35.45	40.63
	47.98	46.69	78.98	39.17	37.63
	61.81		59.69	24.55	38.61
	32.4	35	37.31	76.79	45.02
	31.32	45.95
			28.87	30.15
						48.38	74.1	47.06
						35.54	42.33	40.16	64.56
						39.54	62.32	68.37
						67.4	70.33
	Fig. 1 C
	% EdU positive
	AKP	AKPE
	60.4	38.9
	53.3	41.3
	58.2	56
	Fig. 1 D
	Absolute Glucose levels [nmol/avg µg protein/12h]
	AKP				AKPE
	-2.4	-2.8	-3.37	-2.85	-2.33	-1.8	-3.04	-1.5
	-2.94	-3.29	-4.16	-2.96	-2.93	-2.56	-2.8	-3.62
	-3.14	-1.49	-3.15	-3.28	-2.27	-2.24	-2.5	-2.17
	Fig. 1 E
	Relative GLUT1 expression (fc over housekeeping ctrl)
	AKP	AKPE
	4.76847	3.15351
	3.27376	2.19901
	4.59361	1.9835
	5.4949
	Fig. 1 F
	mean grey intensity [x10^3] of GLUT1
	Nucleus		Membrane
	AKP	AKPE	AKP	AKPE
	7.05438	5.74549	7.54019	4.81554
	7.14333	5.47174	6.68662	4.5544
	4.83412	6.78421	5.37528	5.6595
	7.35709	7.23756	7.27761	6.04079
	Fig. 1 G
	Foldchange of Pyruvate over Lactate ratio
	AKP				AKPE
	0.909807	0.9811	0.971478	0.979624	1.67895	1.72168	1.37379	1.61538
	1.15148	1.17824	1.02403	1.00915	2.15415	2.08479	2.08454	2.03822
	0.808769	0.916157	0.914738	1.15543	1.49908	1.59304	1.54664	1.74339
	Fig. 1 H
	Absolute Pyruvate levels [nmol/avg µg protein/12h]
	AKP				AKPE
	-0.0793	-0.0807	-0.097	-0.102	-0.064	-0.042	-0.123	-0.019
	-0.0723	-0.0914	-0.132	-0.067	-0.066	-0.057	-0.006	-0.057
	-0.129	-0.0627	-0.128	-0.079	-0.074	-0.085	-0.083	-0.06
	Fig. 1 I
	Absolute Lactate levels [nmol/avg µg protein/12h]
	AKP				AKPE
	2.55137	2.14217	2.11496	2.37185	0.998738	1.14806	1.75365	1.37407
	2.62177	2.09723	2.99816	3.26938	1.1316	1.32123	1.50999	1.55691
	2.13021	1.61177	2.76857	2.17823	1.23819	1.21207	1.43514	1.11066
	Fig. 1 J
	Absolute Glutamate levels [nmol/avg µg protein/12h]
	AKP				AKPE
	0.005992	0.006445	0.002503	0.009376	0.00062	0.003986	0.004038	0.002031
	0.008687	0.001914	0.003888	0.014452	0.002932	0.001783	0.011443	0.002443
	0.002967	0.004112	0.006385	0.001704	0.004009	-0.00669	0.001492	0.001769
	Fig. 1 K
	Absolute Glutamine levels [nmol/avg µg protein/12h]
	AKP				AKPE
	0.061059	-0.1167	-0.15237	-0.05224	-0.01176	0.06409	-0.01795	-0.00227
	-0.04359	-0.08692	-0.06499	0.020292	-0.12218	-0.05754	0.01746	-0.07128
	-0.07542	-0.00832	-0.02726	-0.1837	-0.09061	-0.10353	-0.09713	-0.01658
