# Supplementary material for: EGFR controls transcriptional and metabolic rewiring in KRASG12D colorectal cancer
Source: EMBO Mol Med. 2025 May 6;17(6):1355–92. doi: 10.1038/s44321-025-00240-4 (PMC12162862; doi:10.1038/s44321-025-00240-4)
Supplement: Supplementary file 6 — Source data Fig. 2 [file 44321_2025_240_MOESM6_ESM.zip]

Archive with 6 entries (5 files):
- Fig.2/2E_ImageData/
- Fig.2/2E_ImageData/G6PDH_AKP_20x.tif
- Fig.2/2E_ImageData/G6PDH_AKPE_20x.tif
- Fig.2/2E_ImageData/GAPDH_AKP_20x.tif
- Fig.2/2E_ImageData/GAPDH_AKPE_20x.tif
- Fig.2/EMM-2024-19999-V5_Source_Data_Fig.2.xlsx
