# Supplementary material for: EGFR controls transcriptional and metabolic rewiring in KRASG12D colorectal cancer
Source: EMBO Mol Med. 2025 May 6;17(6):1355–92. doi: 10.1038/s44321-025-00240-4 (PMC12162862; doi:10.1038/s44321-025-00240-4)
Supplement: Supplementary file 6 — Source data Fig. 2 [file 44321_2025_240_MOESM6_ESM.zip › Fig.2/EMM-2024-19999-V5_Source_Data_Fig.2.xlsx]

## Sheet: Fig.2
	Fig. 2 B							Fig. 2 C																		Fig. 2E			Fig. 2E
	Ranked metabolites according to %13C-glutamine labeling (Dataset EV3)							Absolute abundance of fractional labeling from %13C-glutamine																		G6PDH mean intensity/cell			GAPDH mean intensity/cell
		SAMPLES	LABELING_PCTS	COMPOUND	level	Rank		Compound	2-Hydroxyglutarate	2-Hydroxyglutarate	aKG	aKG	Citrate	Citrate	Fumarate	Fumarate	Glutamate	Glutamate	Glutamine	Glutamine	Malate	Malate	Succinic Acid	Succinic Acid		AKP	AKPE		AKP	AKPE
	1	REP1_AKP	0	2-hydroxy isocapric acid	AKP	52		Genotype	AKP	AKPE	AKP	AKPE	AKP	AKPE	AKP	AKPE	AKP	AKPE	AKP	AKPE	AKP	AKPE	AKP	AKPE		1.74	98.6		56.27	32.95
	2	REP1_AKP	0.544	2-Hydroxyglutarate	AKP	13		M+0_Rep_1	7690000	6460000	11700000	12500000	106000000	68000000	6650000	8720000	534000000	339000000	472000000	269000000	196000000	235000000	2330000	2580000		57.59	66.96		53.26	55.9
	3	REP1_AKP	0	3-hydroxybutyric acid	AKP	48		M+0_Rep_2	10400000	4760000	7360000	6830000	115000000	77400000	10000000	8730000	1240000000	492000000	697000000	573000000	276000000	202000000	2450000	2890000		12.21	103.83		92.5	45.44
	4	REP1_AKP	0.759	5-Oxoproline (pyroglutamic Acid)	AKP	3		M+0_Rep_3	21700000	11100000	13800000	17200000	129000000	115000000	11500000	10900000	896000000	612000000	633000000	513000000	339000000	317000000	2580000	3550000		63.2	67.74		38.86	59.95
	5	REP1_AKP	0.028	Acetyl CoA	AKP	42		M+1_Rep_1	963000	1240000	2120000	3260000	18200000	18500000	970000	2130000	94500000	86000000	37300000	20800000	29500000	60500000	210000	509000		97	107.61		71.4	46.28
	6	REP1_AKP	0.204	Acetyl-aspartate	AKP	27		M+1_Rep_2	432000	468000	519000	1110000	11800000	14800000	550000	980000	99300000	89700000	44000000	41300000	19600000	34500000	61800	60800		84.95	54.18		60.63	34.65
	7	REP1_AKP	0.06	Acetyl-carnitine	AKP	43		M+1_Rep_3	1160000	1570000	1020000	2980000	12100000	21700000	760000	1770000	68600000	112000000	38400000	39700000	21800000	50600000	30100	489000		95.79	85.87		39.29	29.76
	8	REP1_AKP	0	Acetyl-cysteine	AKP	88		M+2_Rep_1	967000	1630000	1880000	4040000	21000000	28800000	1550000	4270000	89700000	108000000	13500000	7170000	48800000	120000000	579000	1530000		94.13	121.18		55.99	35.67
	9	REP1_AKP	0	Adenine	AKP	82		M+2_Rep_2	18500	579000	277000	1360000	14200000	22700000	1170000	2590000	72300000	103000000	8130000	11900000	36200000	78400000	109000	641000		85.99	53.97		37.09	34.86
	10	REP1_AKP	0.006	Adenosine	AKP	63		M+2_Rep_3	105000	1640000	537000	3180000	10800000	26100000	1110000	2790000	45700000	109000000	6450000	13800000	32200000	81900000	230000	1280000		0	96.73		78.21	51.62
	11	REP1_AKP	0.074	ADP	AKP	50		M+3_Rep_1	1350000	2360000	3950000	8280000	17400000	25100000	1530000	3170000	191000000	230000000	36300000	19800000	45700000	88400000	52300	189000		0	99.72		72.94	28.26
	12	REP1_AKP	0.573	aKG	AKP	6		M+3_Rep_2	198000	1100000	1370000	3580000	14000000	21800000	1690000	3120000	256000000	276000000	29400000	36000000	50100000	98400000				45.6	103.02		77.27	26.9
	13	REP1_AKP	0.022	Alanine	AKP	57		M+3_Rep_3	323000	2280000	1810000	5940000	10200000	21100000	1470000	2500000	134000000	221000000	22800000	34500000	42200000	73500000		45000		0	60.54		42.52	31.28
	14	REP1_AKP	0.008	AMP	AKP	67		M+4_Rep_1	220000	364000	508000	1260000	27900000	44800000	4040000	10300000	27800000	36300000	170000000	121000000	120000000	288000000	1970000	5120000		0	27.75		84.51	41.59
	15	REP1_AKP	0.001	Arginine	AKP	79		M+4_Rep_2		110000	209000	551000	38300000	48300000	6300000	9060000	56600000	52300000	269000000	249000000	191000000	281000000	1370000	3600000		0.17	119.44		26.9	32.3
	16	REP1_AKP	0.276	Argininosuccinate	AKP	20		M+4_Rep_3	44600	413000	313000	880000	21500000	35500000	4800000	6730000	25700000	34100000	189000000	161000000	136000000	202000000	1690000	4090000		0.02	84.12		54.17	32.6
	17	REP1_AKP	0.929	Asparagine	AKP	1		M+5_Rep_1	7810000	10000000	12200000	29000000	17200000	20100000			660000000	862000000	4920000000	3510000000						3.08	80.28		80.6	40.47
	18	REP1_AKP	0.4	Aspartate	AKP	14		M+5_Rep_2	2340000	6470000	7990000	15600000	10900000	17000000			1590000000	1300000000	7820000000	7230000000						28.02	43.11		75.01	35.74
	19	REP1_AKP	0.032	ATP	AKP	51		M+5_Rep_3	3480000	11000000	9520000	20400000	12400000	19100000			725000000	800000000	5510000000	4680000000						1.23	90.98		55.2	26.49
	20	REP1_AKP	0	Betaine	AKP	94		M+6_Rep_1					1250000	2070000												62.24	93.15		93.33	30.74
	21	REP1_AKP	0	Butyric acid	AKP	61		M+6_Rep_2					1330000	2890000												113.31	86.17		64.58	31.32
	22	REP1_AKP	0.249	Butyryl-carnitine	AKP	28		M+6_Rep_3					820000	1900000												31.95	66.98		78.17	41.53
	23	REP1_AKP	0.001	Carnitine	AKP	84																				31.54	97.09		75.56	26.96
	24	REP1_AKP	0.324	CDP	AKP	7																				8.04	68.31		72.71	34.22
	25	REP1_AKP	0.261	Cis-aconitate	AKP	19																				0.56	78.93		60.8	31.18
	26	REP1_AKP	0.406	Citrate	AKP	15		Fig. 2 D																		7.09	52.71		60.29	31.42
	27	REP1_AKP	0.103	CMP	AKP	49		Oxygen Consumption Rate of AKP and AKPE [pmol/min/CellN]																		60.42	110.34		58.26	28.57
	28	REP1_AKP	0.114	Creatine	AKP	33		Time (minutes)	AKP REP1		AKPE REP1		AKP REP2		AKPE REP2		AKP REP3		AKPE REP3							38.55	54.71		68.09	19.85
	29	REP1_AKP	0	Creatinine	AKP	96			mean	SD	mean	SD	mean	SD	mean	SD	mean	SD	mean	SD						3.18	59.5		45.87	38.47
	30	REP1_AKP	0.115	CTP	AKP	36		1.41	0.05	0.03	0.4	0.06	0.56	0.14	0.7	0.18	0.27	0.1	0.53	0.09						6.43	57.8		70.37	48.86
	31	REP1_AKP	0.001	Cystathionine	AKP	77		7.96	0.05	0.03	0.4	0.06	0.56	0.13	0.71	0.17	0.26	0.09	0.54	0.09						15.1	96.52		45.8	29.22
	32	REP1_AKP	0	Cysteine	AKP	30		14.52	0.05	0.03	0.4	0.06	0.56	0.13	0.71	0.17	0.26	0.09	0.54	0.09						132.82	87.93		50.75	32.81
	33	REP1_AKP	0	Cystine	AKP	41		21.07	0.05	0.03	0.39	0.06	0.56	0.13	0.71	0.17	0.26	0.09	0.54	0.09						0	73.46		46.85	29.92
	34	REP1_AKP	0.228	Cytidine	AKP	38		28.75	0.03	0.01	0.16	0.02	0.28	0.06	0.31	0.07	0.13	0.04	0.24	0.04						0	61.15		47.71	33.25
	35	REP1_AKP	0.208	Cytosine	AKP	32		36.34	0.03	0.01	0.16	0.02	0.23	0.05	0.29	0.06	0.11	0.03	0.24	0.04						145.53	57.78		33.79	36.58
	36	REP1_AKP	0.117	D-GlcN-Ac	AKP	39		43.94	0.02	0.01	0.16	0.02	0.23	0.04	0.3	0.07	0.1	0.03	0.24	0.04						14.49	62.21		40.42	38.71
	37	REP1_AKP	0	Decanoic acid	AKP	97		50.6	0.13	0.06	0.71	0.15	0.87	0.25	1.25	0.36	0.49	0.14	0.92	0.16						132.09	74.78		68.27	37
	38	REP1_AKP	0	dihydroxyacetone phosphate (DHAP)	AKP	98		57.16	0.14	0.07	0.75	0.16	0.93	0.25	1.28	0.34	0.53	0.15	0.94	0.17						45.63	18.92		49.21	37.47
	39	REP1_AKP	0	FAD	AKP	99		63.71	0.15	0.07	0.76	0.16	0.96	0.25	1.3	0.32	0.54	0.16	0.95	0.18						28.48	38.37		80.35	35.75
	40	REP1_AKP	0	Folate	AKP	100		70.35	0.02	0.01	0.09	0.02	0.13	0.01	0.16	0.05	0.07	0.02	0.13	0.03						1	32.82		64.35	36.08
	41	REP1_AKP	0.003	Fructose	AKP	69		76.91	0.02	0.01	0.1	0.01	0.14	0.01	0.17	0.03	0.07	0.02	0.14	0.02						35.61	43.26		42.82	29.81
	42	REP1_AKP	0.026	fructose 1,6-diphosphate	AKP	54		83.48	0.02	0.01	0.1	0.01	0.13	0.02	0.17	0.03	0.07	0.02	0.14	0.03						81.04	36.21		35.49	40.5
	43	REP1_AKP	0.002	Fructose-6-phosphate	AKP	76																				25.94	49.19		56.89	34.37
	44	REP1_AKP	0.483	Fumarate	AKP	10																				0	119.47		91.32	42.3
	45	REP1_AKP	0	G6P	AKP	101																				0	25.96		70.26	34.19
	46	REP1_AKP	0.785	gama-Glutamylcysteine	AKP	4																				0	39.07		70.24	33.29
	47	REP1_AKP	0	GDP	AKP	102																				0.85	76.08		67.66	33.92
	48	REP1_AKP	0.002	Glucose	AKP	74																				0	132.29		36.28	37.89
	49	REP1_AKP	0.607	Glutamate	AKP	5																				2.49	57.98		57.01	37.11
	50	REP1_AKP	0.91	Glutamine	AKP	2																				0.43	138.13		61	34.03
	51	REP1_AKP	0	Glycerol 3-phosphate	AKP	85																				0	7.88		54.57	36.99
	52	REP1_AKP	0	Glycine	AKP	91																				0	15.74		36.84	40.64
	53	REP1_AKP	0.005	GMP	AKP	70																				0	13.76		56.26	40.3
	54	REP1_AKP	0.419	GSH	AKP	21																				0	76.36		69.92	27.22
	55	REP1_AKP	0.61	GSSG	AKP	11																				1.1	43.9		76.58	38.2
	56	REP1_AKP	0.029	GTP	AKP	53																				1.86	67.31		104.28	39.07
	57	REP1_AKP	0	Guanine	AKP	83																				3.74	31.4		110.12	43.43
	58	REP1_AKP	0.01	Guanosine	AKP	65																				0	18.96		36.69	46.11
	59	REP1_AKP	0.013	Guanosine Diphosphate (GDP)	AKP	66																				3.4	65.68		56.44	38.08
	60	REP1_AKP	0	Hypotaurine	AKP	92																				5.51	112.98		64.11	44.28
	61	REP1_AKP	0	Hypoxanthine	AKP	87																				7.56	26.33		96.95	54.26
	62	REP1_AKP	0.007	IMP	AKP	68																				82.12	34.66		45.87	52.78
	63	REP1_AKP	0.013	Inosine	AKP	62																				72.2	0.31		78.56	24.48
	64	REP1_AKP	0	IsoLeucine	AKP	93																				122.49	44.39		43.16	40.07
	65	REP1_AKP	0.017	Lactate	AKP	59																				28	5.83		97.85	26.86
	66	REP1_AKP	0	Leucine	AKP	90																				77.47	178.23		81.88	36.51
	67	REP1_AKP	0	Linoleic acid	AKP	64																				31.8	106.75		76.84	26.77
	68	REP1_AKP	0	Lysine	AKP	86																				113.46	52.05		58	33.06
	69	REP1_AKP	0.487	Malate	AKP	9																				85.96	17.47		64.92	35.4
	70	REP1_AKP	0	Methionine	AKP	89																				61.36	54.06		83.79	28.57
	71	REP1_AKP	0	methyl-lysine (N)	AKP	103																				86.27	131.19		90.26	22.01
	72	REP1_AKP	0	Myristic acid	AKP	104																				69.1	39.38		92.69	28.16
	73	REP1_AKP	0	Myristoyl-carnitine	AKP	105																				106	62		90.8	48.21
	74	REP1_AKP	0	NAD+	AKP	106																				82.29	18.08		84.01	31.73
	75	REP1_AKP	0	NADH	AKP	107																				117.47	31.81		58.06	44.04
	76	REP1_AKP	0	NADP+	AKP	108																				131.51	14.6		90.62	35.14
	77	REP1_AKP	0	NADPH	AKP	109																				71.81	102.46		85.24	37.26
	78	REP1_AKP	0	nicotinamide	AKP	110																				51.68	117.62		81.08	26.04
	79	REP1_AKP	0	Octanoic acid	AKP	111																				70.24	31.54		80.05	24.87
	80	REP1_AKP	0	Oleic acid	AKP	112																				1.27	49.64		71.38	37.93
	81	REP1_AKP	0.32	Ornithine	AKP	23																				4.05	100.19		46.85	35
	82	REP1_AKP	0.171	Palmitic acid	AKP	34																				131.57	76.07		78.87	57.21
	83	REP1_AKP	0.008	Palmitoleic acid	AKP	44																				162.88	26.08		49.01	37.72
	84	REP1_AKP	0	Palmitoyl-carnitine	AKP	113																				21.05	45.2		106.72	36.72
	85	REP1_AKP	0	Pantothenate	AKP	114																				43.69	70.34		98.78	25.16
	86	REP1_AKP	0.137	PEP	AKP	35																				64.63	35.47		51.93	23.66
	87	REP1_AKP	0.001	Phenylalanine	AKP	78																				93.15	39.12		65.98	18.03
	88	REP1_AKP	0.001	Phosphocreatine	AKP	80																				8.34	80.86		79.23	46.31
	89	REP1_AKP	0.319	Proline	AKP	26																				64.72	109.33		89.57	21.05
	90	REP1_AKP	0	Propionyl-carnitine	AKP	115																				31.55	30.39		49.96	34.85
	91	REP1_AKP	0	Pyroglutamate	AKP	116																				128.07	30.15		67.22	34.81
	92	REP1_AKP	0.011	Pyruvate	AKP	58																				7.5	92.61		57.46	23.39
	93	REP1_AKP	0	Riboflavin	AKP	117																				100.02	57.55		83.94	28.53
	94	REP1_AKP	0	Ribose	AKP	75																				94.79	11.12		69.42	33.7
	95	REP1_AKP	0.014	Ribose phosphate	AKP	56																				32.56	29.26		82.95	35.5
	96	REP1_AKP	0.007	S-Adenosyl-L-Homocysteine	AKP	55																				33.72	46.65		79.21	18.24
	97	REP1_AKP	0.004	S-Adenosyl-L-Methionine	AKP	73																				72.12	78.15		62.78	35.88
	98	REP1_AKP	0	Serine	AKP	118																				125.12	42.36		83.56	16.59
	99	REP1_AKP	0.06	Stearic acid	AKP	40																				48.69	18.82		94.19	23.12
	100	REP1_AKP	0.506	Succinic Acid	AKP	8																				65.7	50.79		46.9	24.51
	101	REP1_AKP	0	Succinyladenosine	AKP	119																				53.83	37.56		39.68	13.63
	102	REP1_AKP	0	SuccinylCys	AKP	120																				36.86	31.9		58.09	26.2
	103	REP1_AKP	0.402	SuccinylGSH	AKP	18																				83.56	16.25		54.31	19.05
	104	REP1_AKP	0	SuccniylCys	AKP	71																				74.08	19.61		60.45	32.19
	105	REP1_AKP	0	Taurine	AKP	121																				33.66	88.49		41.52	21.61
	106	REP1_AKP	0	Thiamine	AKP	122																				39.92	22.03		103.2	14.72
	107	REP1_AKP	0	Threonine	AKP	123																				49.3	74.73		82.3	33.55
	108	REP1_AKP	0.237	Thymidine	AKP	12																				6.87	61.81		50.39	45.86
	109	REP1_AKP	0	Thymidine 5-triphosphate (TTP)	AKP	46																				68.37	93.55		78.05	22.85
	110	REP1_AKP	0.164	Thymine	AKP	31																				37.78	26.16		84.5	19.57
	111	REP1_AKP	0.038	Tryptophan	AKP	45																				19.25	47.77		61.09	28.32
	112	REP1_AKP	0.032	Tyrosine	AKP	47																				54.94	65.6		43.07	38.98
	113	REP1_AKP	0.361	UDP	AKP	25																				17.35	15.87		79.96	33.73
	114	REP1_AKP	0.41	UDP-GlcNAc	AKP	16																				35.37	28.25		55.73	27.29
	115	REP1_AKP	0.369	UMP	AKP	29																				17.34	40.76		59.13	25.13
	116	REP1_AKP	0.382	Uracil	AKP	17																				24.83	9.86		49.58	18.5
	117	REP1_AKP	0	Urate	AKP	81																				38.93	43.94		60.15	15.74
	118	REP1_AKP	0.311	Uridine	AKP	37																				13.82	26.96		81.5	24.1
	119	REP1_AKP	0.38	uridine diphosphate galactose/glucose	AKP	22																				58.39	18.93		72.26	41.83
	120	REP1_AKP	0.326	UTP	AKP	24																				114.49	17		112.48	47.35
	121	REP1_AKP	0	Valine	AKP	95																				139.15	55.25		82	33.53
	122	REP1_AKP	0.003	Xanthine	AKP	72																				145.34	68.46		85.62	40.69
	123	REP1_AKP	0.007	Xylulose 5-phosphate	AKP	60																				137.41	94.02		50.34	52.08
	124	REP2_AKP	0	2-hydroxy isocapric acid	AKP	52																				104.08	31.91		64.68	35.25
	125	REP2_AKP	0.19	2-Hydroxyglutarate	AKP	13																				164.29	16.99		78.29	32.02
	126	REP2_AKP	0	3-hydroxybutyric acid	AKP	48																				43.73	5.83		84.63	39.79
	127	REP2_AKP	0.561	5-Oxoproline (pyroglutamic Acid)	AKP	3																				59.97	53.15		75.92	25.48
	128	REP2_AKP	0.044	Acetyl CoA	AKP	42																				56.79	13.42		78.6	40.22
	129	REP2_AKP	0.186	Acetyl-aspartate	AKP	27																				57.06	58.71		82.3	48.57
	130	REP2_AKP	0.04	Acetyl-carnitine	AKP	43																				11.45	62.4		81.48	31.55
	131	REP2_AKP	0	Acetyl-cysteine	AKP	88																				64.05	150.8		92.88	20.52
	132	REP2_AKP	0.002	Adenine	AKP	82																				13.23	13.86		82.97	14.02
	133	REP2_AKP	0.027	Adenosine	AKP	63																				30.56	77.54		93.08	35.22
	134	REP2_AKP	0.012	ADP	AKP	50																				14.32	90.06		66.4	32.2
	135	REP2_AKP	0.556	aKG	AKP	6																				28.52	71.15		97.56	41.62
	136	REP2_AKP	0.018	Alanine	AKP	57																				20.42	57.54		68.8	29.88
	137	REP2_AKP	0.005	AMP	AKP	67																				19.62	45.34		74.44	24.28
	138	REP2_AKP	0.001	Arginine	AKP	79																				26.13	91.25		39.77	28.14
	139	REP2_AKP	0.3	Argininosuccinate	AKP	20																				59.11	62.17		109.11	37.81
	140	REP2_AKP	0.938	Asparagine	AKP	1																				26.59	41.62		55.59	16.04
	141	REP2_AKP	0.401	Aspartate	AKP	14																				79.67	91.94		66.27	61.86
	142	REP2_AKP	0.031	ATP	AKP	51																				24.23	65.48		88.63	19.6
	143	REP2_AKP	0	Betaine	AKP	94																				0.22	158.4		116.84	36.46
	144	REP2_AKP	0	Butyric acid	AKP	61																				12.4	61.21		121.41	54.6
	145	REP2_AKP	0.236	Butyryl-carnitine	AKP	28																				13.56	75.97		69.57	31.72
	146	REP2_AKP	0.001	Carnitine	AKP	84																				27.8	39.9		67.02	32
	147	REP2_AKP	0.403	CDP	AKP	7																				52.65	48.74		74.49	21.19
	148	REP2_AKP	0.177	Cis-aconitate	AKP	19																				43.89	131.7		52.23	19.45
	149	REP2_AKP	0.383	Citrate	AKP	15																				64.6	117.09		86.63	34.21
	150	REP2_AKP	0	CMP	AKP	49																				38.35	65.33		96.55	36.97
	151	REP2_AKP	0.155	Creatine	AKP	33																				69.9	32.12		90.09	35.16
	152	REP2_AKP	0	Creatinine	AKP	96																				7.66	53.42		103.11	32.91
	153	REP2_AKP	0.011	CTP	AKP	36																				92.17	68.77		121.59	25.32
	154	REP2_AKP	0	Cystathionine	AKP	77																				28.03	38.23		76.03	33.6
	155	REP2_AKP	0	Cysteine	AKP	30																				65.19	63.55		70.49	22.05
	156	REP2_AKP	0	Cystine	AKP	41																				38.79	77.36		67.74	31.85
	157	REP2_AKP	0.042	Cytidine	AKP	38																				82.06	69.46		82.16	35.7
	158	REP2_AKP	0	Cytosine	AKP	32																				53.47	29.88		61.54	40.32
	159	REP2_AKP	0.062	D-GlcN-Ac	AKP	39																				110.74	47.2		81.9	65.55
	160	REP2_AKP	0	Decanoic acid	AKP	97																				100.63	86.31		80.58	38.97
	161	REP2_AKP	0	dihydroxyacetone phosphate (DHAP)	AKP	98																				43.41	107.22		92.54	75.31
	162	REP2_AKP	0	FAD	AKP	99																				89.84	76.2		73.66	64.76
	163	REP2_AKP	0	Folate	AKP	100																				0.3	108.36		68.89	61.13
	164	REP2_AKP	0.004	Fructose	AKP	69																				68.77	36.19		62.8	71.38
	165	REP2_AKP	0.027	fructose 1,6-diphosphate	AKP	54																				57.77	28.75		101.24	50.82
	166	REP2_AKP	0.002	Fructose-6-phosphate	AKP	76																				0.21	108.77		108.74	65.8
	167	REP2_AKP	0.464	Fumarate	AKP	10																				47.91	45.32		113.02	86.24
	168	REP2_AKP	0	G6P	AKP	101																				116	12.02		77.17	47.14
	169	REP2_AKP	0.361	gama-Glutamylcysteine	AKP	4																				55.04	132.99		61.55	43.36
	170	REP2_AKP	0	GDP	AKP	102																				44.78	139.2		52.6	52.99
	171	REP2_AKP	0.003	Glucose	AKP	74																				11.06	46.34		72.56	50.22
	172	REP2_AKP	0.596	Glutamate	AKP	5																				35.73	37.92		109.59	41.25
	173	REP2_AKP	0.916	Glutamine	AKP	2																				8.82	69.04		51.96	52.03
	174	REP2_AKP	0	Glycerol 3-phosphate	AKP	85																				11.15	92.08		80.81	41.17
	175	REP2_AKP	0	Glycine	AKP	91																				73.76	124.89		83.37	44.24
	176	REP2_AKP	0.018	GMP	AKP	70																				53.11	57.14		41.51	50.4
	177	REP2_AKP	0.036	GSH	AKP	21																				39.26	110.91		80.66	51.59
	178	REP2_AKP	0.11	GSSG	AKP	11																				31.56	21.83		92.06	45.46
	179	REP2_AKP	0.029	GTP	AKP	53																				16.18	48.15		46.69	48.39
	180	REP2_AKP	0	Guanine	AKP	83																				0.01	148.93		63.31	48.69
	181	REP2_AKP	0.003	Guanosine	AKP	65																				55.81	62.76		87.36	56.59
	182	REP2_AKP	0.004	Guanosine Diphosphate (GDP)	AKP	66																				0	46.93		73.53	62.9
	183	REP2_AKP	0	Hypotaurine	AKP	92																				66.41	9.52		103.1	46.24
	184	REP2_AKP	0	Hypoxanthine	AKP	87																				119.51	22.79		82.83	33.85
	185	REP2_AKP	0.007	IMP	AKP	68																				50.68	73.52		74.25	71.61
	186	REP2_AKP	0.011	Inosine	AKP	62																				34.96	106.74		81.42	54.29
	187	REP2_AKP	0	IsoLeucine	AKP	93																				21.38	66.78		80.31	66.83
	188	REP2_AKP	0.012	Lactate	AKP	59																				46.01	8.27		79.8	91.16
	189	REP2_AKP	0	Leucine	AKP	90																				58.69	93.78		93.93	58.02
	190	REP2_AKP	0	Linoleic acid	AKP	64																				40.84	101.61		72.11	54
	191	REP2_AKP	0	Lysine	AKP	86																				58.88	93.57		84.26	48.71
	192	REP2_AKP	0.484	Malate	AKP	9																				105.62	44.24		49.24	30.44
	193	REP2_AKP	0	Methionine	AKP	89																				13.53	63.93		30.1	42.05
	194	REP2_AKP	0	methyl-lysine (N)	AKP	103																				92.75	67.82		58.44	30.58
	195	REP2_AKP	0	Myristic acid	AKP	104																				0.64	33.17		53.04	49.48
	196	REP2_AKP	0	Myristoyl-carnitine	AKP	105																				23.42	144.58		70.1	35.11
	197	REP2_AKP	0	NAD+	AKP	106																				29.35	10.17		86.8	45.33
	198	REP2_AKP	0	NADH	AKP	107																				4.58	115.83		83.97	37.32
	199	REP2_AKP	0	NADP+	AKP	108																				5.08	103.06		61.01	33.5
	200	REP2_AKP	0	NADPH	AKP	109																				13.12	62.7		93.44	71.09
	201	REP2_AKP	0	nicotinamide	AKP	110																				57.29	25.42		31.79	48.05
	202	REP2_AKP	0	Octanoic acid	AKP	111																				8.1	75.78		33.8	64.92
	203	REP2_AKP	0	Oleic acid	AKP	112																				28.51	125.68		72.95	30.98
	204	REP2_AKP	0.233	Ornithine	AKP	23																				43.8	104.7		84.39	54.34
	205	REP2_AKP	0.023	Palmitic acid	AKP	34																				23.39	63.46		85.1	24.92
	206	REP2_AKP	0	Palmitoleic acid	AKP	44																				23.89	82.71		83.94	43.76
	207	REP2_AKP	0	Palmitoyl-carnitine	AKP	113																				88.6	11.99		54.07	56.15
	208	REP2_AKP	0	Pantothenate	AKP	114																				65.32	95.07		55.71	59.81
	209	REP2_AKP	0.168	PEP	AKP	35																				156.66	88.35		73.55	42.65
	210	REP2_AKP	0.001	Phenylalanine	AKP	78																				51.68	110.55		88.87	41.74
	211	REP2_AKP	0	Phosphocreatine	AKP	80																				53.68	31.95		103.36	58.65
	212	REP2_AKP	0.159	Proline	AKP	26																				49.32	89.68		87.91	46.31
	213	REP2_AKP	0	Propionyl-carnitine	AKP	115																				60.63	72.39		89.7	27.13
	214	REP2_AKP	0	Pyroglutamate	AKP	116																				14.33	82.99		94.32	50.5
	215	REP2_AKP	0.014	Pyruvate	AKP	58																				183.49	102.03		91.1	35.85
	216	REP2_AKP	0	Riboflavin	AKP	117																				33.73	30.38		36.99	27.82
	217	REP2_AKP	0.003	Ribose	AKP	75																				64.98	69.47		49.83	50.67
	218	REP2_AKP	0.008	Ribose phosphate	AKP	56																				161.04	32.9		52.25	31.92
	219	REP2_AKP	0.008	S-Adenosyl-L-Homocysteine	AKP	55																				27.82	42.78		52.31	61.59
	220	REP2_AKP	0.003	S-Adenosyl-L-Methionine	AKP	73																				20.87	111.25		48.54	60.32
	221	REP2_AKP	0	Serine	AKP	118																				60.05	37.78		70.91	48.26
	222	REP2_AKP	0.01	Stearic acid	AKP	40																				55.27	81.39		71.28	54.83
	223	REP2_AKP	0.37	Succinic Acid	AKP	8																				75.21	57.07		76.59	31.35
	224	REP2_AKP	0	Succinyladenosine	AKP	119																				48.7	63.01		52.38	34.83
	225	REP2_AKP	0	SuccinylCys	AKP	120																				25.23	104.28		26.28	39.58
	226	REP2_AKP	0	SuccinylGSH	AKP	18																				11.79	97.07		51.97	32.84
	227	REP2_AKP	0	SuccniylCys	AKP	71																				19.47	24.53		41.14	47.01
	228	REP2_AKP	0	Taurine	AKP	121																				51.51	60.17		63.55	40.26
	229	REP2_AKP	0	Thiamine	AKP	122																				39.76	50.5		71.42	28.05
	230	REP2_AKP	0	Threonine	AKP	123																				79.4	123.21		53.87	33.42
	231	REP2_AKP	0.487	Thymidine	AKP	12																				31.26	60.23		61.9	32.3
	232	REP2_AKP	0	Thymidine 5-triphosphate (TTP)	AKP	46																				0.69	125.07		62.2	31.94
	233	REP2_AKP	0.198	Thymine	AKP	31																				70.44	20.14		75.07	48.15
	234	REP2_AKP	0.042	Tryptophan	AKP	45																				38.39	59.5		53.53	44.68
	235	REP2_AKP	0.047	Tyrosine	AKP	47																				44.39	33.64		50.67	39.34
	236	REP2_AKP	0.061	UDP	AKP	25																				19.22	34.37		48.33	44
	237	REP2_AKP	0.1	UDP-GlcNAc	AKP	16																				25.53	51.29		76.68	33.66
	238	REP2_AKP	0	UMP	AKP	29																				25.48	35.85		54.17	53.96
	239	REP2_AKP	0.17	Uracil	AKP	17																				29.73	58.34		53.57	33.27
	240	REP2_AKP	0.002	Urate	AKP	81																				15.9	56.13		82.97	40.79
	241	REP2_AKP	0	Uridine	AKP	37																				32.99	104.27		23.78	32.73
	242	REP2_AKP	0.071	uridine diphosphate galactose/glucose	AKP	22																				19.13	58.8		60.09	35.39
	243	REP2_AKP	0.104	UTP	AKP	24																				28.72	36.67		82.84	36.49
	244	REP2_AKP	0	Valine	AKP	95																				75.79	53.51		58.45	38.48
	245	REP2_AKP	0.004	Xanthine	AKP	72																				32.8	29.49		61.37	41.76
	246	REP2_AKP	0	Xylulose 5-phosphate	AKP	60																				15.77	84.16		74.28	35.18
	247	REP3_AKP	0	2-hydroxy isocapric acid	AKP	52																				38.69	35.59		102.06	24.36
	248	REP3_AKP	0.148	2-Hydroxyglutarate	AKP	13																				33.29	47.51		77.7	44.27
	249	REP3_AKP	0.067	3-hydroxybutyric acid	AKP	48																				5.26	87.6		76.49	25.93
	250	REP3_AKP	0.52	5-Oxoproline (pyroglutamic Acid)	AKP	3																				21.88	66.29		80.22	52.53
	251	REP3_AKP	0.06	Acetyl CoA	AKP	42																				7.61	94.41		54.97	26.77
	252	REP3_AKP	0.178	Acetyl-aspartate	AKP	27																				9.39	62.47		50.34	45.72
	253	REP3_AKP	0.046	Acetyl-carnitine	AKP	43																				24.42	45.23		54.68	32.27
	254	REP3_AKP	0	Acetyl-cysteine	AKP	88																				20.98	34.44		57.64	40.69
	255	REP3_AKP	0	Adenine	AKP	82																				3.7	89.3		62.87	54.25
	256	REP3_AKP	0.005	Adenosine	AKP	63																				5.66	22.56		66.72	35.32
	257	REP3_AKP	0.047	ADP	AKP	50																				12.85	5.91		92.08	43.58
	258	REP3_AKP	0.451	aKG	AKP	6																				106.07	82.21		78.32	25.43
	259	REP3_AKP	0.01	Alanine	AKP	57																				39.62	78.92		75.87	25.87
	260	REP3_AKP	0.002	AMP	AKP	67																				19.21	61.88		62.05	36.49
	261	REP3_AKP	0.001	Arginine	AKP	79																				23.07	121.93		60.47	28.08
	262	REP3_AKP	0.222	Argininosuccinate	AKP	20																				27.7	107.37		75.09	41.04
	263	REP3_AKP	0.935	Asparagine	AKP	1																				68.11	29.74		67.51	34.3
	264	REP3_AKP	0.326	Aspartate	AKP	14																				83.94	32.21		45.09	27.82
	265	REP3_AKP	0.031	ATP	AKP	51																				44.11	29.62		61.24	48.23
	266	REP3_AKP	0	Betaine	AKP	94																				18.78	18.42		58.9	30.14
	267	REP3_AKP	0	Butyric acid	AKP	61																				108.9	85.74		91.79	29.55
	268	REP3_AKP	0.229	Butyryl-carnitine	AKP	28																				83.66	115.5		54.21	40.09
	269	REP3_AKP	0	Carnitine	AKP	84																				40.71	59.26		74.02	29.78
	270	REP3_AKP	0.423	CDP	AKP	7																				2.4	63.98		53.58	33.95
	271	REP3_AKP	0.143	Cis-aconitate	AKP	19																				51.5	59.2		75.19	27.94
	272	REP3_AKP	0.283	Citrate	AKP	15																				50.39	36.72		78.75	32.36
	273	REP3_AKP	0	CMP	AKP	49																				42.52	36.32		80.13	32.82
	274	REP3_AKP	0.079	Creatine	AKP	33																				41.97	7.69		64.48	27.57
	275	REP3_AKP	0	Creatinine	AKP	96																				46.8	51.55		58.38	28.59
	276	REP3_AKP	0.008	CTP	AKP	36																				17.5	40.2		90.71	28.28
	277	REP3_AKP	0.002	Cystathionine	AKP	77																				53.77	77.85		78.93	41.4
	278	REP3_AKP	0.816	Cysteine	AKP	30																				28.47	57.21		89.26	30.03
	279	REP3_AKP	0	Cystine	AKP	41																				70.28	55.15		36.12	36.07
	280	REP3_AKP	0.02	Cytidine	AKP	38																				67.54	8.64		82.17	40.46
	281	REP3_AKP	0	Cytosine	AKP	32																				32.96	4.25		101.85	39.89
	282	REP3_AKP	0.161	D-GlcN-Ac	AKP	39																				27.14	3.8		111.57	36.09
	283	REP3_AKP	0	Decanoic acid	AKP	97																				27.34	0.04		52.14	27.04
	284	REP3_AKP	0	dihydroxyacetone phosphate (DHAP)	AKP	98																				31.01	3.4		54.3	33.63
	285	REP3_AKP	0	FAD	AKP	99																				86.09	24.34		78.64	33.95
	286	REP3_AKP	0	Folate	AKP	100																				21.6	4.12		63.82	26.36
	287	REP3_AKP	0.004	Fructose	AKP	69																				85.33	40.54		78.89	17.85
	288	REP3_AKP	0.025	fructose 1,6-diphosphate	AKP	54																				157.63	12.39		84	52.29
	289	REP3_AKP	0.002	Fructose-6-phosphate	AKP	76																				50.3	7.2		65.66	26.46
	290	REP3_AKP	0.375	Fumarate	AKP	10																				19.55	16.4		45.81	31.58
	291	REP3_AKP	0	G6P	AKP	101																				17.69	24.51		62.31	29.38
	292	REP3_AKP	0.473	gama-Glutamylcysteine	AKP	4																				37.13	5.74		88.73	42.28
	293	REP3_AKP	0	GDP	AKP	102																				12.27	39.54		91.43	23.22
	294	REP3_AKP	0.003	Glucose	AKP	74																				35.8	8.49		56.15	39.15
	295	REP3_AKP	0.491	Glutamate	AKP	5																				27.79	4.71		62.36	27.71
	296	REP3_AKP	0.895	Glutamine	AKP	2																				16.14	28.7		70.66	34.7
	297	REP3_AKP	0	Glycerol 3-phosphate	AKP	85																				43.63	49.9		60.75	39.83
	298	REP3_AKP	0	Glycine	AKP	91																				12.26	14.84		58.22	36.85
	299	REP3_AKP	0	GMP	AKP	70																				95.22	10.66		81.26	31.25
	300	REP3_AKP	0.029	GSH	AKP	21																				9.29	121.62		69.97	22.97
	301	REP3_AKP	0.065	GSSG	AKP	11																				61.26	55.81		47.71	33.78
	302	REP3_AKP	0.029	GTP	AKP	53																				28.84	20.72		89.26	41.05
	303	REP3_AKP	0	Guanine	AKP	83																				14.18	158.23		67.12	25.54
	304	REP3_AKP	0.006	Guanosine	AKP	65																				62.87	41.4		71.03	22.24
	305	REP3_AKP	0.004	Guanosine Diphosphate (GDP)	AKP	66																				25.74	50.23		43.17	25.5
	306	REP3_AKP	0	Hypotaurine	AKP	92																				14.38	43.14		86.56	32.98
	307	REP3_AKP	0	Hypoxanthine	AKP	87																				48.99	34.26		56.35	33.43
	308	REP3_AKP	0.006	IMP	AKP	68																				51.66	31.46		82.85	35.57
	309	REP3_AKP	0.011	Inosine	AKP	62																				51.57	30.03		41.61	35.71
	310	REP3_AKP	0	IsoLeucine	AKP	93																				44.91	64.42		92.07	40.49
	311	REP3_AKP	0.014	Lactate	AKP	59																				17.81	163.76		87.07	26.54
	312	REP3_AKP	0	Leucine	AKP	90																				16.31	17.35		45.49	25.03
	313	REP3_AKP	0.02	Linoleic acid	AKP	64																				73.04	12.19		57	31.78
	314	REP3_AKP	0	Lysine	AKP	86																				55.1	38.77		66.7	30.04
	315	REP3_AKP	0.368	Malate	AKP	9																				57.83	26.3		81.99	32.71
	316	REP3_AKP	0	Methionine	AKP	89																				21.29	87.38		72.98	35.27
	317	REP3_AKP	0	methyl-lysine (N)	AKP	103																				85.71	16.15		55.95	54.17
	318	REP3_AKP	0	Myristic acid	AKP	104																				76.25	40.56		65.87	44.69
	319	REP3_AKP	0	Myristoyl-carnitine	AKP	105																				87.74	27.35		36.44	28.29
	320	REP3_AKP	0	NAD+	AKP	106																				142.16	58.74		57.62	46.84
	321	REP3_AKP	0	NADH	AKP	107																				51.75	34.41		92.72	24.3
	322	REP3_AKP	0	NADP+	AKP	108																				52.95	19.47		99.52	37.9
	323	REP3_AKP	0	NADPH	AKP	109																				32.55	12.38		108.45	22.72
	324	REP3_AKP	0	nicotinamide	AKP	110																				27.12	28.78		85.82	27.34
	325	REP3_AKP	0	Octanoic acid	AKP	111																				27.34	16.62		57.31	56.57
	326	REP3_AKP	0	Oleic acid	AKP	112																				47.75	15.71		101.12	37.96
	327	REP3_AKP	0.186	Ornithine	AKP	23																				57.23	1.91		91.1	27.34
	328	REP3_AKP	0.02	Palmitic acid	AKP	34																				76.14	19.88		95.29	34.42
	329	REP3_AKP	0	Palmitoleic acid	AKP	44																				44.97	27.59		118.93	31.48
	330	REP3_AKP	0	Palmitoyl-carnitine	AKP	113																				108.7	5.64		97.62	24.18
	331	REP3_AKP	0	Pantothenate	AKP	114																				13.77	39.7		60.56	35.75
	332	REP3_AKP	0.16	PEP	AKP	35																				1.44	3.37		91.76	43.95
	333	REP3_AKP	0.002	Phenylalanine	AKP	78																				85.45	11.87		50.09	39.09
	334	REP3_AKP	0.002	Phosphocreatine	AKP	80																				97.46	14.35		68.01	33.66
	335	REP3_AKP	0.141	Proline	AKP	26																				10.38	35.42		91.85	46.52
	336	REP3_AKP	0	Propionyl-carnitine	AKP	115																				25.9	102.55		48.26	15.92
	337	REP3_AKP	0	Pyroglutamate	AKP	116																				67.2	3.43		43	50.77
	338	REP3_AKP	0.021	Pyruvate	AKP	58																				114.92	154.22		69.97	41.34
	339	REP3_AKP	0	Riboflavin	AKP	117																				49.58	48.18		44.16	21.51
	340	REP3_AKP	0.005	Ribose	AKP	75																				49.17	22.4		90.98	36
	341	REP3_AKP	0	Ribose phosphate	AKP	56																				0.08	21.49		79.61	33.15
	342	REP3_AKP	0.053	S-Adenosyl-L-Homocysteine	AKP	55																				84.24	111.68		58.85	43.56
	343	REP3_AKP	0.003	S-Adenosyl-L-Methionine	AKP	73																				162.14	7.07		65.46	33.57
	344	REP3_AKP	0	Serine	AKP	118																				34.28	0		47.07	33.99
	345	REP3_AKP	0.009	Stearic acid	AKP	40																				44.25	41.9		55.27	26.35
	346	REP3_AKP	0.423	Succinic Acid	AKP	8																				39.79	43.99		56.49	26.09
	347	REP3_AKP	0	Succinyladenosine	AKP	119																				64.8	58.64		31.24	42.26
	348	REP3_AKP	0	SuccinylCys	AKP	120																				63.71	34.56		70.97	24.37
	349	REP3_AKP	0	SuccinylGSH	AKP	18																				47.94	16.96		75.24	52.38
	350	REP3_AKP	0.023	SuccniylCys	AKP	71																				54.82	2.38		58.25	40.45
	351	REP3_AKP	0	Taurine	AKP	121																				38.89	57.5		67.36	43.71
	352	REP3_AKP	0	Thiamine	AKP	122																				33.92	3.91		41.24	36.98
	353	REP3_AKP	0	Threonine	AKP	123																				43.36	133.71		88.51	38.11
	354	REP3_AKP	0.121	Thymidine	AKP	12																				42.56	4.43		49.65	40.41
	355	REP3_AKP	0	Thymidine 5-triphosphate (TTP)	AKP	46																				57.52	44.72		79.4	38.66
	356	REP3_AKP	0.051	Thymine	AKP	31																				0.33	66.75		63.42	32.53
	357	REP3_AKP	0.071	Tryptophan	AKP	45																				35.62	0.76		58.39	34.35
	358	REP3_AKP	0.04	Tyrosine	AKP	47																				54.86	65.28		59.06	34.59
	359	REP3_AKP	0.05	UDP	AKP	25																				40.67	141.89		66.13	31.93
	360	REP3_AKP	0.077	UDP-GlcNAc	AKP	16																				37.98	131.35		51.87	33.96
	361	REP3_AKP	0	UMP	AKP	29																				48.78	35.71		57.4	39.38
	362	REP3_AKP	0.102	Uracil	AKP	17																				81.22	43.84		40.83	37.53
	363	REP3_AKP	0.001	Urate	AKP	81																				34.03	0.08		53.6	41.61
	364	REP3_AKP	0	Uridine	AKP	37																				91.29	5.26		88.37	48.84
	365	REP3_AKP	0.056	uridine diphosphate galactose/glucose	AKP	22																				32.83	90.37		71.38	25.87
	366	REP3_AKP	0.066	UTP	AKP	24																				63.79	9.9		39.83	45.59
	367	REP3_AKP	0	Valine	AKP	95																				118.8	84.42		80.07	36.65
	368	REP3_AKP	0.003	Xanthine	AKP	72																				27.7	40.23		53.12	39.86
	369	REP3_AKP	0	Xylulose 5-phosphate	AKP	60																				119.47	17.19		31.86	31.84
	370	REP1_AKPE	0.083	2-hydroxy isocapric acid	AKPE	52																				94.01	83.9		65.79	36.95
	371	REP1_AKPE	0.651	2-Hydroxyglutarate	AKPE	13																				82.42	22.35		55.71	26.52
	372	REP1_AKPE	0	3-hydroxybutyric acid	AKPE	48																				35.45	70.46		57.57	40.11
	373	REP1_AKPE	0.712	5-Oxoproline (pyroglutamic Acid)	AKPE	3																				64.06	32.52		83.63	62.42
	374	REP1_AKPE	0.086	Acetyl CoA	AKPE	42																				60.92	40.86		72.24	38.14
	375	REP1_AKPE	0.575	Acetyl-aspartate	AKPE	27																				45.49	2.1		60.5	35.41
	376	REP1_AKPE	0.078	Acetyl-carnitine	AKPE	43																				48.55	18.57		40.74	29.73
	377	REP1_AKPE	0	Acetyl-cysteine	AKPE	88																				25.45	63.17		34.55	38.66
	378	REP1_AKPE	0	Adenine	AKPE	82																				22.39	27.02		89.44	40.9
	379	REP1_AKPE	0.006	Adenosine	AKPE	63																				63.2	9.67		56.14	33.12
	380	REP1_AKPE	0.026	ADP	AKPE	50																				56.13	21.86		61.78	33.09
	381	REP1_AKPE	0.729	aKG	AKPE	6																				97.23	5.69		79.97	27.75
	382	REP1_AKPE	0.013	Alanine	AKPE	57																				18.9	10.24		64.61	29.89
	383	REP1_AKPE	0.01	AMP	AKPE	67																				89.45	4.54		50.06	30.3
	384	REP1_AKPE	0.001	Arginine	AKPE	79																				68.14	0		47	50.87
	385	REP1_AKPE	0.427	Argininosuccinate	AKPE	20																				65.82	7.62		57.54	25.96
	386	REP1_AKPE	0.925	Asparagine	AKPE	1																				90.91	0.02		39.32	34.44
	387	REP1_AKPE	0.547	Aspartate	AKPE	14																				44.17	2.98		46.98	34.29
	388	REP1_AKPE	0.033	ATP	AKPE	51																				32.54	1.1		44.3	29.49
	389	REP1_AKPE	0	Betaine	AKPE	94																				64.62	8		93.86	35.56
	390	REP1_AKPE	0.048	Butyric acid	AKPE	61																				89.81	9.61		60.02	43.91
	391	REP1_AKPE	0.257	Butyryl-carnitine	AKPE	28																				74.93	10.83		57.07	40.62
	392	REP1_AKPE	0	Carnitine	AKPE	84																				50.49	6.19		98.26	41.37
	393	REP1_AKPE	0.928	CDP	AKPE	7																				43.49	7.58		76.97	49.12
	394	REP1_AKPE	0.545	Cis-aconitate	AKPE	19																				47.17	3.46		116.44	42.02
	395	REP1_AKPE	0.583	Citrate	AKPE	15																				22.71	10.36		84.51	25.13
	396	REP1_AKPE	0.063	CMP	AKPE	49																				82.71	0.88		63.13	57.25
	397	REP1_AKPE	0.12	Creatine	AKPE	33																				42.81	18.83		82.33	38.11
	398	REP1_AKPE	0	Creatinine	AKPE	96																				74.76	0.84		115.09	39.92
	399	REP1_AKPE	0.302	CTP	AKPE	36																				7.44	8.12		90.55	29.08
	400	REP1_AKPE	0.002	Cystathionine	AKPE	77																				71.88	17.41		81.86	29.06
	401	REP1_AKPE	0	Cysteine	AKPE	30																				83.84	9.22		50.88	40.28
	402	REP1_AKPE	0.206	Cystine	AKPE	41																				82.6	0.19		116.64	37.63
	403	REP1_AKPE	0.31	Cytidine	AKPE	38																				31.99	2.25		122.75	36.2
	404	REP1_AKPE	0.455	Cytosine	AKPE	32																				53.07	13		58.01	44.17
	405	REP1_AKPE	0.09	D-GlcN-Ac	AKPE	39																				82	1.84		62.29	37.1
	406	REP1_AKPE	0	Decanoic acid	AKPE	97																				49.35	2.85		93.86	32.66
	407	REP1_AKPE	0	dihydroxyacetone phosphate (DHAP)	AKPE	98																				33.57	4.88		86.03	34.65
	408	REP1_AKPE	0	FAD	AKPE	99																				92.53	0		50.26	43.14
	409	REP1_AKPE	0	Folate	AKPE	100																				32.77	6.04		79.87	51.7
	410	REP1_AKPE	0.002	Fructose	AKPE	69																				113.72	15.18		71.3	35.56
	411	REP1_AKPE	0.026	fructose 1,6-diphosphate	AKPE	54																				9.37	3.61		86.43	19.37
	412	REP1_AKPE	0.003	Fructose-6-phosphate	AKPE	76																				16.47	0.1		76.57	32.38
	413	REP1_AKPE	0.62	Fumarate	AKPE	10																				34.03	6.18		82.75	27.78
	414	REP1_AKPE	0	G6P	AKPE	101																				99	1.87		76.08	36.36
	415	REP1_AKPE	0.815	gama-Glutamylcysteine	AKPE	4																				47.98	0.75		81.03	34.07
	416	REP1_AKPE	0	GDP	AKPE	102																				134.54	15		87.27	31.47
	417	REP1_AKPE	0.001	Glucose	AKPE	74																				4.14	5.18		78.68	43.47
	418	REP1_AKPE	0.744	Glutamate	AKPE	5																				33.03	20.93		81.22	33.35
	419	REP1_AKPE	0.927	Glutamine	AKPE	2																				110.55	16.45		36.37	31.28
	420	REP1_AKPE	0	Glycerol 3-phosphate	AKPE	85																				2.13	0.06		48.07	32.14
	421	REP1_AKPE	0	Glycine	AKPE	91																				74.42	0		56.05	45.61
	422	REP1_AKPE	0	GMP	AKPE	70																				116.49	6.97		44.06	37.45
	423	REP1_AKPE	0.509	GSH	AKPE	21																				92	2.66		83.91	21.22
	424	REP1_AKPE	0.779	GSSG	AKPE	11																				21.53	13.73		82.75	46.14
	425	REP1_AKPE	0.032	GTP	AKPE	53																				101.11	90.04		75.87	32.46
	426	REP1_AKPE	0	Guanine	AKPE	83																				27.49	39.35		88.76	21.59
	427	REP1_AKPE	0.011	Guanosine	AKPE	65																				45.02	50.25		55.35	31.9
	428	REP1_AKPE	0.004	Guanosine Diphosphate (GDP)	AKPE	66																				40.2	32.72		73.77	21.66
	429	REP1_AKPE	0	Hypotaurine	AKPE	92																				70.66	27.05		105.08	38.16
	430	REP1_AKPE	0	Hypoxanthine	AKPE	87																				93.56	32.33		102	29.7
	431	REP1_AKPE	0.005	IMP	AKPE	68																				26.1	27.47		103.33	24.33
	432	REP1_AKPE	0.013	Inosine	AKPE	62																				116.33	67.9		82.88	35.73
	433	REP1_AKPE	0	IsoLeucine	AKPE	93																				65.93	26.29		102.47	24.47
	434	REP1_AKPE	0.016	Lactate	AKPE	59																				54.94	64.25		64.23	27.57
	435	REP1_AKPE	0	Leucine	AKPE	90																				54.66	52.1		47.62	28.84
	436	REP1_AKPE	0	Linoleic acid	AKPE	64																				6.84	102.36		60.36	22.51
	437	REP1_AKPE	0	Lysine	AKPE	86																				35.77	77.12		70.52	28.22
	438	REP1_AKPE	0.627	Malate	AKPE	9																				63.05	43.99		68.86	29.9
	439	REP1_AKPE	0	Methionine	AKPE	89																				111.46	25.96		108.82	28.92
	440	REP1_AKPE	0	methyl-lysine (N)	AKPE	103																				141.02	42.73		80.51	28.59
	441	REP1_AKPE	0	Myristic acid	AKPE	104																				25.3	10.61		74.46	26.98
	442	REP1_AKPE	0	Myristoyl-carnitine	AKPE	105																				71.52	15.12		51.7	27.02
	443	REP1_AKPE	0	NAD+	AKPE	106																				37.63	16.13		62.82	32.41
	444	REP1_AKPE	0	NADH	AKPE	107																				83.08	34.4		86.9	27.99
	445	REP1_AKPE	0	NADP+	AKPE	108																				63.58	0.08		66.2	38.8
	446	REP1_AKPE	0	NADPH	AKPE	109																				86.6	50.68		68.51	30.58
	447	REP1_AKPE	0	nicotinamide	AKPE	110																				11.44	71.89		77.81	32.35
	448	REP1_AKPE	0	Octanoic acid	AKPE	111																				45.69	55.25		102.38	32.92
	449	REP1_AKPE	0	Oleic acid	AKPE	112																				89.93	12.39		99.77	35.11
	450	REP1_AKPE	0.442	Ornithine	AKPE	23																				58.37	92.2		76.98	20.45
	451	REP1_AKPE	0.246	Palmitic acid	AKPE	34																				72.13	65.44		56.59	24.9
	452	REP1_AKPE	0	Palmitoleic acid	AKPE	44																				75.2	100.44		53.52	33.22
	453	REP1_AKPE	0	Palmitoyl-carnitine	AKPE	113																				9.85	60.51		75.93	30.56
	454	REP1_AKPE	0	Pantothenate	AKPE	114																				53.2	44.05		56.18	37.37
	455	REP1_AKPE	0.103	PEP	AKPE	35																				73.75	9.11		63.89	29.88
	456	REP1_AKPE	0.001	Phenylalanine	AKPE	78																				14.63	15.55		95.63	35.68
	457	REP1_AKPE	0.002	Phosphocreatine	AKPE	80																				43.24	35.46		77.1	33.57
	458	REP1_AKPE	0.411	Proline	AKPE	26																				93.12	65.48		45.68	30.53
	459	REP1_AKPE	0	Propionyl-carnitine	AKPE	115																				81.08	62.28		93.83	19.43
	460	REP1_AKPE	0	Pyroglutamate	AKPE	116																				4.17	38.05		80.25	20.31
	461	REP1_AKPE	0.014	Pyruvate	AKPE	58																				0	50.33		83.22	17.59
	462	REP1_AKPE	0	Riboflavin	AKPE	117																				62.8	23.76		36.66	37.19
	463	REP1_AKPE	0	Ribose	AKPE	75																				60.42	80.84		93.84	20.41
	464	REP1_AKPE	0.007	Ribose phosphate	AKPE	56																				0	56.63		71.76	35.93
	465	REP1_AKPE	0.011	S-Adenosyl-L-Homocysteine	AKPE	55																				55.09	32.17		101.72	25.15
	466	REP1_AKPE	0.003	S-Adenosyl-L-Methionine	AKPE	73																				42.66	55.68		70.96	40.65
	467	REP1_AKPE	0	Serine	AKPE	118																				0	117.99		70.57	51.58
	468	REP1_AKPE	0.133	Stearic acid	AKPE	40																				28.37	62.67		79.84	27.4
	469	REP1_AKPE	0.689	Succinic Acid	AKPE	8																				0	85.63		50.37	44.11
	470	REP1_AKPE	0	Succinyladenosine	AKPE	119																				27.05	40.62		68.08	38.95
	471	REP1_AKPE	0	SuccinylCys	AKPE	120																				51.64	55.65		49.88	26.54
	472	REP1_AKPE	0.579	SuccinylGSH	AKPE	18																				35.14	59.12		45.46	26.03
	473	REP1_AKPE	0	SuccniylCys	AKPE	71																				12.77	41.24		95.59	32.46
	474	REP1_AKPE	0	Taurine	AKPE	121																				96.35	66.51		83.95	24.75
	475	REP1_AKPE	0	Thiamine	AKPE	122																				91.1	67.28		90.28	38.28
	476	REP1_AKPE	0	Threonine	AKPE	123																				103.59	19.19		91.43	44.11
	477	REP1_AKPE	0.605	Thymidine	AKPE	12																				46.92	12.22		86.19	35
	478	REP1_AKPE	0.127	Thymidine 5-triphosphate (TTP)	AKPE	46																				19.31	26.98		56.41	37.17
	479	REP1_AKPE	0.312	Thymine	AKPE	31																				0	29.56		97.18	32.4
	480	REP1_AKPE	0.043	Tryptophan	AKPE	45																				92.17	41.67		95.13	35.59
	481	REP1_AKPE	0.037	Tyrosine	AKPE	47																				15.35	63.71		75.67	26.13
	482	REP1_AKPE	0.496	UDP	AKPE	25																				139.72	42.95		95.36	23.42
	483	REP1_AKPE	0.584	UDP-GlcNAc	AKPE	16																				13.61	55.09		69.88	39.41
	484	REP1_AKPE	0.481	UMP	AKPE	29																				153.61	35.14		66.93	29.11
	485	REP1_AKPE	0.46	Uracil	AKPE	17																				84.5	33.99		93.06	21.46
	486	REP1_AKPE	0	Urate	AKPE	81																				18.01	23.43		71.99	33.38
	487	REP1_AKPE	0.365	Uridine	AKPE	37																				76.48	7.36		73.33	19.75
	488	REP1_AKPE	0.521	uridine diphosphate galactose/glucose	AKPE	22																				117.45	34.03		69.19	56.46
	489	REP1_AKPE	0.503	UTP	AKPE	24																				65.8	28.83		58.01	18.5
	490	REP1_AKPE	0	Valine	AKPE	95																				16.22	31.16		70.17	35.05
	491	REP1_AKPE	0.003	Xanthine	AKPE	72																				2.94	28.96		94.66	32.24
	492	REP1_AKPE	0.007	Xylulose 5-phosphate	AKPE	60																				33.62	54.35		56.82	21.91
	493	REP2_AKPE	0	2-hydroxy isocapric acid	AKPE	52																				116.94	39.97		59.13	38.51
	494	REP2_AKPE	0.612	2-Hydroxyglutarate	AKPE	13																				43.37	7.27		57.21	27.02
	495	REP2_AKPE	0.149	3-hydroxybutyric acid	AKPE	48																				138.54	19.32		76.49	30.48
	496	REP2_AKPE	0.729	5-Oxoproline (pyroglutamic Acid)	AKPE	3																				45.79	67.88		88.67	30.66
	497	REP2_AKPE	0.101	Acetyl CoA	AKPE	42																				2.09	37.76		90.25	31.35
	498	REP2_AKPE	0.506	Acetyl-aspartate	AKPE	27																				95.2	51.44		98.49	37.41
	499	REP2_AKPE	0.083	Acetyl-carnitine	AKPE	43																				2.99	51.75		73.85	34.36
	500	REP2_AKPE	0	Acetyl-cysteine	AKPE	88																				76.96	16.91		65.9	24.69
	501	REP2_AKPE	0	Adenine	AKPE	82																				11.15	24.58		85.28	37.45
	502	REP2_AKPE	0.005	Adenosine	AKPE	63																				24.87	25.05		67.31	33.55
	503	REP2_AKPE	0.012	ADP	AKPE	50																				5.24	3.47		104.96	43.14
	504	REP2_AKPE	0.727	aKG	AKPE	6																				37.1	11.87		87.62	36.33
	505	REP2_AKPE	0.032	Alanine	AKPE	57																				48.65	24.29		69.96	34.18
	506	REP2_AKPE	0.007	AMP	AKPE	67																				54.58	33.04		88.12	35.59
	507	REP2_AKPE	0.001	Arginine	AKPE	79																				67.29	1.19		99.77	40.57
	508	REP2_AKPE	0.485	Argininosuccinate	AKPE	20																				58.64	87.26		74.64	25.03
	509	REP2_AKPE	0.938	Asparagine	AKPE	1																				48.17	55.69		82.65	31.35
	510	REP2_AKPE	0.579	Aspartate	AKPE	14																				69.27	48.81		60.76	25.78
	511	REP2_AKPE	0.031	ATP	AKPE	51																				71.51	73.67		85.08	28.38
	512	REP2_AKPE	0	Betaine	AKPE	94																				17.7	34.56		57.07	18.29
	513	REP2_AKPE	0.02	Butyric acid	AKPE	61																				35.6	38.23		59.85	36.65
	514	REP2_AKPE	0.361	Butyryl-carnitine	AKPE	28																				52.42	11.09		95.56	34.25
	515	REP2_AKPE	0.001	Carnitine	AKPE	84																				39.02	39.44		38.87	30.23
	516	REP2_AKPE	0.927	CDP	AKPE	7																				37.08	66.69		57.92	28.45
	517	REP2_AKPE	0.526	Cis-aconitate	AKPE	19																				131.5	36.06		84.34	26.89
	518	REP2_AKPE	0.55	Citrate	AKPE	15																				61.97	49.69		69.02	27.7
	519	REP2_AKPE	0	CMP	AKPE	49																				29.21	34.07		77.43	50.39
	520	REP2_AKPE	0.354	Creatine	AKPE	33																				98.79	22.82		78.54	26.99
	521	REP2_AKPE	0	Creatinine	AKPE	96																				39.23	4.58		53.19	21.85
	522	REP2_AKPE	0.354	CTP	AKPE	36																				42.18	9.85		75.02	35.04
	523	REP2_AKPE	0	Cystathionine	AKPE	77																				79.72	1.4		59.64	34.22
	524	REP2_AKPE	0	Cysteine	AKPE	30																				27.67	11.64		76.12	45.56
	525	REP2_AKPE	0	Cystine	AKPE	41																				111.18	9.3		100.17	37.77
	526	REP2_AKPE	0.168	Cytidine	AKPE	38																				30.72	1.2		38.41	38.92
	527	REP2_AKPE	0.434	Cytosine	AKPE	32																				87.46	55.64		75.93	34.67
	528	REP2_AKPE	0.098	D-GlcN-Ac	AKPE	39																				103.08	119.15		57.22	62.64
	529	REP2_AKPE	0	Decanoic acid	AKPE	97																				60.84	36.44		72.21	37.51
	530	REP2_AKPE	0	dihydroxyacetone phosphate (DHAP)	AKPE	98																				14	0.04		80.26	27.76
	531	REP2_AKPE	0	FAD	AKPE	99																				13.8	24.45		54.06	49.03
	532	REP2_AKPE	0	Folate	AKPE	100																				28.22	18.03		83.19	37.24
	533	REP2_AKPE	0.005	Fructose	AKPE	69																				70.89	31.59		89.56	34.37
	534	REP2_AKPE	0.027	fructose 1,6-diphosphate	AKPE	54																				68.51	25.35		98.02	28.41
	535	REP2_AKPE	0	Fructose-6-phosphate	AKPE	76																				111.29	9.59		61.35	41.77
	536	REP2_AKPE	0.603	Fumarate	AKPE	10																				32.76	33.22		88.81	40
	537	REP2_AKPE	0	G6P	AKPE	101																				46.87	30.2		76.51	16.46
	538	REP2_AKPE	0.762	gama-Glutamylcysteine	AKPE	4																				52.87	42.22		88.72	33.99
	539	REP2_AKPE	0	GDP	AKPE	102																				33.8	21.33		69.5	32.14
	540	REP2_AKPE	0.002	Glucose	AKPE	74																				5.22	8.22		54.61	24.14
	541	REP2_AKPE	0.749	Glutamate	AKPE	5																				43.9	50.72		78.81	38.71
	542	REP2_AKPE	0.925	Glutamine	AKPE	2																				6.57	55.55		52.04	35.34
	543	REP2_AKPE	0.001	Glycerol 3-phosphate	AKPE	85																				70.65	54.35		118.88	31.21
	544	REP2_AKPE	0	Glycine	AKPE	91																				2.06	23.89		57.99	29.43
	545	REP2_AKPE	0	GMP	AKPE	70																				41.88	16.58		62.42	42.62
	546	REP2_AKPE	0.527	GSH	AKPE	21																				7.81	36.26		77.69	32.95
	547	REP2_AKPE	0.787	GSSG	AKPE	11																				64.2	25.51		79.07	31.17
	548	REP2_AKPE	0.038	GTP	AKPE	53																				11.68	67.3		72.91	34.7
	549	REP2_AKPE	0.004	Guanine	AKPE	83																				32.43	23.53		74.96	32.5
	550	REP2_AKPE	0	Guanosine	AKPE	65																				55.45	26.99		94.18	31.86
	551	REP2_AKPE	0.005	Guanosine Diphosphate (GDP)	AKPE	66																				33.34	69.22		67.17	31.74
	552	REP2_AKPE	0	Hypotaurine	AKPE	92																				4.09	47.94		67.59	25.41
	553	REP2_AKPE	0	Hypoxanthine	AKPE	87																				123.72	6.93		88.95	29.63
	554	REP2_AKPE	0	IMP	AKPE	68																				57.29	0.48		65.75	42.06
	555	REP2_AKPE	0.002	Inosine	AKPE	62																				67.89	23.25		73.55	30.14
	556	REP2_AKPE	0	IsoLeucine	AKPE	93																				25.81	17.23		75.21	30.46
	557	REP2_AKPE	0.023	Lactate	AKPE	59																				57.81	32.22		81.37	32.9
	558	REP2_AKPE	0	Leucine	AKPE	90																				47.15	46.94		73.31	17.16
	559	REP2_AKPE	0	Linoleic acid	AKPE	64																				19.1	38		50.45	37.69
	560	REP2_AKPE	0	Lysine	AKPE	86																				85.64	37.08		78.77	20.22
	561	REP2_AKPE	0.659	Malate	AKPE	9																				35.07	7.42		58.31	32.99
	562	REP2_AKPE	0	Methionine	AKPE	89																				22.19	9.09		58.42	27.41
	563	REP2_AKPE	0	methyl-lysine (N)	AKPE	103																				48.36	19.51		53.05	33.37
	564	REP2_AKPE	0	Myristic acid	AKPE	104																				62.56	12.61		100.8	29.55
	565	REP2_AKPE	0	Myristoyl-carnitine	AKPE	105																				74.13	45.3		78.18	59
	566	REP2_AKPE	0	NAD+	AKPE	106																				67.64	20.52		65.63	24.56
	567	REP2_AKPE	0	NADH	AKPE	107																				64.74	33.71		75.13	25.91
	568	REP2_AKPE	0	NADP+	AKPE	108																				34.08	1.89		75.75	43.84
	569	REP2_AKPE	0	NADPH	AKPE	109																				33.66	22.14		59.88	56.27
	570	REP2_AKPE	0	nicotinamide	AKPE	110																				49.08	35.41		78.95	34.01
	571	REP2_AKPE	0	Octanoic acid	AKPE	111																				62.33	46.16		65.47	62.75
	572	REP2_AKPE	0	Oleic acid	AKPE	112																				24.51	26.99		79.38	35.96
	573	REP2_AKPE	0.394	Ornithine	AKPE	23																				28.71	13.66		85.56	29.57
	574	REP2_AKPE	0.321	Palmitic acid	AKPE	34																				50.77	24.76		87.69	37.3
	575	REP2_AKPE	0.288	Palmitoleic acid	AKPE	44																				38.25	2.68		57.89	29.16
	576	REP2_AKPE	0	Palmitoyl-carnitine	AKPE	113																				64.13	50.1		71.78	26.27
	577	REP2_AKPE	0	Pantothenate	AKPE	114																				30.05	48.38		78.06	36.48
	578	REP2_AKPE	0.233	PEP	AKPE	35																				64.84	25.36		69.02	39.48
	579	REP2_AKPE	0.001	Phenylalanine	AKPE	78																				38.02	11.93		93.25	36.77
	580	REP2_AKPE	0	Phosphocreatine	AKPE	80																				38.8	32		53.57	33.68
	581	REP2_AKPE	0.338	Proline	AKPE	26																				47.24	56.83		79.56	28.67
	582	REP2_AKPE	0	Propionyl-carnitine	AKPE	115																				20.53	44.36		69.43	30.22
	583	REP2_AKPE	0	Pyroglutamate	AKPE	116																				47.34	22.24		50.67	28.56
	584	REP2_AKPE	0.021	Pyruvate	AKPE	58																				37.06	35.33		74.45	18.69
	585	REP2_AKPE	0	Riboflavin	AKPE	117																				10.55	14.98		81.86	46.88
	586	REP2_AKPE	0.002	Ribose	AKPE	75																				52.25	4.65		82.3	23.78
	587	REP2_AKPE	0.099	Ribose phosphate	AKPE	56																				30.41	4.89		64.64	60.79
	588	REP2_AKPE	0.006	S-Adenosyl-L-Homocysteine	AKPE	55																				39.32	28.25		46.7	20.12
	589	REP2_AKPE	0	S-Adenosyl-L-Methionine	AKPE	73																				1.38	82.07		99.06	32.23
	590	REP2_AKPE	0	Serine	AKPE	118																				36.99	8.32		72.63	23.45
	591	REP2_AKPE	0.298	Stearic acid	AKPE	40																				57.21	12.91		88.86	21.97
	592	REP2_AKPE	0.59	Succinic Acid	AKPE	8																				7.98	16.7		95.24	36.01
	593	REP2_AKPE	0	Succinyladenosine	AKPE	119																				43	13.09		106.45	20.49
	594	REP2_AKPE	0	SuccinylCys	AKPE	120																				49.12	54.38		80.05	38.79
	595	REP2_AKPE	0.537	SuccinylGSH	AKPE	18																				28.31	66.26		70.94	35.54
	596	REP2_AKPE	0	SuccniylCys	AKPE	71																				43.65	23.15		95.78	23.03
	597	REP2_AKPE	0	Taurine	AKPE	121																				38.47	15.39		93.26	36.32
	598	REP2_AKPE	0	Thiamine	AKPE	122																				79.77	8.91		95.37	34.58
	599	REP2_AKPE	0	Threonine	AKPE	123																				123.87	34.22		80.21	23.2
	600	REP2_AKPE	1	Thymidine	AKPE	12																				150.81	9.15		132.66	15.32
	601	REP2_AKPE	0	Thymidine 5-triphosphate (TTP)	AKPE	46																				18.23	0		103.53	20.36
	602	REP2_AKPE	0.471	Thymine	AKPE	31																				94.28	71.57		109.5	32.58
	603	REP2_AKPE	0.03	Tryptophan	AKPE	45																				113.85	10.17		74.03	24.12
	604	REP2_AKPE	0.058	Tyrosine	AKPE	47																				138.54	12.04		88.54	20.24
	605	REP2_AKPE	0.497	UDP	AKPE	25																				137.39	42.7		105.31	26.08
	606	REP2_AKPE	0.574	UDP-GlcNAc	AKPE	16																				90.89	1.05		92.45	21.39
	607	REP2_AKPE	0.514	UMP	AKPE	29																				53.75	66.46		76.5	26.36
	608	REP2_AKPE	0.545	Uracil	AKPE	17																				50.4	3.33		127.2	29.71
	609	REP2_AKPE	0.003	Urate	AKPE	81																				107.27	14.77		137.41	25.65
	610	REP2_AKPE	0	Uridine	AKPE	37																				105.36	30.23		96.13	23.63
	611	REP2_AKPE	0.525	uridine diphosphate galactose/glucose	AKPE	22																				168.98	8.55		84.03	32.14
	612	REP2_AKPE	0.518	UTP	AKPE	24																				41.84	9.89		131.75	29.91
	613	REP2_AKPE	0	Valine	AKPE	95																				140.5	18.72		102.97	37.92
	614	REP2_AKPE	0.003	Xanthine	AKPE	72																				71.94	68.46		115.34	21.34
	615	REP2_AKPE	0.062	Xylulose 5-phosphate	AKPE	60																				53.35	9.25		65.12	19.3
	616	REP3_AKPE	0.104	2-hydroxy isocapric acid	AKPE	52																				125.38	7.59		80.58	18.31
	617	REP3_AKPE	0.548	2-Hydroxyglutarate	AKPE	13																				33.95	18.96		95.33	25.8
	618	REP3_AKPE	0.033	3-hydroxybutyric acid	AKPE	48																				47.48	16.24		123.82	28.4
	619	REP3_AKPE	0.738	5-Oxoproline (pyroglutamic Acid)	AKPE	3																				176.48	42.14		85	17.78
	620	REP3_AKPE	0.094	Acetyl CoA	AKPE	42																				101.34	42.83		85.22	34.12
	621	REP3_AKPE	0	Acetyl-aspartate	AKPE	27																				108.76	8.49		77.73	12.43
	622	REP3_AKPE	0.07	Acetyl-carnitine	AKPE	43																				113.09	38.24		104.57	32.48
	623	REP3_AKPE	0	Acetyl-cysteine	AKPE	88																				140.93	0.85		80.35	34.08
	624	REP3_AKPE	0.002	Adenine	AKPE	82																				58.08	3.1		78	27.55
	625	REP3_AKPE	0	Adenosine	AKPE	63																				112.78	12.53		106.24	9.86
	626	REP3_AKPE	0.054	ADP	AKPE	50																				47.98	91.18		100.51	26.27
	627	REP3_AKPE	0.601	aKG	AKPE	6																				97	23.95		55.88	29.78
	628	REP3_AKPE	0.02	Alanine	AKPE	57																				102.7	57.29		123.18	14.14
	629	REP3_AKPE	0.002	AMP	AKPE	67																				117.09	42.71		113.62	23.79
	630	REP3_AKPE	0.001	Arginine	AKPE	79																				170.52	42.87		118.99	19.72
	631	REP3_AKPE	0.289	Argininosuccinate	AKPE	20																				77.41	6.68		99.71	28.88
	632	REP3_AKPE	0.925	Asparagine	AKPE	1																				132.78	25.42		95.22	24.5
	633	REP3_AKPE	0.435	Aspartate	AKPE	14																				40.94	109.34		110.81	24.58
	634	REP3_AKPE	0.032	ATP	AKPE	51																				82.22	1.58		88.16	18.83
	635	REP3_AKPE	0	Betaine	AKPE	94																				77.54	7.75		101.83	22.63
	636	REP3_AKPE	0	Butyric acid	AKPE	61																				83.73	39.71		75.62	25.72
	637	REP3_AKPE	0.255	Butyryl-carnitine	AKPE	28																				111.54	21.46		104.65	28.82
	638	REP3_AKPE	0	Carnitine	AKPE	84																				81.8	38.25		82.66	24.5
	639	REP3_AKPE	0.474	CDP	AKPE	7																				100.32	11.76		83.81	18.42
	640	REP3_AKPE	0.362	Cis-aconitate	AKPE	19																				144.41	31.32		146.55	18.09
	641	REP3_AKPE	0.431	Citrate	AKPE	15																				28.96	57.9		107.19	19.79
	642	REP3_AKPE	0.073	CMP	AKPE	49																				110.13	42.6		147.66	44.65
	643	REP3_AKPE	0.171	Creatine	AKPE	33																				11.84	74.7		66.65	28.45
	644	REP3_AKPE	0	Creatinine	AKPE	96																				133.91	14.97		84.59	23.87
	645	REP3_AKPE	0.133	CTP	AKPE	36																				50.57	60.22		75.46	30.09
	646	REP3_AKPE	0.003	Cystathionine	AKPE	77																				33.13	7.27		100.56	18.04
	647	REP3_AKPE	0.504	Cysteine	AKPE	30																				167.12	3.99		114.68	39.42
	648	REP3_AKPE	0.332	Cystine	AKPE	41																				74.42	56.22		90.75	31.77
	649	REP3_AKPE	0.119	Cytidine	AKPE	38																				148.64	117.55		74.01	44.09
	650	REP3_AKPE	0.153	Cytosine	AKPE	32																				168.26	17.45		114.72	26.94
	651	REP3_AKPE	0.188	D-GlcN-Ac	AKPE	39																				47.63	55.28		100.88	26.02
	652	REP3_AKPE	0	Decanoic acid	AKPE	97																				49.71	43.31		105.69	30.63
	653	REP3_AKPE	0	dihydroxyacetone phosphate (DHAP)	AKPE	98																				48.87	33.76		102.96	27.31
	654	REP3_AKPE	0	FAD	AKPE	99																				23.72	69.29		76.71	27.94
	655	REP3_AKPE	0	Folate	AKPE	100																				100.21	90.19		148.72	18.23
	656	REP3_AKPE	0.006	Fructose	AKPE	69																				186.17	40.97		99.64	35.75
	657	REP3_AKPE	0.026	fructose 1,6-diphosphate	AKPE	54																				60.28	38.59		107.04	39.09
	658	REP3_AKPE	0.002	Fructose-6-phosphate	AKPE	76																				161.17	5.12		99.82	25.71
	659	REP3_AKPE	0.486	Fumarate	AKPE	10																				61.71	68.74		87.66	30.27
	660	REP3_AKPE	0	G6P	AKPE	101																				132.49	30.58		112.25	24.12
	661	REP3_AKPE	0.617	gama-Glutamylcysteine	AKPE	4																				141.41	42.18		103.79	21.8
	662	REP3_AKPE	0	GDP	AKPE	102																				74.79	40.95		92.8	27.91
	663	REP3_AKPE	0.004	Glucose	AKPE	74																				99.05	19.19		127.29	31.19
	664	REP3_AKPE	0.617	Glutamate	AKPE	5																				59.08	9.24		77.92	24.98
	665	REP3_AKPE	0.898	Glutamine	AKPE	2																				111.61	26.24		99.58	25.36
	666	REP3_AKPE	0	Glycerol 3-phosphate	AKPE	85																				69.16	11.8		71.9	23.9
	667	REP3_AKPE	0	Glycine	AKPE	91																				107.71	32.07		93.14	29.44
	668	REP3_AKPE	0	GMP	AKPE	70																				78.26	47.52		105.56	29.36
	669	REP3_AKPE	0.432	GSH	AKPE	21																				132.91	57.37		109.64	26.02
	670	REP3_AKPE	0.676	GSSG	AKPE	11																				120.31	13.41		92.51	27.57
	671	REP3_AKPE	0.029	GTP	AKPE	53																				72.97	32.7		93.69	32.62
	672	REP3_AKPE	0	Guanine	AKPE	83																				144.37	11.98		92.12	20.2
	673	REP3_AKPE	0.006	Guanosine	AKPE	65																				73.02	34.45		57.47	22.93
	674	REP3_AKPE	0.006	Guanosine Diphosphate (GDP)	AKPE	66																				39.14	25.18		95.22	25.98
	675	REP3_AKPE	0	Hypotaurine	AKPE	92																				55.78	54.03		85.15	31.13
	676	REP3_AKPE	0	Hypoxanthine	AKPE	87																				60.67	81		84.89	20.28
	677	REP3_AKPE	0.005	IMP	AKPE	68																				28.3	1.65		76.49	28.69
	678	REP3_AKPE	0.01	Inosine	AKPE	62																				155.48	69.34		89.96	27.14
	679	REP3_AKPE	0	IsoLeucine	AKPE	93																				62.95	100.47		95.67	22.83
	680	REP3_AKPE	0.019	Lactate	AKPE	59																				165.71	31.69		68.42	26.87
	681	REP3_AKPE	0	Leucine	AKPE	90																				85.92	77.9		94.97	29.43
	682	REP3_AKPE	0.02	Linoleic acid	AKPE	64																				60.52	3.02		74.82	23.95
	683	REP3_AKPE	0	Lysine	AKPE	86																				21.72	51.39		65.99	31.57
	684	REP3_AKPE	0.493	Malate	AKPE	9																				81	60.05		62.86	33.42
	685	REP3_AKPE	0	Methionine	AKPE	89																				81.3	17.88		69.04	29.96
	686	REP3_AKPE	0	methyl-lysine (N)	AKPE	103																				54.37	22.28		77.96	48.22
	687	REP3_AKPE	0	Myristic acid	AKPE	104																				121.08	16.09		94.58	24.66
	688	REP3_AKPE	0	Myristoyl-carnitine	AKPE	105																				51.66	46.9		72.5	27.38
	689	REP3_AKPE	0	NAD+	AKPE	106																				92.53	14.89		86.67	28.23
	690	REP3_AKPE	0	NADH	AKPE	107																				58.95	69.57		71.36	31.78
	691	REP3_AKPE	0	NADP+	AKPE	108																				27.11	52.64		74.11	30.72
	692	REP3_AKPE	0	NADPH	AKPE	109																				54.51	40.61		59.62	33.84
	693	REP3_AKPE	0	nicotinamide	AKPE	110																				72.97	73.81		61.4	30.34
	694	REP3_AKPE	0	Octanoic acid	AKPE	111																				159.67	43.45		100.92	24.12
	695	REP3_AKPE	0	Oleic acid	AKPE	112																				48.17	14.04		84.39	23.29
	696	REP3_AKPE	0.294	Ornithine	AKPE	23																				54.78	17.27		79.18	34.82
	697	REP3_AKPE	0.196	Palmitic acid	AKPE	34																				165.31	29.79		83.1	28.17
	698	REP3_AKPE	0.013	Palmitoleic acid	AKPE	44																				107.16	7.01		96.49	30.66
	699	REP3_AKPE	0	Palmitoyl-carnitine	AKPE	113																				76.03	42.17		49.1	27.78
	700	REP3_AKPE	0	Pantothenate	AKPE	114																				124.59	67.47		61.78	29.21
	701	REP3_AKPE	0.154	PEP	AKPE	35																				181.39	4.69		64.06	45.08
	702	REP3_AKPE	0.001	Phenylalanine	AKPE	78																				51.64	48.97		101.24	39.51
	703	REP3_AKPE	0.001	Phosphocreatine	AKPE	80																				127.25	25.4		88.37	37.38
	704	REP3_AKPE	0.329	Proline	AKPE	26																				51.07	3.26		96.42	19.68
	705	REP3_AKPE	0	Propionyl-carnitine	AKPE	115																				175.15	17.24		97.7	27.12
	706	REP3_AKPE	0	Pyroglutamate	AKPE	116																				162.58	93.35		55.89	25.53
	707	REP3_AKPE	0.019	Pyruvate	AKPE	58																				113.87	17.06		64.85	26.75
	708	REP3_AKPE	0	Riboflavin	AKPE	117																				87.24	42.72		71.98	35.6
	709	REP3_AKPE	0.003	Ribose	AKPE	75																				45.8	82.88		88.03	29.15
	710	REP3_AKPE	0.004	Ribose phosphate	AKPE	56																				147.43	75.45		109.5	39.53
	711	REP3_AKPE	0.047	S-Adenosyl-L-Homocysteine	AKPE	55																				35.74	12.87		81.68	37.66
	712	REP3_AKPE	0.003	S-Adenosyl-L-Methionine	AKPE	73																				48.94	56.38		103.94	25.18
	713	REP3_AKPE	0	Serine	AKPE	118																				103.3	51.75		72.37	27.76
	714	REP3_AKPE	0.094	Stearic acid	AKPE	40																				49.2	35.11		62.85	25.74
	715	REP3_AKPE	0.573	Succinic Acid	AKPE	8																				136.27	23.32		71.09	34.15
	716	REP3_AKPE	0	Succinyladenosine	AKPE	119																				56.51	30.84		112.49	58.44
	717	REP3_AKPE	0	SuccinylCys	AKPE	120																				57.67	20.42		60.31	28.29
	718	REP3_AKPE	0.504	SuccinylGSH	AKPE	18																				167.88	76.3		64.39	26.61
	719	REP3_AKPE	0	SuccniylCys	AKPE	71																				56.25	51.66		90.17	31.39
	720	REP3_AKPE	0	Taurine	AKPE	121																				117.55	51.28		68.39	37.51
	721	REP3_AKPE	0	Thiamine	AKPE	122																				69.64	116.71		109.21	24.53
	722	REP3_AKPE	0	Threonine	AKPE	123																				60.4	29.89		81.97	28.28
	723	REP3_AKPE	0.513	Thymidine	AKPE	12																				103.73	73.46		71.99	25.12
	724	REP3_AKPE	0.147	Thymidine 5-triphosphate (TTP)	AKPE	46																				172	49.95		47.68	17.15
	725	REP3_AKPE	0.072	Thymine	AKPE	31																				82.13	63.44		109.88	25.27
	726	REP3_AKPE	0.068	Tryptophan	AKPE	45																				52.16	38.8		80.35	24.4
	727	REP3_AKPE	0.036	Tyrosine	AKPE	47																				77.1	29.18		98.79	24.13
	728	REP3_AKPE	0.361	UDP	AKPE	25																				61.36	103.18		54.14	32.87
	729	REP3_AKPE	0.423	UDP-GlcNAc	AKPE	16																				98.21	125.12		52.44	33.93
	730	REP3_AKPE	0.204	UMP	AKPE	29																				98.17	30.19		81.36	43.34
	731	REP3_AKPE	0.39	Uracil	AKPE	17																				82.14	50.78		63.85	33.59
	732	REP3_AKPE	0.001	Urate	AKPE	81																				96.64	84.65		60.96	36.85
	733	REP3_AKPE	0.242	Uridine	AKPE	37																				55.54	43.34		44.57	30.23
	734	REP3_AKPE	0.375	uridine diphosphate galactose/glucose	AKPE	22																				3.19	90.35		65.21	29.89
	735	REP3_AKPE	0.345	UTP	AKPE	24																				0.1	88.07		72.13	31
	736	REP3_AKPE	0	Valine	AKPE	95																				8.5	68.37		80.02	31.24
	737	REP3_AKPE	0.001	Xanthine	AKPE	72																				0.6	66.29		104.83	40.3
	738	REP3_AKPE	0	Xylulose 5-phosphate	AKPE	60																				8.8	33.69		96.99	30.25
																										63.89	10.09		55.39	23.98
																										15.16	99.77		63.6	32.54
																										5.32	32.39		88.15	25.75
																										12.11	114.82		55.77	25.16
																										0.91	12.97		61.46	25.77
																										7.99	72.07		70.49	26.24
																										34.65	20.69		114.74	28.8
																										29.13	15.24		36.06	31.9
																										10.94	51.31		79.48	21.64
																										26.86	10.96		78.52	25.06
																										84.68	64.74		79.85	29.65
																										0.38	24		87.37	28.2
																										21.91	23.18		102.73	26.1
																										98.86	24.4		87.07	25.79
																										79.44	24.96		56.51	30.86
																										5.03	36.37		73.84	24.96
																										33.09	20.3		67.95	29.09
																										32.77	43.48		87.84	37.6
																										6.68	53.47		41.25	40.45
																										1.68	106.93		54.99	28.5
																										3.38	33.37		102.71	39.53
																										6.84	4.18		56.88	31.55
																										2.13	63.93		48.86	31.71
																										86.91	54.58		74.53	24.7
																										42.09	24.37		65.45	29.04
																										0.51	19.55		74.75	34.41
																										63.4	52.07		64.86	24.1
																										24.79	8.17		80.27	25.31
																										92.04	52.25		85.17	28.42
																										6.07	11.83		72.39	23.22
																										145.48	21.75		57.4	17.2
																										93.15	46.29		50.88	31.44
																										119.66	43.94		52.48	28.51
																										7.11	15.24		61.77	33.93
																										25.12	16.27		60.08	31.48
																										50.69	51.58		83.74	32.41
																										37.2	52.03		65	21.16
																										77.16	61.53		71.8	29.77
																										81.32	42.37		78.3	19.32
																										106.26	27.48		76.15	23.32
																										65.14	79.63		47.65	46.62
																										111.93	69.81		56.04	32.04
																										69.23	32.13		54.53	22.06
																										42.33	46.1		48.07	31.84
																										122.24	82.48		97.88	25.89
																										66.19	24.39		80.34	24.08
																										156.22	54.53		65.32	32.51
																										55.72	77.03		73.18	35.83
																										76.68	16.33		62.92	29.88
																										10.77	86.57		71.76	18.22
																										22.98	112.35		77.68	36.98
																										57.28	27.42		76.37	22.36
																										6.04	64.25		57.01	25.35
																										59.21	89.49		46.65	31.71
																										1.68	67.89		80.82	24.94
																										146	40.24		64.38	23.19
																										120.78	52.58		69.83	27.63
																										29.63	51.31		63.99	25.98
																										97.25	35.23		61.88	27.64
																										22.19	57.61		70.47	31.93
																										72.99	61.33		89.46	27.82
																										109.8	30.18		107.35	37.77
																										45.13	95.89		64.89	27.41
																										82.58	80.17		50.29	39.71
																										17.09	66.23		53.09	25.76
																										21.31	48.43		62.68	25.79
																										36.59	43.54		59.97	21.07
																										31.65	72.52		23.36	28.77
																										26.31	38.11		50.71	23.62
																										120.71	57.57		52.22	25.34
																										97	47.29		79.17	39.42
																										39.29	129.38		47.44	24.35
																										84.13	80.83		59.32	30.99
																										50.5	55.38		67.41	34.54
																										47.9	44.31		66.37	36.42
																										91.76	69.48		71.53	25.96
																										85.93	77.37		81.67	28.74
																										52.49	56.83		33.13	29.06
																										12.89	42.96		53.92	23.56
																										31.75	32.85		13.29	42.9
																										32.97	33.61		24.86	20.41
																										76.4	33.35		52.06	35.85
																										91.15	37.71		57.61	35.45
																										30.45	81.04		53.1	31.75
																										25.33	33.62		29.49	33.49
																										101.22	67.23		61.1	29.35
																										52.68	86.62		25.47	28.06
																										46.55	60.46		67.57	37.52
																										88.38	99.29		79.78	27.93
																										142.9	122.06		105.42	29.88
																										73.71	49.43		97.41	32.4
																										66.95	37.82		102.98	30.21
																										69.72	66.25		75.8	35.48
																										88.24	82.72		63.23	20.42
																										98.66	28.85		74.72	26.27
																										73.89	19.59		94.13	26.59
																										91.79	16.76		90.29	40.7
																										158.21	23.83		125.36	28.58
																										58.58	50.64		116.93	27.42
																										159.05	56.2		116.31	27.55
																										88.07	92.94		116.82	29.83
																										127.7	43.54		97.39	27.75
																										20.31	99.15		136.35	29.23
																										112.94	11.35		83.84	26.12
																										127.22	112.01		103.43	40.7
																										113.73	47.42		89.53	30.86
																										29.03	32.77		75.91	36.92
																										114.83	65.99		53.7	29.1
																										131.2	47.65		93.97	26.92
																										64.73	72.31		79.42	29.54
																										29.87	79.69		76.19	33.91
																										108.43	84.43		47.23	27.95
																										108.03	45.22		59.86	31.4
																										122.78	52.09		68.59	30.01
																										6.79	34.78		38.48	28.55
																										125.81	70.55		98.61	31.89
																										38.43	104.95		98.49	42.42
																										63.87	16.35		85.66	29.89
																										48.09	43.85		77.81	30.87
																										40.13	29		76.51	29.14
																										44.8	70.88		54.35	26.09
																										98.09	63.39		102.55	34.66
																										53.87	15.66		74.19	30.68
																										53.32	73.13		82.52	31.89
																										62.92	37.52		84.79	34.32
																										124.51	60.15		88.87	57.21
																										56.53	32.81		102.99	47.01
																										56.98	53.88		63.65	49.2
																										7.57	14.41		74.59	49.86
																										49.61	26.61		85.69	48.7
																										36.26	50.3		94.97	59.4
																										87.68	67.26		65.22	51.39
																										68.38	67.47		73.04	44.18
																										86.14	58.46		51.71	54.48
																										125.87	24.1		99.86	45.02
																										95.22	113.61		52.83	53.14
																										84.05	61.81		93.37	44.13
																										142.13	78.89		89.41	50.19
																										135.89	43		100.35	56.79
																										42.82	33.87		65.7	49.24
																										104.04	64.55		51.51	39.88
																										104.83	61.23		92.94	44.5
																										55.79	64.73		82.25	51.31
																										39.5	33.84		84.47	57.06
																										41.96	42.32		112.84	64.28
																										159.68	58.19		72.05	46.93
																										183.38	54.64		49.59	50.46
																										130.05	51.03		72.39	58.71
																										134.97	36.96		60.04	35.28
																										86.79	21.06		77.17	37.59
																										80.32	53.94		114.97	37.71
																										200.04	35.9		96.54	38.11
																										151.49	57.82		141.9	57.28
																										137.19	35.14		75.68	50.39
																										138.54	6.12		90.43	45.86
																										150.33	13.47		104.31	44.01
																										70.33	63.3		93.89	50.66
																										44.97	15.98		126.8	51.96
																										133.53	23.13		106.1	51.65
																										168.79	17.26		95.41	54.86
																										82.43	78.67		84.72	37.77
																										88.03	25		93.71	48.34
																										60.89	37.63		87.99	62.57
																										3.94	23.71		62.44	40.18
																										196.25	8.41		44.4	61.54
																										27.03	27.47		90.43	48.58
																										49.76	14.23		59.14	49.28
																										15.6	43.24		51.54	31.77
																										89.27	38.9		118.96	64.76
																										2.52	58.22		68.35	35.5
																										56.97	55.62		78.02	54.53
																										0.09	8.99		73.49	42.45
																										56.06	33.9		92.91	51.04
																										156.93	46.27		87.33	52.45
																										0.09	61.24		75.55	40.93
																										159.4	44.15		83.88	34.37
																										175.57	66.95		97.84	56.33
																										12.24	87.19		68.28	37.85
																										29.87	42.93		64.87	44.76
																										3.2	31.18		96.59	47.16
																										2.48	45.43		93.08	49.52
																										15.68	37.02		79.25	43.31
																										36.01	32.63		43.32	52.65
																										134.65	25.55		69.95	51.6
																										142.37	25.16		101.33	40.92
																										35.66	102.16		82.21	31.76
																										61.55	37.91		81.82	43.05
																										10.91	57.24		79.13	54.83
																										74.06	53.71		69.27	53.2
																										92.52	26.35		94.99	40.58
																										39.89	26.16		97.82	49.78
																										105.24	40.11		76.02	47.48
																										150.59	43.48		125.02	45.16
																										90.29	57.38		98.32	36.85
																										56.58	42.16		83.58	42.58
																										173.17	78.07		66.61	40.4
																										149.45	32.3		76.97	35.48
																										159.98	34.7		102.68	46.78
																										159.72	35.18		99.49	38.24
																										43.76	64.14		23.18	43.41
																										16.54	27.79		13.28	49.04
																										189.73	44.01		60.04	29.71
																										121.18	18.15		95.4	37.76
																										103.1	27		47.2	36.44
																										201.66	37.99		46.29	35.24
																										78.8	29.1		56.18	33.97
																										138	31		22.86	44.06
																										103.99	42.8		17.3	39.66
																										88.12	32.59		56.38	40.09
																										155.84	16.58		45.3	33.05
																										134.26	20.17		55.75	40.59
																										132.51	43.28		55.87	46.97
																										169.46	61.55		37.76	41.73
																										11.16	30.77		52.14	40.82
																										152.42	39.35		51.35	42.54
																										57.41	20.64		60.11	41.65
																										68.38	11.93		70.82	29.95
																										59.47	32.98		69.47	63.31
																										39.75	54.45		73.3	41.46
																										135.62	12.86		78.31	48.47
																										44.26	68.56		53.47	50.63
																										35.85	9.2		114.91	53.98
																										181.17	22.62		135.27	40.23
																										48.48	41.87		119.41	41.42
																										70.04	49.57		102.83	36.06
																										134.21	51.13		31.29	35.47
																										132.69	40.69		53.26	46.12
																										184.12	31.62		35.56	41.34
																										173.8	45.4		37.98	62.77
																										83.99	57.36		70.92	44.05
																										112.93	36.78		49.93	27.49
																										83.61	54.55		42.42	43.14
																										20.45	53.01		48.57	57.28
																										142	54.11		73.32	38.45
																										139.42	29.98		37.35	39.56
																										146.04	66.56		49.16	29.3
																										126.29	64.17		65.55	43.9
																										103.47	78.78		45.42	42.19
																										133.35	64.73		88.42	42.21
																										140.67	6.06		50.06	34.61
																										81.01	41.08		61.07	51.3
																										111.85	43.64		63.09	57.03
																										153.07	14.57		50.5	46.42
																										143.47	20.97		77.92	51.77
																										68.23	14.36		64.62	33.16
																										108.8	26.93		37.17	45.94
																										94.23	47.37		37.75	43.44
																										147.33	26.28		35.25	44.84
																										30.7	44.89		14.72	29.28
																										155.32	27.6		44.63	37.87
																										96.36	19.49		46.11	41.96
																										32.53	2.29		40.77	42.62
																										47.46	27.5		86	42.38
																										116.51	11.78		30.79	31.48
																										37.93	32.74		74.96	39.72
																										100.78	32.55		22.81	47.33
																										63.82	20.3		27.36	43.03
																										76.29	24.06		61.17	49.07
																										126.54	21.25		40.73	42.01
																										101.94	49.07		80.13	34.82
																										92.39	49.21		25.96	41.24
																										100.31	16.67		64.13	34.27
																										19	92.23		45.04	36.43
																										49.95	28.35		90.85	50.35
																										40.01	9.76		55.24	42.08
																										43.6	31.77		13.99	30.58
																										48.78	72.03		40.32	34.51
																										103.08	16		119.53	43.87
																										32.06	37.18		106.17	44.96
																										9.24	22.7		78.68	21.45
																										65.06	50.26		45.94	41.11
																										9.28	8.71		51.44	29.65
																										39.25	51.95		89.33	45.31
																										68.25	53.59		112.61	27.84
																										9.74	12.43		67.72	35.83
																										77.63	31.38		101.84	40.74
																										95.39	13.79		100.76	35.28
																										116.24	52.31		56.94	29.66
																										41.58	44.84		82.24	30.44
																										96.6	51.26		96.61	40.29
																										34.14	38.1		71.91	29.89
																										66.07	45.58		101.39	26.66
																										47.55	19.44		80.25	33.71
																										89.44	24.71		70.75	29.66
																										92.99	60.24		79.1	33.13
																										171.5	26.79		112.13	39.11
																										141.04	69.34		105.52	37.52
																										162.28	35.38		63.43	28.46
																										24.92	25.36		86.43	37.22
																										39.02	49.03		96.95	36.02
																										128.66	53.88		59.08	32.9
																										123.16	24.04		73.1	29.17
																										26.65	28.3		73.01	37.34
																										21.31	53.77		57.27	31.93
																										55.88	51.48		107.06	26.84
																										84.08	73.88		55.67	38.22
																										59.53	19.59		81.91	33.94
																										116.08	59.79		90.53	41.35
																										46.76	66.77		129.69	29.52
																										84.07	44.29		124.92	26.03
																										113.2	32.94		101.41	32.7
																										9.86	37.54		79.6	42.1
																										81.18	26.27		63.85	39.38
																										21.5	24.42		58.68	36.73
																										146.83	23.95		109.97	30.71
																										100.71	35.53		126.81	24.98
																										141.54	50.99		71.55	36.86
																										72.04	92.48		52.24	29.48
																										57.45	18.27		110.42	29.75
																										89.35	16.97		82.65	30.29
																										75.2	48.85		61.66	39.64
																										151.96	16.16		35.67	29.6
																										14.82	14.3		83.25	26.94
																										26.28	17.32		125.33	31.44
																										5.51	28.62		61.35	29.54
																										73.77	26		100.67	36.77
																										16.9	23.82		37.14	36.79
																										64.96	16.05		68.87	30.49
																										41.03	14.45		102.4	29.08
																										74.45	31.27		64.91	25.31
																										105.51	17.57		41.8	30.28
																										109.67	22.86		128.44	30.58
																										47.96	4.29		74.08	32.2
																										57.32	58.11		119.65	26.7
																										84.89	24.42		21.62	31.23
																										110.84	44.93		60.04	35.72
																										82.27	42.67		108.9	29.18
																										57.31	50.25		51.34	29.29
																										41.26	22.39		86.56	31.48
																										26.06	24.16		120.48	53.15
																										149.62	18.46		43.4	36.53
																										62.48	33.95		78.15	59.33
																										74.9	45.96		77.95	27.54
																										116.07	49.23		81.26	64.06
																										25.98	51.65		78.26	35.79
																										36.26	50.31		55.1	25.69
																										40.97	37.34		61.85	41.22
																										26.72	30.76		98.17	76.24
																										90.79	36.01		47.57	62.76
																										31.12	56.05		89.43	53.59
																										71.1	31.77		60.24	64
																										40.04	56.08		74.38	74.46
																										79.31	62.77		37.09	71.66
																										104.76	100.9		67.26	56.75
																										148.55	15.14		83.93	42.26
																										92.12	25.31		100.25	28.58
																										114.79	49.25		99.75	46.99
																										48.17	58.39		89.08	43.83
																										47.09	16.16		73.98	20.88
																										24.01	40.59		92.9	30.08
																										37.82	26.93		62.77	73.58
																										35.98	42.4		73.08	18
																										58.03	44.66		72.43	28.98
																										147.57	31.19		80.6	26.9
																										89.18	47.14		44.02	34.36
																										7.96	31.81		72.16	28.59
																										55.59	57.46		67.25	28.61
																										54.37	23.38		43.22	50.88
																										103.95	38.59		56.4	44.39
																										82.16	44.33		76.72	23.59
																										57.93	51.19		56.54	61.1
																										84.28	19.43		65.3	28.31
																										49.26	27.1		35.72	26
																										99.54	30.9		67.34	57.77
																										2.83	42.9		85.05	44.82
																										20.63	40.97		74.52	28.89
																										67.58	66.94		81.08	37.39
																										76.09	20.57		90.31	43.54
																										89.91	21.48		84.47	42.55
																										58.55	31.43		82.03	31.22
																										113.54	48.68		67.74	44.31
																										89.86	26.06		64.56	43.59
																										86.04	70.42		58.93	41.75
																										38.39	25.38		88.72	38.74
																										66.8	55.57		57.96	21.11
																										76.13	38		113.78	31.37
																										105.09	73.69		64.26	22.85
																										90.59	41.77		69.27	21.4
																										91.03	39.2		113.85	23
																										117.47	77.56		40.64	42.37
																										86.2	19.58		58.77	47.12
																										109.72	19.08		50.61	23.21
																										63	31.59		73.49	49
																										81.42	11.17		82.37	37.87
																										101.87	19.56		90.71	36.04
																										54.85	31.68		76.67	47.64
																										96.89	46.77		115.86	51.06
																										100.66	35.88		79.41	32.43
																										106.85	49.39		108.59	25.72
																										137.54	31.19		83.65	26.97
																										135.54	34.34		105.04	32.35
																										49.04	34.77		48.76	35.57
																										16.28	14.23		81.59	27.6
																										39	53.6		100.48	41.8
																										107.58	44.25		69.6	27.9
																										6.53	28.94		87.9	28.92
																										69.83	60.06		55.98	21.4
																										29.17	44.88		21.21	47.95
																										90.03	14.2		65.2	20.54
																										123.87	18.74		58	21.13
																										28.96	41.42		94.56	33.99
																										157.99	17.36		47.55	18.72
																										75.12	21.21		60.67	23.17
																										32.02	46.39		98.63	16.36
																										113.38	41.16		43.04	23.26
																										36.52	16.49		56.39	36.93
																										42.96	57.67		63.02	27.11
																										94.43	88.26		54.07	24.35
																										49.03	41.55		74.53	38.77
																										19.82	39.01		59.1	50.85
																										47.02	23.96		57.34	36.44
																										62.02	72.82		78.28	35.9
																										20.35	35.65		95.37	40.48
																										31.14	22.78		67.69	23.43
																										41.13	25.09		29.25	37.26
																										43.99	51.29		51.48	23.55
																										23.65	31.84		75.15	23.8
																										72.38	69.16		58.45	21.59
																										88.29	59.45		115.91	27.22
																										64.66	29.62		96.95	23.16
																										50.57	51.94		92.9	21.15
																										76.42	32.73		76.68	21.2
																										70.48	37.85		70.91	25.65
																										13.28	51.88		48.63	24.89
																										46.51	36.76		76.44	29.53
																										24.07	27.99		18.42	35.14
																										86.11	5.14		103.14	26.67
																										80.58	10.86		117.02	30.8
																										63.47	48.5		87.94	38.14
																										87.4	36.51		68.51	25.56
																										85.56	84.14		29.68	31.57
																										62.77	31.59		87.58	25.12
																										175.85	17.35		90.19	36.76
																										66.69	10.53		63.39	18.41
																										38.55	22.19		93.26	26.52
																										120.43	20.83		57.75	32.4
																										68.48	37.9		28.11	31.1
																										113.85	43.47		83.02	29.13
																										42.59	45.82		73.29	27.81
																										100.04	54.44		35.35	28.02
																										137.87	21.49		64.33	30.24
																										94	20.2		70.28	32.23
																										50.41	43.52		52.22	18.93
																										136.35	54.48		85.84	26.94
																										87.28	28.64		84.57	26.14
																										136.78	32.67		88.03	22.98
																										116.97	38.57		73.84	28.29
																										116.24	42.11		46.7	32.24
																										64.54	22.29		85.11	29.93
																										76.83	44.23		98.16	24.11
																										117.08	59.78		72.48	28.63
																										113.5	9.48		61.58	28.48
																										181.09	23.74		104.74	31.6
																										79.54	44.45		59.09	28.92
																										31.71	100.08		66.53	32.79
																										18.52	45.12		42.55	31.06
																										64.66	41.5		109.36	36.29
																										88.72	7.21		105.72	25.03
																										34.08	41.74		103.48	28.9
																										79.98	61.25		105.27	32.99
																										84.31	11.92		77.49	52.05
																										85.61	19.15		98.13	30.09
																										106.51	27.48		81.87	45.99
																										176.17	26.08		39.38	34.12
																										131.58	26.6		94.6	25.89
																										62.33	22.63		53.07	22.07
																										82.49	17.83		85.9	26.78
																										89.63	90.06		34.05	37.08
																										67.64	30.44		63.46	28.7
																										56.68	24.04		64.08	32.39
																										47.44	39.51		41.18	48.4
																										117.84	104.44		52.55	44.79
																										44.25	34.12		94.35	36.31
																										51.81	13.13		76.98	34.26
																										129.75	32.88		81.43	32.71
																										49.19	45.6		30.7	50.18
																										45.01	10.97		67.1	37.57
																										78.88	36.08		50.89	50.92
																										87.18	16.67		41.58	43.39
																										30.91	39.03		25.58	37.55
																										87.02	125.02		106.69	41.25
																										68.96	19.09		93.17	39.67
																										73.07	43.83		84.15	37.95
																										54.66	52.5		90.34	40.35
																										92.9	69.26		70.57	37.29
																										78.28	45.65		80.74	36.2
																										67.13	33.67		97.74	33.4
																										110.76	51.1		96.12	32.83
																										74.71	27.82		70.4	46.36
																										85.54	72.05		92.83	16.17
																										58.09	61.89		90.25	34.94
																										149.9	28.36		109.63	20.38
																										163.9	6.41		112.99	30.47
																										71.12	33.57		82.99	41.61
																										21.51	22.79		92.54	49.99
																										80.53	13.11		83.82	37.67
																										102.47	58.58		73.38	21.1
																										49.92	24.22		80.88	55.1
																										39.66	17.04		68.17	22.63
																										44.88	44.16		24.15	37.61
																										155.96	33.12		60.28	35.35
																										167.27	7.54		115.9	38.1
																										129.9	49.28		55.24	59.87
																										51.92	96.03		95.68	41.62
																										52.2	53.4		90.79	37.59
																										20.47	51.67		101.81	50.31
																										175.36	17.35		123.33	36.18
																										148.91	51.96		85.21	22.22
																										78.9	45.57		109.3	52.15
																										185.62	32.28		63.01	35.51
																										160.53	8.15		55.33	42.76
																										110.16	35.27		78.84	48.12
																										118.17	20.18		78.94	39.35
																										99.65	34.81		34.37	29.01
																										53.1	45.18		86.5	22.5
																										17.16	13.49		79.34	18.74
																										93.45	58.2		63.63	24.08
																										84.23	101.73		50.13	17.39
																										142.42	37.9		56.9	34.15
																										143.37	38.16		119.4	25.67
																										154.78	70.26		69.77	28.19
																										86.32	45.76		78.27	35.02
																										132.87	43.06		67.52	36.41
																										67.98	50.65		86.86	26.02
																										33.03	88.75		93.42	23.57
																										59.77	54.33		70.85	15.64
																										18.91	18.31		81.82	54.18
																										70.86	23.49		70.05	26.88
																										114.76	42.45		100.11	20.42
																										127.61	34.53		110.15	35.03
																										125.8	54.67		106.62	41.93
																										113.1	37.62		75.84	45.49
																										69.53	25.33		47.24	29.81
																										48.67	34.27		90.78	31.88
																										70.24	105.94		71.99	39.06
																										92.46	32.22		88.82	29.08
																										49.64	73.15		39.24	31.32
																										58.31	51.26		61.57	28.5
																										55.3	40.79		85.4	30.88
																										126.62	42.17		61.31	18.84
																										38.7	11.11		66	40.21
																										115.45	60.73		40.14	31.64
																										28.75	7.9		23.41	16.77
																										39.99	32.83		65.2	23.47
																										81.99	51.38		90.44	24.94
																										93.13	29.77		78.16	26.7
																										92.51	62.27		69.94	34.85
																										116.07	37.84		60.59	34.41
																										43.81	36.95		85.16	24.33
																										163.21	79.82		49.01	36.64
																										116.99	65.22		81.47	25.97
																										26.95	22.31		63.26	32.51
																										129.93	36.3		58.61	39.54
																										170.7	81.26		44.85	39.13
																										23.03	21.68		68.35	29.93
																										80.62	58.05		75.01	42.92
																										109.93	25.75		71	30.35
																										116.23	90.15		71.62	39.82
																										140.83	36.08		82.11	27.49
																										99.44	49.5		55.57	36.64
																										88.83	23.32		72.38	37.45
																										121.64	87.55		77.96	41.94
																										82.36	47.88		47.91	46.68
																										24.88	16.25		76.95	32.14
																										111.45	59.13		71.68	46.91
																										44.41	29.85		55.55	35.51
																										70.19	61.6		33.33	43.26
																										41.91	41.22		47.62	22.07
																										33.72	68.74		46.11	41.05
																										79.35	33.6		80.82	43.4
																										99.76	70.01		85.13	48.8
																										70.49	66.93		73.17	31.18
																										48.82	49.29		72.01	35.27
																										47.15	100.73		63.94	41.21
																										134.93	55.38		88.46	25.62
																										134.47	36.63		31.8	29.29
																										24.79	49.78		60.89	34.18
																										92.12	65.76		64.36	41.61
																										79.21	37.49		81.58	27.6
																										79.39	45.52		54.32	34.72
																										114.63	23.96		36.86	29.29
																										96.37	63.25		91.98	34.17
																										22.79	62.62		56.23	36.39
																										86.05	52.5		59.36	35.34
																										37.63	81.99		75.65	36.03
																										44.32	51.85		47.23	36.29
																										11.9	59.83		65.31	35.5
																										166.16	64.52		78.74	41.82
																										39.33	29.88		46.54	29.36
																										62.97	50.2		72.39	27.74
																										37.45	71.79		49.86	38.94
																										137.56	14.64		81.88	30.07
																										19.13	29.71		72.15	31.27
																										74.6	28.45		51.07	45.86
																										114.02	59.91		75.19	32.77
																										80.17	36.56		30.77	37.24
																										18.98	74.95		103.28	36.04
																										116.1	111.01		65.39	34.34
																										77.53	51.77		55.74	35.86
																										69.08	24.34		52.68	23.82
																										61.09	60.79		101.23	30.1
																										118.23	29.37		56.4	49.05
																										12.11	61.69		91.33	36.54
																										117.59	29.65		85.28	43.05
																										87.95	29.16		60.69	33.97
																										49.31	81.4		73.77	33.96
																										109.88	101.01		81.57	59.57
																										54.19	26.43		74.08	36.87
																										58.05	30.74		92.95	49.66
																										51.6	49.2		64.82	32.46
																										14.99	39.01		75.26	46.13
																										32.86	30.21		77.4	29.4
																										78.82	28.38		78.24	35.55
																										36.74	14.82		49.6	51.49
																										98.77	44.9		58.88	35.75
																										81.13	49.42		55.07	31.75
																										62.3	36.28		57	46.1
																										39.92	69.51		71.75	44.38
																										42.3	76.39		52.38	46.47
																										48.93	32.73		34.39	37.32
																										25.22	28.89		66.8	41.64
																										54.1	49.69		61.49	36.49
																										70.2	55.68		62.12	25.47
																										84.26	61.02		63.92	17.67
																										93.8	23.36		61.66	27.65
																										22.54	51.46		44.96	32.62
																										17.15	81.39		45.63	45.02
																										78.6	58.06		65.43	51.87
																										53.51	29.16		39.39	33.63
																										33.32	32.6		61.26	50.08
																										42.86	88.16		33.28	25.97
																										40.61	40.22		64.55	55.09
																										61.7	69.22		67.09	32.89
																										16.8	63.05		112.57	34.13
																										27.31	34.32		75.32	41.53
																										38.25	57.14		63.14	46.56
																										26.87	36.49		56.25	37.59
																										7.76	66.07		41.92	46.68
																										49.28	66.76		62.9	34.35
																										68.83	63.13		55.03	41.75
																										112.73	35.13		65.54	55.98
																										25.93	53.05		59.85	34.29
																										103.48	66.32		63.3	38.82
																										42.36	29.05		45.5	45.08
																										142.04	20.19		64.41	38.35
																										34.48	6.28		46.29	62.09
																										51.34	37.41		61.1	54.05
																										48.9	19.91		61.88	43.38
																										94.79	85.59		45.2	39.54
																										57.53	39.62		92.97	55.08
																										64.13	32.26		62.57	37.05
																										57.71	32.01		61.85	28.99
																										3.39	25.54		86.43	51.53
																										91.62	36.61		50.5	30.76
																										81.58	44.63		98.98	39.57
																										68.16	42.95		72.04	37
																										39.55	29.39		57.14	41.81
																										81.73	55.07		42.6	32.18
																										43.19	64.85		73.86	37.28
																										48.13	24.38		46.71	48.04
																										128.69	26.43		83.39	37.91
																										164.44	85.45		108.45	51.48
																										168.1	37.98		71.23	29.13
																										92.75	22.73		102.47	39.87
																										177.05	9.35		46.41	43.5
																										98.13	70.34		72.06	42.04
																										136.71	28.97		91.28	44.84
																										165.61	44.27		30.48	37.78
																										157.77	66.87		48.46	44.95
																										62.64	61.07		73.88	41.61
																										122.5	30.53		66.12	40.54
																										167.01	26.7		63.75	46.41
																										136.64	39.52		66.35	28.17
																										81.29	28.22		58.4	36.69
																										52.42	51.47		103.56	41.37
																										100.95	34.16		77.63	58.96
																										113.87	32.22		109.38	34.73
																										84.29	35.28		66.03	47.11
																										60.97	34.22		106.96	46.54
																										123.06	49.42		57.58	47.47
																										81.81	21.49		104.93	47.95
																										38.03	34.6		74.89	43.17
																										23.17	29.01		84.32	40.14
																										29.92	48.51		71.79	43.98
																										100.17	7.38		50.82	39.39
																										78.35	54.96		63.87	40.75
																										68.66	75.81		70.05	40.31
																										88.45	38.95		69.42	35.47
																										122.49	41.28		83.94	32.86
																										78.87	75.85		65.17	46.43
																										99.72	29.22		90.55	39.93
																										54.04	44.52		88.35	52.42
																										115.62	42.55		88.68	36.39
																										30.08	8.23		104.11	40.01
																										1.07	42.13		93.56	45.35
																										92.9	47		99.11	38.95
																										85.22	40.47		68.85	43.33
																										112.44	12.84		49.94	46.21
																										36.75	57.47		78.81	39.47
																										147.5	48.96		60.84	23.7
																										80.95	18.3		85.55	24.28
																										54.09	56.76		95.37	23.19
																										92.28	33.34		75.28	25.61
																										123.61	42.62		69.52	25.94
																										79.29	30.7		74.21	55.69
																										137.06	65.98		83.37	38.38
																										44.63	33.71		83.48	35.62
																										57.89	50.35		69.81	42.35
																										127.33	70.98		69.16	36.74
																										64	36.51		100.95	30.27
																										42.8	59.96		93.65	29.55
																										38.59	37.04		76	35.3
																										77.15	65		84.76	26.23
																										162.07	60.43		86.4	32.73
																										54.81	65.7		83.38	36.95
																										67.18	63.3		93.02	24.55
																										147.1	36.85		47.91	31.42
																										126.08	44.62		66.36	37.85
																										97.41	85.7		69.76	34.21
																										56.17	42.53		48.82	23.79
																										108.92	62.56		91.67	36.58
																										76.87	61.5		81.33	45.19
																										42.53	48.2		69.14	61.95
																										128.08	23.18		69.36	35.44
																										105.55	39.21		47.94	37.97
																										56.21	31.58		65.03	48.69
																										115.38	61.07		67.01	36.84
																										59.11	45.96		77.24	46.46
																										102.96	102.1		94.75	48.43
																										133.17	36.44		54.65	28.79
																										183.7	38.29		49.22	42.27
																										45.88	38.84		45.13	43.03
																										97.02	28.71		57.96	47.25
																										59.31	78.57		45.19	45.87
																										19.45	37.01		71.84	45.74
																										35.76	17.34		56.58	19.21
																										72.77	34.87		60.96	50.6
																										132.77	21.25		54.46	33.09
																										67.46	11.36		67.37	60.08
																										39.27	31.99		83.59	49.5
																										59.56	41.47		34.45	20.9
																										153.87	43.57		64.87	40.54
																										122.97	39.47		46.04	33.3
																										168.92	10.41		86.85	48.63
																										146.21	70.62		51.55	51.91
																										27.37	42.07		64.48	27.63
																										133.54	101.02		70.46	46.17
																										108.23	37.77		90.53	53.24
																										100.86	61.64		98.76	40.92
																										134.03	64.58		57.88	32.67
																										22.99	22.68		71.39	42.74
																										161.35	63.94		55.32	35.09
																										104.12	24.79		109.36	54.46
																										72.12	49.07		68.11	53.45
																										64.01	37.69		54.01	39.54
																										67.75	61.78		68.22	45.24
																										173.23	53.88		85.83	48.32
																										159.52	28.41		44.6	48.17
																										80.64	50.23		69.34	45.74
																										101.13	39.95		96.37	41.81
																										36.78	34.48		107.65	43.37
																										58.6	32.23		80.42	45.93
																										106.72	48.07		97.81	46.91
																										99.32	45.41		95.86	50.36
																										63.08	44.49		89.38	37.19
																										85.36	67.77		58.28	51.32
																										122.13	31.38		25.95	33.75
																										171.05	34.3		74.85	41.26
																										80.9	26.81		70.47	36.65
																										92.95	52.97		58.34	36.95
																										100.78	31.13		63.13	40.09
																										165.27	52.13		71.64	33.24
																										72.62	34.41		46.42	40.86
																										128.04	32.48		66.83	37.6
																										50.11	50.37		92.09	46.04
																										132.86	54.54		88.47	41.28
																										151.34	48.59		57.75	25.08
																										41.07	37.73		91.31	39.38
																										161.74	10.8		78.93	55.83
																										160.88	10.48		87.31	30.98
																										93.91	41.56		55.17	52.93
																										124.49	22.6		94.99	65.76
																										103.88	41.38		101.12	69.45
																										97.01	57.08		85.43	60.67
																										162.19	49.81		100.37	41.26
																										64.54	14.22		44.82	44.46
																										8.61	23.37		91.59	36.67
																										121.64	52.83		68.06	42.29
																										133.74	52.45		70.17	47.07
																										125.31	30.45		41.56	40.32
																										98.62	33.56		56.55	40.31
																										169.12	37.96		76.75	45.85
																										131.69	36.27		74.98	44.85
																										70.91	22.56		68.93	43.15
																										169.82	79.43		68.55	27.47
																										61.61	52.03		96.35	46.34
																										182.36	39.84		71.31	29.96
																										24.32	50.47		92.06	36.32
																										91.74	31.4		91.12	31.89
																										84.87	111.8		98.54	16.5
																										126.69	110.61		58.94	33.36
																										170.74	55.04		66.41	47.73
																										92.98	36.51		38.09	36.44
																										171.59	32.21		82.74	52.28
																										67.52	26.26		57.53	28.01
																										189.05	82.58		85.5	31.83
																										43.47	57.42		74.69	37.64
																										77.14	19.63		62.79	35.35
																										184.78	45.32		50.06	30.14
																										82.59	7.93		64.7	26.22
																										107.4	134.82		54.17	15.01
																										165.89	72.1		68.58	38.29
																										81.69	76.09		80.2	42.81
																										84.55	106.04		74.94	35.8
																										114.31	22.03		70.96	35.74
																										9.9	49.86		63.51	46.9
																										34.4	86.94		67.8	33.76
																										106.63	64.76		57.69	30.77
																										84.62	52.48		56.04	39.02
																										88.95	69.44		95.36	42.85
																										28.36	31.55		107.25	28.94
																										162.39	46.96		72.27	28.92
																										71.11	41.9		66.63	38.59
																										82.74	44.43		72.99	34.28
																										110.36	77.66		52.07	34.38
																										103.3	35.82		58.63	31.18
																										49.25	31.19		61.76	31.23
																										164.65	28.82		74.84	39.83
																										181.06	32.38		73.14	26.4
																										101.68	39.54		50.91	41.98
																										101.91	17.01		67.08	39.58
																										95.96	57.58		88.6	46
																										115.7	33.63		52.01	26.14
																										143.25	45.33		64.19	37.47
																										122.17	57.73		46.23	52.4
																										157.26	25.77		59.44	33.24
																										149.53	55.8		82.55	23.76
																										85.57	20.11		59.59	29.7
																										92.08	22.51		58.91	30.39
																										147.77	25.99		104.72	46.32
																										101.24	60.41		60.05	34.95
																										60.28	61.9		53.22	29.65
																										77.35	43.94		73.57	29.78
																										124.82	44.9		79.92	41.48
																										21.59	40.56		54.71	28.82
																										96.87	70.92		87.79	32.36
																										47.51	12.56		52.75	47.29
																										131.76	52.66		60.8	29.35
																										162.68	63.55		64.45	24.15
																										124.06	55.48		56.59	34.79
																										73.81	36.94		50.06	40.2
																										156.24	14		46.47	27.11
																										55.4	28.31		45.37	36.21
																										149.61	52.02		54.2	37.65
																										63.08	33.11		50.81	34.79
																										93.27	69.87		89.98	22.91
																										114.08	36.12		47.85	29.77
																										138.93	79.18		61.67	38.14
																										105.2	22.89		83.72	36.37
																										62.36	55.33		40.64	30
																										34.04	32.63		71.73	32.84
																										107.32	78.05		84.92	25.17
																										123.62	35.48		48.91	49.09
																										67.82	9.88		52.41	41.04
																										157.99	94.99		93.56	31.27
																										45.66	83.42		87.4	47.18
																										67.34	34.13		95.87	35.83
																										31.12	59.55		43.61	29.09
																										160.08	80.17		59.06	33.87
																										103.87	59.34		35.14	40.78
																										66.42	60.46		50.92	39.62
																										80.14	27.46		82.33	31.72
																										106.67	21.09		103.96	26.13
																										106.56	55.99		87.7	27.26
																										157.53	23.88		85.24	35.34
																										156.17	13.58		43.37	38.57
																										90.43	24.53		71.73	33.44
																										88.02	26.54		58.63	34.82
																										121.58	32.49		49.02	34.8
																										86.34	78.12		64.74	37.41
																										143.3	22.4		65.49	45.7
																										82.39	65.12		61.62	41.95
																										36.83	50.78		65.68	36.81
																										153.09	45.73		69.34	30.11
																										65.85	67.77		88.8	26.28
																										65.09	33.73		85.06	28.7
																										109.89	21.23		94.04	56.52
																										77.06	10.36		47.35	25.35
																										92.4	18.63		71.51	26.08
																										127.66	45.29		89.06	35.43
																										78.16	42.1		93.52	27.35
																										23.01	128.62		106.23	33.57
																										99.21	13.23		79.59	30.01
																										57.13	39.47		60.19	32.72
																										125.1	38.1		79.15	27.41
																										55.24	72.55		91.81	45.92
																										44.8	36.88		95.87	29.17
																										88.01	44.88		80.74	21.87
																										94.13	85.68		86.72	17.95
																										156.08	98.52		62.18	26.17
																										88.75	66.83		89.06	36.96
																										119.77	52.59		86.85	30.06
																										103.22	23.18		97.31	36.79
																										179.88	22.81		91.68	37.32
																										57.37	45.95		99.63	38.03
																										124.63	35.12		87.33	23.8
																										39.51	46.74		96.01	42.82
																										118.4	35.78		96.27	32.6
																										73.49	30.39		93.4	30.13
																										65.63	59.09		81.88	28.92
																										58.62	46.71		56.97	39.79
																										125.35	32.41		82.05	32.6
																										163.87	30.89		50.09	27.11
																										119.29	11.19		86.03	29.14
																										94.78	61.4		93.94	22.45
																										116.69	40.4		54.13	26.09
																										82.68	115.69		74.95	30.91
																										102.38	39.28		94.87	33.4
																										91.95	86.93		77.9	28.59
																										72.34	57.56		77.43	26.99
																										82.11	44.15		48.4	23.61
																										89.56	41.25		55.9	30.37
																										119.51	40.32		56.58	31.8
																										139.33	37.27		59.56	39
																										71.42	71.87		46.9	25.98
																										68.67	23.14		44.33	31.35
																										61.75	42.71		63.97	26.6
																										106.39	54.6		52.91	34.96
																										63.48	38.35		30.73	16.81
																										80.01	22.93		49.95	20.11
																										124.3	28.76		47.07	26.47
																										104.18	20.66		67.24	25.68
																										79.52	52.84		74.49	31.15
																										58.22	64.3		58.35	18.49
																										112.46	92.62		59.42	16.46
																										120.54	79.82		62.7	24.61
																										44.83	35.92		26.66	33.98
																										96.47	42.12		25.81	32.69
																										107.39	63.62		31.14	24.9
																										94.95	37.25		39.21	22.32
																										62.47	28.25		65.07	22.89
																										146.91	21.6		30.09	27.6
																										87.22	25.02		44.87	21.25
																										57.4	52.83		61.54	27.11
																										104.85	38.4		42.32	31.11
																										90.07	49.96		76.26	14.96
																										96.32	50.03		55.87	20.8
																										89.68	49.29		53.73	25.66
																										147.66	33.77		63.37	34.11
																										164.34	36.31		72.81	42.12
																										42.79	28.98		72.82	30.86
																										68.73	23.79		47.06	20.57
																										112.77	41.75		60.58	35.16
																										41.01	34.4		97.61	27.9
																										52.16	99.84		80.28	31.2
																										91.55	59.87		59.7	29.44
																										123.62	85.65		57.15	56.96
																										62.93	59.3		58.3	34.14
																										74.61	53.71		67.99	35.08
																										49.58	64.01		33.81	29
																										128.83	45.23		74.76	32.15
																										130.13	62.52		70.91	24.96
																										52.19	17.65		66.51	48.8
																										59.4	73.97		84.95	31.51
																										150.1	50.56		40.48	28.89
																										121.79	40.46		46.99	24.78
																										88.72	14.4		36.45	24.09
																										117.31	36.66		50.84	24.84
																										91.54	13.71		39.26	38.29
																										72.43	85.38		36.58	32.71
																										31.49	36.86		39.94	35.77
																										156.74	48.45		33.32	43.93
																										161.91	33.12		41.08	27.88
																										138.68	52.84		34.5	28.28
																										118.77	70.92		34.76	30.95
																										67.79	35.88		49.08	27.29
																										186.27	85.74		50.79	32.57
																										157.11	61.74		65.16	38.42
																										100.42	31.62		81.07	43.89
																										41.51	32		93.93	41.79
																										126.18	56.11		81.24	30.02
																										103.42	43.67		102.15	39.66
																										155.85	29.71		66.74	34
																										83.77	29.39		62	36.44
																										21.27	21.87		76.29	35.14
																										115.58	35.88		43.05	26.33
																										64.87	84.1		85.22	26.51
																										58.66	17.19		21.06	23.14
																										46.76	25.17		82.02	29.95
																										76.45	46.79		95.47	29.88
																										101.49	24.37		62.87	24.86
																										89.88	53.5		97.02	15.67
																										105.8	29.22		90.73	38.83
																										139.06	45.56		93.27	23.89
																										51.28	48.15		95.64	22.38
																										13.92	22.44		68.23	28.75
																										66.2	46.4		81.02	34.01
																										135.2	33.03		26.12	24.96
																										16.75	26.15		54.51	25.55
																										84.14	82.65		59.86	28.98
																										71.12	55.32		59.76	21.1
																										141.43	33.2		55.27	17.25
																										174.14	47.17		108.83	21.8
																										90.69	24.25		71.36	21.31
																										141.08	33.42		64.49	25.83
																										93.01	17.4		78.55	24.85
																										30.41	67.9		91.95	30.13
																										146.44	35.24		50.93	39.4
																										87.72	14.25		97.76	30.65
																										140.94	79.56		87.68	28.1
																										81.33	21.71		102	23.99
																										78.24	22.13		94.12	27.94
																										167.51	26.21		110.56	22.38
																										124.46	52.98		77.8	25.15
																										102.29	57.57		82.51	20.9
																										61.3	59.26		81.85	15.03
																										62.02	39.14		79.74	25.46
																										159.55	96.81		87.88	18.93
																										72.23	61.71		89.31	33.34
																										86.09	42.17		70.73	16.52
																										51.08	71.08		92.12	33.18
																										162.31	52.38		82.4	25.04
																										84.45	47.31		93.83	26.54
																										131.06	46.18		92.48	25.79
																										105.56	18.49		91.73	25.76
																										163.81	58.79		101.24	25.88
																										32.85	60.52		98.18	27.72
																										36.46	83.45		77.64	33.8
																										85.22	46.19		63.79	33.13
																										98.71	89.65		94.63	19.29
																										145.02	54.31		80.83	26.7
																										82.71	12.74		98.04	17.51
																										93.64	55.9		47.96	26.78
																										59.27	37.05		82.58	25.2
																										131.95	38.67		107.18	26.37
																										98.78	59.5		85.94	27.28
																										128.88	24.33		95.92	27.49
																										186.32	84.14		96.13	26.27
																										107.51	15.09		64.41	22.69
																										8.97	39.83		43.3	22.59
																										157.55	23.96		78.74	36.19
																										173.07	21.55		52.93	23.42
																										73.15	50.41		77.57	30.02
																										125.22	30.8		85.56	24.31
																										136.63	71.36		101.88	42.99
																										156.95	68.17		109.46	22.9
																										73.64	42.59		78.88	22.99
																										96.87	62.22		79.62	16.83
																										41.32	47.08		70.85	33.19
																										85.26	33.68		103.99	41.48
																										42.31	61.61		79.22	21.51
																										100.67	33.19		86.72	19.89
																										55.5	17.88		71.41	27.84
																										146.69	25.86		87.16	33.66
																										61.13	54.86		77.4	23.33
																										59.93	48.54		86.18	22.33
																										98.29	77.79		72.01	21.6
																										46.41	11.33		84.63	21.53
																										43.99	49.3		93.1	26.94
																										60.73	22.98		58.59	30.58
																										64.96	41.14		77.68	42.77
																										70.09	47.43		82.69	20.41
																										155.25	39.42		95.36	30.59
																										5.96	57.09		87.06	22.79
																										59.31	32.76		28.37	58.7
																										117.59	56.7		98.4	18.27
																										154.99	13.99		79	19.72
																										61.17	46.69		50.8	25.11
																										82.09	37.81		88.21	19
																										42.37	30.57		77.67	30.5
																										144.17	21.33		90.3	28.51
																										21.7	31.41		73.15	27.68
																										115.41	39.36		96.05	23.76
																										45.4	31.56		87.16	25.93
																										125.8	42.03		102.8	24.27
																										115.09	47.72		125.01	43.21
																										24.84	73.06		78.64	22.41
																										75.19	27.03		103.35	28.2
																										101.95	30.69		52.84	43.1
																										147.93	68.3		107.85	12.14
																										125.65	35.19		65.74	23.03
																										120.98	38.52		107.74	25.68
																										131.85	34.77		100.53	29.6
																										86.58	57.83		73.11	21.91
																										81.87	17.6		97.78	21.1
																										140.87	48.78		138.96	19.84
																										102.2	45.22		108.87	49.22
																										121.7	48.54		95.78	23.36
																										57.48	8.81		122.29	43.23
																										58.43	27.91		87.88	22.13
																										174.05	84.38		109.64	13.05
																										126.31	14.21		96.97	21.89
																										92.23	46.58		70.41	38.41
																										88.09	59.99		107.53	38.89
																										159.43	42.1		84.37	41.18
																										128.17	69.09		81.97	43.64
																										87.45	28.13		124.37	21.26
																										34.56	14.66		72.7	46.39
																										189.2	57.87		91.19	20.73
																										122.34	44.69		75.02	50.95
																										69	34.44		111.48	18.38
																										142.11	9.65		141.27	35.76
																										116.36	79.4		76.77	10.77
																										68.34	53.48		129.19	23.36
																										98.8	44.72		85.23	50.45
																										87.42	36.17		99.41	29.39
																										67.93	30.07		74.41	29.04
																										187.78	37.6		102.78	17.08
																										134.36	8.94		81.96	18.36
																										101.41	30.93		98.84	30.12
																										42.13	118.55		119.68	50.71
																										167.34	86.76		99.54	35.02
																										65.41	60.39		104.62	41.26
																										53.06	105.95		64.1	27.41
																										153.89	84.53		93.58	53.11
																										168.27	86.61		104.07	51.87
																										46.85	65.05		92.49	25.03
																										133.99	49.54		112.62	29.44
																										51.08	64.75		74.69	30.39
																										71.9	98.39		82.46	33.28
																										48.18	92.95		101.7	17.66
																										180.73	54.14		102.5	27.55
																										165.4	52.48		109.92	23.95
																										130.76	36.53		71.98	19.88
																										131.55	41.49		77.22	16.68
																										135.82	71.33		106.12	44.06
																										18.08	90.04		117.92	44.64
																										91.89	70.7		107.14	23.38
																										88.02	72.37		96.97	20.02
																										146.67	43.18		99.94	25.37
																										49.1	55.47		102.56	17.79
																										65.1	62.49		133.09	39.19
																										160.9	35.47		135.28	38.6
																										53.34	71.84		102.05	15.06
																										135.28	36.54		87.93	27.62
																										105.34	93.06		81.17	51.38
																										68.1	70.04		103.47	23.7
																										97.97	76.82		82.31	17.96
																										143.44	98.3		93.77	14.36
																										70.71	91.46		125.17	24.57
																										57.69	47.76		70.89	26.41
																										161.35	46.53		94.16	26.19
																										132.2	80.58		85.96	29.37
																										10.95	134.27		100.6	20.71
																										52.87	110.34		115.22	28.03
																										109.49	93.98		53.47	50.76
																										141.67	39.61		73.51	23.03
																										126.27	51.79		119.27	26.87
																										31.25	46.22		89.5	17.48
																										47.3	55.41		83.9	30.34
																										107.38	17.15		104.22	30.76
																										63.9	59.86		106.42	24.09
																										36.83	49.83		83.92	26.11
																										58.71	48.43		108.37	20.87
																										75.47	74.64		73.56	18.25
																										97.51	94.63		98.27	25.75
																										13.9	82.22		102.64	33.15
																										30.45	37.45		65.62	20.69
																										91.84	111.1		68.53	56.58
																										146.25	73.26		52.02	24.96
																										91.38	42.63		105.11	39.6
																										85.87	12.76		65.78	34.71
																										63.89	70.21		100.89	26.39
																										114.54	60.71		82.4	31.37
																										101.63	106.91		84.73	20.62
																										183.19	88.63		70.17	25.51
																										130.27	107.28		105.76	25.97
																										112.98	61.43		100.31	15.72
																										65.68	60.53		74.13	30.47
																										119.37	47.87		80.89	38.18
																										129.36	63.6		102.05	29.16
																										105.41	51.85		86.95	21.76
																										102.86	70.36		82.44	49.94
																										102.48	37.74		74.85	24.83
																										118.63	49.87		60.08	19.8
																										133.96	106.01		78.89	24.63
																										138.81	108.07		87.42	30.63
																										52.57	42.98		89.58	25.16
																										106.83	127.68		92.5	37.95
																										177.27	65.24		76.66	23.2
																										94.32	46.64		72.48	20.06
																										110.18	79.65		124.54	34.63
																										95.94	35.5		125.47	21.11
																										124.83	40.56		87.16	20.47
																										73.35	64.35		84.65	25.91
																										90.42	128.55		81.85	23.51
																										129.24	25.72		86.06	18.36
																										188.28	38.93		95.65	25.1
																										83.79	54.01		79.54	24.48
																										149.86	85.66		83.91	36.24
																										121.11	95		78.33	30.11
																										152.28	150.8		72.46	30.66
																										183.58	27.5		138.93	24.1
																										139.77	61.34		50.08	21.62
																										141.52	83.72		78.22	18.38
																										104.41	59.71		117.85	34.5
																										148.12	137.32		122.85	33.28
																										132.17	98.53		99.06	24.73
																										75.82	43.65		100.02	26.64
																										201.09	50.88		89.46	34.63
																										99.51	39.98		86.45	37.37
																										128.63	53.17		64.12	24.27
																										122.74	91.14		83.24	25.01
																										44.15	74.95		103.16	44.79
																										131.03	127.83		113.13	28.7
																										191.73	41.93		67.11	37.68
																										175.05	81.06		98.51	42.82
																										86.98	64.56		84.93	15.23
																										100.7	101.31		112.65	44.09
																										128.13	21.84		130.88	29.04
																										142.06	93.83		77.05	19.25
																										125.03	75.42		78.26	26.63
																										35.91	52.97		92.32	22.46
																										150.25	66.49		88.74	26.98
																										94.43	103.47		97.77	29.39
																										135.12	82.73		118.34	34.06
																										124.33	22.09		102.2	38.74
																										129.62	76.74		92.56	43.05
																										160.26	106.53		76.42	36.14
																										145.49	78.17		75.73	23.59
																										156.91	30.49		113.96	23.66
																										141.28	86.48		94.97	23.27
																										175.92	64.66		62.86	25.51
																										87.9	34.49		105.22	34.32
																										153.55	39.53		94.64	23.13
																										128.84	73.38		67.21	23.21
																										160.48	63.74		121.96	20.66
																										124.82	42.77		48.56	41.72
																										112.88	67.22		69.89	24.89
																										75.27	66.49		80.95	22.31
																										96.55	79.88		103.05	25.57
																										50.73	29.6		113.2	32.88
																										137.91	31.6		72.03	31.02
																										154.4	62.68		76.81	34.15
																										89.03	20.21		83.89	33.97
																										149.72	80.63		98.09	28.53
																										64.66	45.71		63.35	34.01
																										58.21	112.43		92.84	26.99
																										128.43	27.43		108.33	25.69
																										117	144.22		89.93	23.03
																										151.48	58.42		82.85	20.43
																										89.88	9.37		57.41	23
																										81.97	36.17		85.98	25.28
																										78.66	68.67		86.44	27.13
																										106.71	38.26		112.31	24.13
																										92.45	2.14		98.92	17.47
																										66.19	48.7		93.82	34.53
																										168.4	29.73		76.13	26.79
																										123.83	77.77		118.47	19.33
																										100.84	11.92		94.86	24.99
																										92.37	35.36		85	19.09
																										141.88	63.98		86.73	23.41
																										140.79	30.53		77.51	15.97
																										81.27	38.29		91.1	16.11
																										134.78	19.21		70.12	30.78
																										156.57	29.8		110.56	30.12
																										154.45	46.2		89.86	29.03
																										156.75	36.33		71.18	24.41
																										75.12	42.72		62.81	26.27
[truncated: 27,722 more rows]
