# Supplementary material for: EGFR controls transcriptional and metabolic rewiring in KRASG12D colorectal cancer
Source: EMBO Mol Med. 2025 May 6;17(6):1355–92. doi: 10.1038/s44321-025-00240-4 (PMC12162862; doi:10.1038/s44321-025-00240-4)
Supplement: Supplementary file 7 — Source data Fig. 4 [file 44321_2025_240_MOESM7_ESM.zip]

Archive with 26 entries (23 files):
- Fig.4/
- __MACOSX/._Fig.4
- Fig.4/.DS_Store
- __MACOSX/Fig.4/._.DS_Store
- Fig.4/EMM-2024-19999-V5_Source_Data_Fig.4.xlsx
- __MACOSX/Fig.4/._EMM-2024-19999-V5_Source_Data_Fig.4.xlsx
- Fig.4/4H_ImageData/
- __MACOSX/Fig.4/._4H_ImageData
- Fig.4/4F_ImageData/
- __MACOSX/Fig.4/._4F_ImageData
- Fig.4/4H_ImageData/dev-chemidoc 2023-11-23 15h11m57s(Chemiluminescence)_SMOC2.tif
- __MACOSX/Fig.4/4H_ImageData/._dev-chemidoc 2023-11-23 15h11m57s(Chemiluminescence)_SMOC2.tif
- Fig.4/4H_ImageData/dev-chemidoc 2023-11-23 15h07m31s(Chemiluminescence)_HSP90.tif
- __MACOSX/Fig.4/4H_ImageData/._dev-chemidoc 2023-11-23 15h07m31s(Chemiluminescence)_HSP90.tif
- Fig.4/4H_ImageData/dev-chemidoc 2023-11-23 15h05m42s(Chemiluminescence)_EGFR.tif
- __MACOSX/Fig.4/4H_ImageData/._dev-chemidoc 2023-11-23 15h05m42s(Chemiluminescence)_EGFR.tif
- Fig.4/4F_ImageData/chemidoc123 2023-03-14 11h11m59s(Chemiluminescence)_LEF1.tif
- __MACOSX/Fig.4/4F_ImageData/._chemidoc123 2023-03-14 11h11m59s(Chemiluminescence)_LEF1.tif
- Fig.4/4F_ImageData/chemidoc123 2023-03-14 10h54m45s(Chemiluminescence)_GSK3b.tif
- __MACOSX/Fig.4/4F_ImageData/._chemidoc123 2023-03-14 10h54m45s(Chemiluminescence)_GSK3b.tif
- Fig.4/4F_ImageData/chemidoc123 2023-03-14 10h58m09s(Chemiluminescence)_b-catenin.tif
- __MACOSX/Fig.4/4F_ImageData/._chemidoc123 2023-03-14 10h58m09s(Chemiluminescence)_b-catenin.tif
- Fig.4/4F_ImageData/chemidoc123 2023-03-13 11h24m49s(Chemiluminescence)_HSP90.tif
- __MACOSX/Fig.4/4F_ImageData/._chemidoc123 2023-03-13 11h24m49s(Chemiluminescence)_HSP90.tif
- Fig.4/4F_ImageData/chemidoc123 2023-03-13 11h34m10s(Chemiluminescence)_pGSK3b.tif
- __MACOSX/Fig.4/4F_ImageData/._chemidoc123 2023-03-13 11h34m10s(Chemiluminescence)_pGSK3b.tif
