# Supplementary material for: EGFR controls transcriptional and metabolic rewiring in KRASG12D colorectal cancer
Source: EMBO Mol Med. 2025 May 6;17(6):1355–92. doi: 10.1038/s44321-025-00240-4 (PMC12162862; doi:10.1038/s44321-025-00240-4)
Supplement: Supplementary file 7 — Source data Fig. 4 [file 44321_2025_240_MOESM7_ESM.zip › Fig.4/EMM-2024-19999-V5_Source_Data_Fig.4.xlsx]

## Sheet: Fig. 4
	Fig. 4 E				Fig. 4 G									Fig. 4 G
	AKPE Signture Genelist				Relative b-Catenin expression (fc over housekeeping ctrl)									Relative LEF1 expression (fc over housekeeping ctrl)
	SYMBOL	log2FoldChange	padj		AKP				AKPE					AKP		AKPE
	Areg	-1.98359	5.85329e-20		1	1	1	1	1.38964	1.01646	1.23824	1.36216		1	1	1.56857	1.17827
	Ptgs2	-1.67729	4.82646e-07		1	1	1	1	1.29788	1.25059	1.08935	1.2479		1	1	2.77912	1.08083
	Il1rn	-1.55714	1.04943e-09		1	1	1	1	1.97274	1.287	0.984489	1.463		1	1	3.0102	1.53447
	Krt13	-1.48049	0.00135499
	Cwh43	-1.17417	1.24157e-09
	S100a14	-0.999374	7.49573e-08		Fig. 4 I
	Perp	-0.958946	7.30932e-14		Relative Egfr expression (fc over housekeeping ctrl)
	Prss22	-0.927231	0.0204729		AKP			AKP+ 4OHT 24h		AKP + 4OHT 48h		AKPE
	S100a6	-0.920688	2.32124e-06		1	1	1	0.407619	0.473492	0.219448	0.198768	0.005056	0.058892	0.03357
	Tns4	-0.83906	0.00744531		1	1	1	0.458428	0.229062	0.179218	0.0993031	0.015912	0.0114321	0.668097
	Ildr1	-0.821096	0.00171712		1	1	1						0.0179805	0.01634
	Dst	-0.818312	0.0229359
	Plcd3	-0.772197	0.000123082		Fig. 4 I
	Ly6c1	-0.768709	0.00421223		Relative Lef1 expression (fc over housekeeping ctrl)
	Tnfsf9	-0.7145	0.022185		AKP			AKP+ 4OHT 24h	AKP + 4OHT 48h	AKPE
	Plau	-0.701838	0.0431776		1	1	1	0.58776	3.6619	48.8708	45.6883	70.0466
	Jag1	-0.7	0.00351902		1	1		0.307486	3.23244	76.3023	23.8102
	Gpcpd1	0.722556	2.0503e-05				1			3.01688	2.65863	7.37344
	Fhdc1	0.76236	0.00289636
	Stmn1	0.859064	3.80022e-05		Fig. 4 I
	Zfp90	0.966795	0.00937123		Relative Smoc2 expression (fc over housekeeping ctrl)
	Sp5	0.992695	0.00207587		AKP			AKP+ 4OHT 24h		AKP + 4OHT 48h		AKPE
	Dmd	1.00838	2.66231e-06		1	1	1	3.22275	2.37161	5.07242	10.114	32.5135		49.0761	74.1676
	Cited4	1.00947	0.00343892		1	1	1	2.10489	0.91912	8.65114	4.40433	10.2336	6.06842	5.88085
	Tlr2	1.03392	0.0267268			1	1						11.0668	42.0954	17.1048
	Gdf11	1.09152	0.0412276
	Fads1	1.11707	0.00158821
	Tcaf2	1.20843	0.0197303
	Prelp	1.22614	0.000322279
	Wnt10b	1.24389	0.0341832
	Bmp1	1.24702	2.60343e-06
	Rhobtb3	1.26506	0.00238829
	Itgb8	1.28823	0.0257509
	Igfbp4	1.30768	0.00179276
	Fzd2	1.36655	0.00112976
	Dmpk	1.39288	0.0020665
	Txndc16	1.40575	0.00339447
	Spp1	1.47611	0.00717303
	Zfp704	1.56866	0.00174177
	Tesc	1.6237	0.00202593
	Wnt5b	1.65761	0.000254235
	Tead2	1.68586	5.26907e-05
	Gper1	1.69952	0.00239657
	Myb	1.70019	6.5912e-12
	Wif1	1.70125	8.058e-05
	Alox12	1.73964	8.31639e-05
	Slc16a12	1.74736	0.00345972
	Clca3a1	1.75066	0.000167851
	Tcf7l1	1.80812	0.00152022
	Wnt16	1.8109	0.0025547
	Nrep	1.89337	0.000292832
	Dach1	1.92368	3.6844e-05
	Bmp7	1.92781	1.93806e-05
	Boc	1.93083	6.81157e-05
	T	1.95567	0.00113068
	Lef1	1.96177	7.03694e-05
	Gramd1a	2.01582	1.1554e-05
	Ror1	2.01603	0.000229062
	Nkd1	2.13464	5.72915e-05
	Cpn1	2.14862	1.1554e-05
	Cplx2	2.41018	3.93833e-07
	Bcl11b	2.56273	3.7987e-14
	Sntb1	2.59663	3.28642e-08
	Vim	2.60368	7.2382e-08
	Prox1	2.63581	8.10826e-11
	Pde3b	2.77687	2.84927e-10
	Muc1	2.8004	1.42594e-11
	Slc27a2	2.83979	1.14085e-07
	Apcdd1	3.21514	1.23105e-14
	Cachd1	3.37126	5.0096e-23
	Smoc2	3.47336	5.25694e-25
