# Supplementary material for: EGFR controls transcriptional and metabolic rewiring in KRASG12D colorectal cancer
Source: EMBO Mol Med. 2025 May 6;17(6):1355–92. doi: 10.1038/s44321-025-00240-4 (PMC12162862; doi:10.1038/s44321-025-00240-4)
Supplement: Supplementary file 8 — Source data Fig. 5 [file 44321_2025_240_MOESM8_ESM.zip]

Archive with 32 entries (29 files):
- Fig.5/
- __MACOSX/._Fig.5
- Fig.5/.DS_Store
- __MACOSX/Fig.5/._.DS_Store
- Fig.5/5B_FcsData/
- __MACOSX/Fig.5/._5B_FcsData
- Fig.5/EMM-2024-19999-V5_Source_Data_Fig.5.xlsx
- __MACOSX/Fig.5/._EMM-2024-19999-V5_Source_Data_Fig.5.xlsx
- Fig.5/5A_ImageData/
- __MACOSX/Fig.5/._5A_ImageData
- Fig.5/5B_FcsData/RNASeq_AP_3772.fcs
- __MACOSX/Fig.5/5B_FcsData/._RNASeq_AP_3772.fcs
- Fig.5/5B_FcsData/RNASeq_AP_5510.fcs
- __MACOSX/Fig.5/5B_FcsData/._RNASeq_AP_5510.fcs
- Fig.5/5B_FcsData/RNASeq_AKP_3934wt.fcs
- __MACOSX/Fig.5/5B_FcsData/._RNASeq_AKP_3934wt.fcs
- Fig.5/5B_FcsData/RNASeq_AKP_3773 wt.fcs
- __MACOSX/Fig.5/5B_FcsData/._RNASeq_AKP_3773 wt.fcs
- Fig.5/5B_FcsData/RNASeq_AKPE_3934delta.fcs
- __MACOSX/Fig.5/5B_FcsData/._RNASeq_AKPE_3934delta.fcs
- Fig.5/5B_FcsData/RNASeq_AKPE_3773delta.fcs
- __MACOSX/Fig.5/5B_FcsData/._RNASeq_AKPE_3773delta.fcs
- Fig.5/5B_FcsData/RNASeq_AKPE_3806delta.fcs
- __MACOSX/Fig.5/5B_FcsData/._RNASeq_AKPE_3806delta.fcs
- Fig.5/5B_FcsData/RNASeq_AKP_3806wt.fcs
- __MACOSX/Fig.5/5B_FcsData/._RNASeq_AKP_3806wt.fcs
- Fig.5/5B_FcsData/RNASeq_AP_5596.fcs
- __MACOSX/Fig.5/5B_FcsData/._RNASeq_AP_5596.fcs
- Fig.5/5A_ImageData/AKPE_VID1057_D4_1_03d06h00m.tif
- __MACOSX/Fig.5/5A_ImageData/._AKPE_VID1057_D4_1_03d06h00m.tif
- Fig.5/5A_ImageData/AKP_VID1057_C3_1_03d06h00m.tif
- __MACOSX/Fig.5/5A_ImageData/._AKP_VID1057_C3_1_03d06h00m.tif
