# Supplementary material for: EGFR controls transcriptional and metabolic rewiring in KRASG12D colorectal cancer
Source: EMBO Mol Med. 2025 May 6;17(6):1355–92. doi: 10.1038/s44321-025-00240-4 (PMC12162862; doi:10.1038/s44321-025-00240-4)
Supplement: Supplementary file 8 — Source data Fig. 5 [file 44321_2025_240_MOESM8_ESM.zip › Fig.5/EMM-2024-19999-V5_Source_Data_Fig.5.xlsx]

## Sheet: Fig. 5
	Fig. 5 A
	Organoid area [µm^2/Image x10^6]
	Time [h]	AKP			AKPE
	0	2.30847	2.1545	1.4582	1.53634	1.47512	0.755258
	6	1.50162	1.41708	1.65367	0.282537	1.92311	0.949535
	12	1.38735	1.3966	1.83487	0.35466	1.23393	0.939008
	18	1.14946	1.6382	1.96463	0.470607	1.71571	1.02155
	24	1.84211	2.69392	2.24743	0.667795	2.84973	1.05728
	30	2.13147	3.27819	4.43138	1.34097	2.84096	1.52312
	36	2.56296	4.38186	5.24047	1.75658	2.94594	2.22837
	42	3.36934	5.99475	6.00481	2.47629	4.13138	2.95651
	48	7.16984			3.93173
	54	9.07258			4.96979
	60	11.0906			5.90696
	66	9.64459	15.7569	13.4091	6.89781	10.3409	7.08483
	72	12.0869	19.4767	15.9012	7.99111	12.022	11.0116
	78	14.971	22.9711	19.5591	9.29094	13.7976	12.1231
	84	17.6651	25.4515	22.4843	10.8751	15.2461	13.7365
	Fig. 5 B
	MFI [x10^4] FSC of AKP, AKPE and AP
	AKP					AKPE							AP
	6.0155	5.0624	6.0061			3.8642	4.6212	4.1564	5.3112
	6.144	7.1694	6.3386	7.2968	7.906	5.2024	6.245	4.9611	6.4276	6.4323	6.3793	5.0624
	7.7021					6.4789
	6.6687	7.7379	6.9633			6.3094
						4.5532	5.2451
						6.8293	6.2349	5.7453	5.7747
													5.838	6.236	5.3306	3.3786	6.3202
													6.1325	3.2583	4.465
													4.2128	4.2099	3.3905
													3.3731	4.3159
													5.4104
													5.5064
													5.2789
	Fig. 5 C
	MFI [x10^4] FSC of AKP, AKPE and AKP + Erlotinib
	AKP												AKPE												AKP+ Erlo
	6.8216	6.3056	6.9646	6.7524	6.4846	6.9378							6.1434	5.9584	6.2316	6.2097	5.8207	5.9965							6.6353	6.1021	6.4349	6.4898	6.1744	6.5991
	7.551	7.6487	8.1133	7.5174	7.4497	7.8077							7.0427	6.2498	7.0426	7.0322	6.7018	7.3706							7.172	6.6264	6.8248	6.8274	6.3438	7.6249
	7.6541	7.3996	8.6368	7.3302	7.4894	7.7403	6.8711	6.6619	7.0662	6.8163	6.8902	7.3012	6.21925	5.99255	6.4876	6.56035	6.62265	6.389	5.7374	5.7946	6.0971	6.0727	5.7954	5.9392	7.0565	6.7179	6.7838	7.0475	6.6391	6.9798	6.6193	6.1446	6.4743	6.2505	6.2657	6.8908
	Fig. 5 D
	MFI [x10^4] FSC of AKP, AKPE or AKP & AKPE + SMOC2KO
	AKP					AKPE					AKP + Smoc2KO				AKPE + Smoc2KO
	7.4789	7.0529	6.8318	7.4821	6.4839	5.346	5.1216	5.2939	6.0515	4.9948
											7.4333	7.5569	7.2155	6.9229	8.0153	8.6851	8.0576	6.8513
	Fig. 5 G
	MFI [x10^3] 2-NBDG of AKP, AKPE or AKP & AKPE + SMOC2KO
	AKP					AKPE					AKP + Smoc2KO				AKPE + Smoc2KO
	6.253	5.849	5.11	3.479	3.265	4.116	3.656	2.872	2.982	2.253	4.956	4.695	4.895	4.672	8.313	6.562	5.561	5.176
