# Supplementary material for: EGFR controls transcriptional and metabolic rewiring in KRASG12D colorectal cancer
Source: EMBO Mol Med. 2025 May 6;17(6):1355–92. doi: 10.1038/s44321-025-00240-4 (PMC12162862; doi:10.1038/s44321-025-00240-4)
Supplement: Supplementary file 9 — Source data Fig. 7 [file 44321_2025_240_MOESM9_ESM.zip]

Archive with 4 entries (3 files):
- Fig.7/
- __MACOSX/._Fig.7
- Fig.7/EMM-2024-19999-V5_Source_Data_Fig.7.xlsx
- __MACOSX/Fig.7/._EMM-2024-19999-V5_Source_Data_Fig.7.xlsx
