# Supplementary material for: EGFR controls transcriptional and metabolic rewiring in KRASG12D colorectal cancer
Source: EMBO Mol Med. 2025 May 6;17(6):1355–92. doi: 10.1038/s44321-025-00240-4 (PMC12162862; doi:10.1038/s44321-025-00240-4)
Supplement: Supplementary file 9 — Source data Fig. 7 [file 44321_2025_240_MOESM9_ESM.zip › Fig.7/EMM-2024-19999-V5_Source_Data_Fig.7.xlsx]

## Sheet: Fig. 7
	Fig. 7A					Fig. 7B					Fig. 7D
	% EdU positive					GSVA Score of AKPE Signature					GSVA Score of Cell Cycle Genes
	AKP	AKPE	AKP + MRTX	AKPE + MRTX		AKP	AKP + MRTX	AKPE	AKPE + MRTX		AKP	AKP + MRTX	AKPE	AKPE + MRTX
	60.4	38.9	37.8	3.43		-0.268199	-0.0666503	0.298167	0.273543		0.571892	-0.711233	0.459486	-0.674447
	53.3	41.3	37.9	4.1		-0.208131	0.0140596	0.22593	0.315666		0.400215	-0.383469	0.00734688	-0.85984
	58.2	56	37.8	9.28		0.0128079	0.113747	0.0414042	0.182263		0.574408	-0.402628	0.497219	-0.908919
